# Supplementary material for: In-depth characterization and comparison of the N-glycosylated proteome of two-dimensional- and three-dimensional-cultured breast cancer cells and xenografted tumors
Source: PLoS One. 2020 Dec 10;15(12):e0243789. doi: 10.1371/journal.pone.0243789 (PMC7728280; doi:10.1371/journal.pone.0243789)
Supplement: S1 Table — (XLSX) [file pone.0243789.s002.xlsx]

## Sheet: Trypsin-A-HILIC-R1
S1 Table .Intact N-glycopeptides from Trypsin(A)-HILIC group (Repeat 1)
Protein Name	Peptide < ProteinMetrics Confidential >	Glycans NHFAGNa	Modification Type(s)	Observed m/z	z	Observed (M+H)	Calc. mass (M+H)	Mass error (ppm)	Starting position	Score	Delta	Delta Mod	|Log Prob|	# of unique peptides	Scan #	Scan Time
>sp|P33121|ACSL1_HUMAN Long-chain-fatty-acid--CoA ligase 1 OS=Homo sapiens OX=9606 GN=ACSL1 PE=1 SV=1	R.N[+1565.560]NSLWDR.L	HexNAc(3)Hex(5)Fuc(1)	N[+1566]	1235.49	2	2469.97	2469.99	-6.3	408	202.51	82.45	82.45	0.14	6	controllerType=0 controllerNumber=1 scan=4022	16.8695
>sp|Q9UBV2|SE1L1_HUMAN Protein sel-1 homolog 1 OS=Homo sapiens OX=9606 GN=SEL1L PE=1 SV=3	K.ILN[+1702.581]GSNK.K	HexNAc(2)Hex(8)	N[+1703]	1224.5	2	2448	2448	-1.9	193	203.14	5.04	5.04	1.6	5	controllerType=0 controllerNumber=1 scan=1727	6.9408
>sp|P33121|ACSL1_HUMAN Long-chain-fatty-acid--CoA ligase 1 OS=Homo sapiens OX=9606 GN=ACSL1 PE=1 SV=1	R.N[+1581.555]NSLWDR.L	HexNAc(3)Hex(6)	N[+1582]	1243.49	2	2485.97	2485.98	-5.2	408	204.15	44.2	44.2	0.13	6	controllerType=0 controllerNumber=1 scan=3851	16.1229
>sp|P33121|ACSL1_HUMAN Long-chain-fatty-acid--CoA ligase 1 OS=Homo sapiens OX=9606 GN=ACSL1 PE=1 SV=1	R.N[+1702.581]NSLWDR.L	HexNAc(2)Hex(8)	N[+1703]	1304	2	2607	2607.01	-2.3	408	215.62	54.27	54.27	0.38	6	controllerType=0 controllerNumber=1 scan=3731	15.6023
>sp|P11279|LAMP1_HUMAN Lysosome-associated membrane glycoprotein 1 OS=Homo sapiens OX=9606 GN=LAMP1 PE=1 SV=3	K.AAN[+1540.529]GSLR.A	HexNAc(2)Hex(7)	N[+1541]	1114.95	2	2228.9	2228.9	-2.8	320	221.41	7.33	7.33	2.43	76	controllerType=0 controllerNumber=1 scan=1504	5.979
>sp|P18084|ITB5_HUMAN Integrin beta-5 OS=Homo sapiens OX=9606 GN=ITGB5 PE=1 SV=1	K.SN[+1581.555]LTVLR.E	HexNAc(3)Hex(6)	N[+1582]	1192.52	2	2384.03	2384.03	-1.6	704	223.49	22.36	22.36	2.36	14	controllerType=0 controllerNumber=1 scan=4156	17.4505
>sp|Q96KA5|CLP1L_HUMAN Cleft lip and palate transmembrane protein 1-like protein OS=Homo sapiens OX=9606 GN=CLPTM1L PE=1 SV=1	K.DLMVIN[+1540.529]R.S	HexNAc(2)Hex(7)	N[+1541]	1201	2	2400.99	2400.99	-2.7	224	223.54	83.13	83.13	3.03	7	controllerType=0 controllerNumber=1 scan=6129	26.0123
>sp|Q03405|UPAR_HUMAN Urokinase plasminogen activator surface receptor OS=Homo sapiens OX=9606 GN=PLAUR PE=1 SV=1	K.N[+2350.830]QSYMVR.G	HexNAc(4)Hex(5)Fuc(1)NeuAc(2)	N[+2351]	1083.42	3	3248.25	3248.26	-1.5	255	225.17	67.16	67.16	2.82	11	controllerType=0 controllerNumber=1 scan=3720	15.5547
>sp|P19022|CADH2_HUMAN Cadherin-2 OS=Homo sapiens OX=9606 GN=CDH2 PE=1 SV=4	K.SN[+1581.555]ISILR.V	HexNAc(3)Hex(6)	N[+1582]	1192.52	2	2384.03	2384.03	-1.9	691	227.36	11.98	11.98	0.71	5	controllerType=0 controllerNumber=1 scan=4911	20.7364
>sp|P13473|LAMP2_HUMAN Lysosome-associated membrane glycoprotein 2 OS=Homo sapiens OX=9606 GN=LAMP2 PE=1 SV=2	R.LN[+1987.714]SSTIK.Y	HexNAc(5)Hex(6)	N[+1988]	1375.58	2	2750.15	2750.15	-1	274	236.53	21.57	21.57	2.47	40	controllerType=0 controllerNumber=1 scan=2467	10.1519
>sp|P35659|DEK_HUMAN Protein DEK OS=Homo sapiens OX=9606 GN=DEK PE=1 SV=1	R.N[+1460.529]SSGMAR.K	HexNAc(4)Hex(4)	N[+1461]	1091.93	2	2182.84	2182.85	-4.1	209	246.23	14.08	14.08	1.57	5	controllerType=0 controllerNumber=1 scan=1736	6.9792
>sp|P13473|LAMP2_HUMAN Lysosome-associated membrane glycoprotein 2 OS=Homo sapiens OX=9606 GN=LAMP2 PE=1 SV=2	R.LN[+2278.809]SSTIK.Y	HexNAc(5)Hex(6)NeuAc(1)	N[+2279]	1014.42	3	3041.24	3041.24	-2.2	274	260.91	36.21	36.21	2.47	40	controllerType=0 controllerNumber=1 scan=2732	11.2881
>sp|P33121|ACSL1_HUMAN Long-chain-fatty-acid--CoA ligase 1 OS=Homo sapiens OX=9606 GN=ACSL1 PE=1 SV=1	R.N[+1378.476]NSLWDR.L	HexNAc(2)Hex(6)	N[+1378]	1141.95	2	2282.89	2282.9	-5.1	408	265.69	112.88	112.88	0.55	6	controllerType=0 controllerNumber=1 scan=3831	16.0374
>sp|Q92820|GGH_HUMAN Gamma-glutamyl hydrolase OS=Homo sapiens OX=9606 GN=GGH PE=1 SV=2	K.N[+1540.529]FTMNEK.L	HexNAc(2)Hex(7)	N[+1541]	1212.47	2	2423.92	2423.93	-1	203	265.77	133.27	133.27	3.47	4	controllerType=0 controllerNumber=1 scan=3055	12.6937
>sp|Q6ZUT9|DEN5B_HUMAN DENN domain-containing protein 5B OS=Homo sapiens OX=9606 GN=DENND5B PE=1 SV=2	K.GN[+1702.581]ETIAR.L	HexNAc(2)Hex(8)	N[+1703]	1231.99	2	2462.97	2462.98	-1.9	450	272.63	19.66	19.66	0.82	3	controllerType=0 controllerNumber=1 scan=2206	9.0189
>sp|P13473|LAMP2_HUMAN Lysosome-associated membrane glycoprotein 2 OS=Homo sapiens OX=9606 GN=LAMP2 PE=1 SV=2	R.LN[+1872.651]SSTIK.Y	HexNAc(3)Hex(6)NeuAc(1)	N[+1873]	1318.04	2	2635.08	2635.09	-2.5	274	272.93	13.49	13.49	2.46	40	controllerType=0 controllerNumber=1 scan=2731	11.2834
>sp|P13473|LAMP2_HUMAN Lysosome-associated membrane glycoprotein 2 OS=Homo sapiens OX=9606 GN=LAMP2 PE=1 SV=2	R.LN[+3009.074]SSTIK.Y	HexNAc(7)Hex(8)NeuAc(1)	N[+3009]	1257.84	3	3771.5	3771.51	-3.1	274	273.3	25.23	25.23	2.41	40	controllerType=0 controllerNumber=1 scan=2644	10.91
>sp|P11279|LAMP1_HUMAN Lysosome-associated membrane glycoprotein 1 OS=Homo sapiens OX=9606 GN=LAMP1 PE=1 SV=3	K.AAN[+1702.581]GSLR.A	HexNAc(2)Hex(8)	N[+1703]	1195.98	2	2390.95	2390.95	-1.4	320	284.12	6.27	6.27	2.47	76	controllerType=0 controllerNumber=1 scan=1503	5.9746
>sp|P13473|LAMP2_HUMAN Lysosome-associated membrane glycoprotein 2 OS=Homo sapiens OX=9606 GN=LAMP2 PE=1 SV=2	R.LN[+1710.598]SSTIK.Y	HexNAc(3)Hex(5)NeuAc(1)	N[+1711]	1237.02	2	2473.03	2473.03	-1.2	274	297.41	37.19	37.19	2.46	40	controllerType=0 controllerNumber=1 scan=2757	11.3992
>sp|Q96KA5|CLP1L_HUMAN Cleft lip and palate transmembrane protein 1-like protein OS=Homo sapiens OX=9606 GN=CLPTM1L PE=1 SV=1	K.DLMVIN[+1864.634]R.S	HexNAc(2)Hex(9)	N[+1865]	1363.05	2	2725.1	2725.1	-1.7	224	297.81	147.18	147.18	4.97	7	controllerType=0 controllerNumber=1 scan=5975	25.3457
>sp|Q6P4E1|CASC4_HUMAN Protein CASC4 OS=Homo sapiens OX=9606 GN=CASC4 PE=1 SV=2	K.N[+2350.830]NTYLVK.R	HexNAc(4)Hex(5)Fuc(1)NeuAc(2)	N[+2351]	1068.1	3	3202.29	3202.29	-1.4	150	305.72	123.06	123.06	2.03	2	controllerType=0 controllerNumber=1 scan=4400	18.5007
>sp|P11279|LAMP1_HUMAN Lysosome-associated membrane glycoprotein 1 OS=Homo sapiens OX=9606 GN=LAMP1 PE=1 SV=3	K.DN[+2350.830]TTVTR.L	HexNAc(4)Hex(5)Fuc(1)NeuAc(2)	N[+2351]	1579.12	2	3157.22	3157.23	-2.3	248	308.21	29.81	29.81	2.91	76	controllerType=0 controllerNumber=1 scan=2433	10.0058
>sp|P11279|LAMP1_HUMAN Lysosome-associated membrane glycoprotein 1 OS=Homo sapiens OX=9606 GN=LAMP1 PE=1 SV=3	K.DN[+2059.735]TTVTR.L	HexNAc(4)Hex(5)Fuc(1)NeuAc(1)	N[+2060]	956.048	3	2866.13	2866.14	-1.7	248	309.23	69.63	69.63	3.17	76	controllerType=0 controllerNumber=1 scan=2110	8.6023
>sp|Q9UBV2|SE1L1_HUMAN Protein sel-1 homolog 1 OS=Homo sapiens OX=9606 GN=SEL1L PE=1 SV=3	K.ILN[+1864.634]GSNK.K	HexNAc(2)Hex(9)	N[+1865]	1305.53	2	2610.05	2610.05	-1.7	193	317.34	55.22	55.22	3.13	5	controllerType=0 controllerNumber=1 scan=1722	6.9172
>sp|P11279|LAMP1_HUMAN Lysosome-associated membrane glycoprotein 1 OS=Homo sapiens OX=9606 GN=LAMP1 PE=1 SV=3	K.DN[+1864.634]TTVTR.L	HexNAc(2)Hex(9)	N[+1865]	1336.02	2	2671.03	2671.03	-1.3	248	319.53	129.92	129.92	5.05	76	controllerType=0 controllerNumber=1 scan=1543	6.1456
>sp|P07942|LAMB1_HUMAN Laminin subunit beta-1 OS=Homo sapiens OX=9606 GN=LAMB1 PE=1 SV=2	K.GTN[+1864.634]YTVR.L	HexNAc(2)Hex(9)	N[+1865]	1338.02	2	2675.04	2675.04	-1.4	675	322.84	121.79	121.79	4.99	14	controllerType=0 controllerNumber=1 scan=2347	9.631
>sp|Q92820|GGH_HUMAN Gamma-glutamyl hydrolase OS=Homo sapiens OX=9606 GN=GGH PE=1 SV=2	K.N[+1702.581]FTMNEK.L	HexNAc(2)Hex(8)	N[+1703]	1293.49	2	2585.98	2585.98	-1.4	203	325.06	142.42	142.42	3.81	4	controllerType=0 controllerNumber=1 scan=3044	12.646
>sp|Q6ZUT9|DEN5B_HUMAN DENN domain-containing protein 5B OS=Homo sapiens OX=9606 GN=DENND5B PE=1 SV=2	K.GN[+1864.634]ETIAR.L	HexNAc(2)Hex(9)	N[+1865]	1313.01	2	2625.02	2625.03	-2.5	450	326.92	23.13	23.13	1.14	3	controllerType=0 controllerNumber=1 scan=2220	9.0802
>sp|P56199|ITA1_HUMAN Integrin alpha-1 OS=Homo sapiens OX=9606 GN=ITGA1 PE=1 SV=2	R.GN[+2350.830]LSTEK.F	HexNAc(4)Hex(5)Fuc(1)NeuAc(2)	N[+2351]	1033.74	3	3099.21	3099.21	-1.9	316	330.44	89.37	89.37	3.27	25	controllerType=0 controllerNumber=1 scan=2553	10.5181
>sp|Q6ZUT9|DEN5B_HUMAN DENN domain-containing protein 5B OS=Homo sapiens OX=9606 GN=DENND5B PE=1 SV=2	K.GN[+2026.687]ETIAR.L	HexNAc(2)Hex(10)	N[+2027]	1394.04	2	2787.08	2787.08	-0.7	450	330.83	44.23	44.23	0.86	3	controllerType=0 controllerNumber=1 scan=2226	9.1043
>sp|P13473|LAMP2_HUMAN Lysosome-associated membrane glycoprotein 2 OS=Homo sapiens OX=9606 GN=LAMP2 PE=1 SV=2	R.LN[+2643.941]SSTIK.Y	HexNAc(6)Hex(7)NeuAc(1)	N[+2644]	1136.13	3	3406.37	3406.38	-1.4	274	330.85	30.96	30.96	2.69	40	controllerType=0 controllerNumber=1 scan=2702	11.1575
>sp|P50897|PPT1_HUMAN Palmitoyl-protein thioesterase 1 OS=Homo sapiens OX=9606 GN=PPT1 PE=1 SV=1	R.GIN[+1864.634]ESYK.K	HexNAc(2)Hex(9)	N[+1865]	1338.02	2	2675.03	2675.03	-1.2	210	345.7	79.59	79.59	3.86	8	controllerType=0 controllerNumber=1 scan=2482	10.2168
>sp|P11279|LAMP1_HUMAN Lysosome-associated membrane glycoprotein 1 OS=Homo sapiens OX=9606 GN=LAMP1 PE=1 SV=3	K.DN[+1768.640]TTVTR.L	HexNAc(4)Hex(5)Fuc(1)	N[+1769]	1288.02	2	2575.03	2575.04	-1.9	248	348.21	109.47	109.47	4.92	76	controllerType=0 controllerNumber=1 scan=1867	7.5461
>sp|Q8NBN3|TM87A_HUMAN Transmembrane protein 87A OS=Homo sapiens OX=9606 GN=TMEM87A PE=1 SV=3	R.N[+1702.581]TTIFLK.F	HexNAc(2)Hex(8)	N[+1703]	1270.03	2	2539.06	2539.07	-3.7	62	358.69	136.2	136.2	2.61	2	controllerType=0 controllerNumber=1 scan=5209	22.0313
>sp|P19022|CADH2_HUMAN Cadherin-2 OS=Homo sapiens OX=9606 GN=CDH2 PE=1 SV=4	K.SN[+1378.476]ISILR.V	HexNAc(2)Hex(6)	N[+1378]	1090.98	2	2180.95	2180.95	-1.7	691	367.12	60.26	60.26	2.81	5	controllerType=0 controllerNumber=1 scan=4896	20.6693
>sp|P11279|LAMP1_HUMAN Lysosome-associated membrane glycoprotein 1 OS=Homo sapiens OX=9606 GN=LAMP1 PE=1 SV=3	K.DN[+2059.735]TTVTR.L	HexNAc(4)Hex(5)Fuc(1)NeuAc(1)	N[+2060]	1433.57	2	2866.13	2866.14	-1.7	248	380.56	78.87	78.87	4.63	76	controllerType=0 controllerNumber=1 scan=2203	9.0051
>sp|Q96KA5|CLP1L_HUMAN Cleft lip and palate transmembrane protein 1-like protein OS=Homo sapiens OX=9606 GN=CLPTM1L PE=1 SV=1	K.DLMVIN[+1702.581]R.S	HexNAc(2)Hex(8)	N[+1703]	1282.03	2	2563.04	2563.05	-1.3	224	385.71	216.44	216.44	5.82	7	controllerType=0 controllerNumber=1 scan=6004	25.4689
>sp|P18084|ITB5_HUMAN Integrin beta-5 OS=Homo sapiens OX=9606 GN=ITGB5 PE=1 SV=1	K.SN[+1702.581]LTVLR.E	HexNAc(2)Hex(8)	N[+1703]	1253.03	2	2505.05	2505.06	-2	704	394.05	28.72	28.72	3.05	14	controllerType=0 controllerNumber=1 scan=3960	16.5985
>sp|P20645|MPRD_HUMAN Cation-dependent mannose-6-phosphate receptor OS=Homo sapiens OX=9606 GN=M6PR PE=1 SV=1	R.LKPLFN[+1702.581]K.S	HexNAc(2)Hex(8)	N[+1703]	854.711	3	2562.12	2562.12	-1.6	52	406.86	290.96	290.96	6.19	16	controllerType=0 controllerNumber=1 scan=3671	15.3445
>sp|P50897|PPT1_HUMAN Palmitoyl-protein thioesterase 1 OS=Homo sapiens OX=9606 GN=PPT1 PE=1 SV=1	R.GIN[+1540.529]ESYK.K	HexNAc(2)Hex(7)	N[+1541]	1175.97	2	2350.93	2350.93	-1.1	210	420.72	109.7	109.7	5.55	8	controllerType=0 controllerNumber=1 scan=2504	10.3119
>sp|Q32P28|P3H1_HUMAN Prolyl 3-hydroxylase 1 OS=Homo sapiens OX=9606 GN=P3H1 PE=1 SV=2	K.LLN[+1378.476]GSQR.V	HexNAc(2)Hex(6)	N[+1378]	1083.46	2	2165.91	2165.92	-1.5	465	425.75	160.3	160.3	5.94	3	controllerType=0 controllerNumber=1 scan=2213	9.0475
>sp|Q92542|NICA_HUMAN Nicastrin OS=Homo sapiens OX=9606 GN=NCSTN PE=1 SV=2	K.IYIPLN[+2026.687]K.T	HexNAc(2)Hex(10)	N[+2027]	1444.11	2	2887.21	2887.21	-0.7	40	426.11	241.78	241.78	5.69	7	controllerType=0 controllerNumber=1 scan=6984	29.7351
>sp|P18084|ITB5_HUMAN Integrin beta-5 OS=Homo sapiens OX=9606 GN=ITGB5 PE=1 SV=1	K.SN[+1864.634]LTVLR.E	HexNAc(2)Hex(9)	N[+1865]	1334.06	2	2667.11	2667.11	-1.4	704	429.5	29.51	29.51	3.94	14	controllerType=0 controllerNumber=1 scan=3923	16.4367
>sp|P13473|LAMP2_HUMAN Lysosome-associated membrane glycoprotein 2 OS=Homo sapiens OX=9606 GN=LAMP2 PE=1 SV=2	R.LN[+1987.714]SSTIK.Y	HexNAc(5)Hex(6)	N[+1988]	1375.58	2	2750.15	2750.15	-1.1	274	435.71	66.31	66.31	5.13	40	controllerType=0 controllerNumber=1 scan=2394	9.8345
>sp|P11717|MPRI_HUMAN Cation-independent mannose-6-phosphate receptor OS=Homo sapiens OX=9606 GN=IGF2R PE=1 SV=3	R.YHN[+1702.581]QTLR.Y	HexNAc(2)Hex(8)	N[+1703]	878.688	3	2634.05	2634.06	-1.9	398	440.09	143.57	143.57	5.62	18	controllerType=0 controllerNumber=1 scan=1616	6.4593
>sp|P13473|LAMP2_HUMAN Lysosome-associated membrane glycoprotein 2 OS=Homo sapiens OX=9606 GN=LAMP2 PE=1 SV=2	R.LN[+1872.651]SSTIK.Y	HexNAc(3)Hex(6)NeuAc(1)	N[+1873]	1318.04	2	2635.08	2635.09	-2.2	274	443.74	48.11	48.11	4.59	40	controllerType=0 controllerNumber=1 scan=2722	11.2455
>sp|Q92542|NICA_HUMAN Nicastrin OS=Homo sapiens OX=9606 GN=NCSTN PE=1 SV=2	K.IYIPLN[+1864.634]K.T	HexNAc(2)Hex(9)	N[+1865]	1363.08	2	2725.15	2725.16	-1.3	40	447.35	233.19	233.19	6	7	controllerType=0 controllerNumber=1 scan=7017	29.8782
>sp|P13473|LAMP2_HUMAN Lysosome-associated membrane glycoprotein 2 OS=Homo sapiens OX=9606 GN=LAMP2 PE=1 SV=2	R.LN[+1622.582]SSTIK.Y	HexNAc(4)Hex(5)	N[+1623]	1193.01	2	2385.01	2385.02	-1.3	274	448.38	55.32	55.32	4.53	40	controllerType=0 controllerNumber=1 scan=2461	10.1274
>sp|O00469|PLOD2_HUMAN Procollagen-lysine,2-oxoglutarate 5-dioxygenase 2 OS=Homo sapiens OX=9606 GN=PLOD2 PE=1 SV=2	K.YFN[+1864.634]YTVK.V	HexNAc(2)Hex(9)	N[+1865]	1400.05	2	2799.1	2799.1	-0.7	61	460.67	286.14	286.14	5.71	10	controllerType=0 controllerNumber=1 scan=5317	22.4978
>sp|P13473|LAMP2_HUMAN Lysosome-associated membrane glycoprotein 2 OS=Homo sapiens OX=9606 GN=LAMP2 PE=1 SV=2	R.LN[+2278.809]SSTIK.Y	HexNAc(5)Hex(6)NeuAc(1)	N[+2279]	1521.12	2	3041.24	3041.24	-0.8	274	461.41	40.67	40.67	3.19	40	controllerType=0 controllerNumber=1 scan=2707	11.177
>sp|Q92820|GGH_HUMAN Gamma-glutamyl hydrolase OS=Homo sapiens OX=9606 GN=GGH PE=1 SV=2	K.N[+2026.687]FTMNEK.L	HexNAc(2)Hex(10)	N[+2027]	1455.54	2	2910.08	2910.08	-2.1	203	464.04	221.67	221.67	5.01	4	controllerType=0 controllerNumber=1 scan=3031	12.5901
>sp|O00469|PLOD2_HUMAN Procollagen-lysine,2-oxoglutarate 5-dioxygenase 2 OS=Homo sapiens OX=9606 GN=PLOD2 PE=1 SV=2	K.YFN[+1702.581]YTVK.V	HexNAc(2)Hex(8)	N[+1703]	1319.03	2	2637.04	2637.05	-1.7	61	464.65	287.32	287.32	6.39	10	controllerType=0 controllerNumber=1 scan=5352	22.6477
>sp|P13473|LAMP2_HUMAN Lysosome-associated membrane glycoprotein 2 OS=Homo sapiens OX=9606 GN=LAMP2 PE=1 SV=2	R.LN[+1913.677]SSTIK.Y	HexNAc(4)Hex(5)NeuAc(1)	N[+1914]	892.708	3	2676.11	2676.11	-1.6	274	470.3	73.16	73.16	4.9	40	controllerType=0 controllerNumber=1 scan=2755	11.3892
>sp|Q92542|NICA_HUMAN Nicastrin OS=Homo sapiens OX=9606 GN=NCSTN PE=1 SV=2	K.IYIPLN[+1702.581]K.T	HexNAc(2)Hex(8)	N[+1703]	1282.05	2	2563.1	2563.11	-1.1	40	470.68	237.95	237.95	6.26	7	controllerType=0 controllerNumber=1 scan=7067	30.0957
>sp|Q92820|GGH_HUMAN Gamma-glutamyl hydrolase OS=Homo sapiens OX=9606 GN=GGH PE=1 SV=2	K.N[+1864.634]FTMNEK.L	HexNAc(2)Hex(9)	N[+1865]	1374.52	2	2748.03	2748.03	-1.6	203	504.66	256.46	256.46	5.31	4	controllerType=0 controllerNumber=1 scan=3021	12.5477
>sp|Q9UHN6|CEIP2_HUMAN Cell surface hyaluronidase OS=Homo sapiens OX=9606 GN=CEMIP2 PE=1 SV=1	R.NN[+1864.634]ISLVK.F	HexNAc(2)Hex(9)	N[+1865]	1326.55	2	2652.1	2652.1	-1.5	913	508	273.1	273.1	6.67	3	controllerType=0 controllerNumber=1 scan=3382	14.1031
>sp|P04004|VTNC_HUMAN Vitronectin OS=Homo sapiens OX=9606 GN=VTN PE=1 SV=1	K.N[+1872.651]GSLFAFR.G	HexNAc(3)Hex(6)NeuAc(1)	N[+1873]	928.712	3	2784.12	2784.12	-1.3	169	201.16	39.14	39.14	0.46	2	controllerType=0 controllerNumber=1 scan=10110	43.2608
>sp|Q9Y639|NPTN_HUMAN Neuroplastin OS=Homo sapiens OX=9606 GN=NPTN PE=1 SV=2	K.AN[+3448.243]ATIEVK.A	HexNAc(9)Hex(10)	N[+3448]	1431.9	3	4293.69	4293.72	-6.6	228	201.99	32.4	32.4	0.92	4	controllerType=0 controllerNumber=1 scan=2690	11.1045
>sp|P11279|LAMP1_HUMAN Lysosome-associated membrane glycoprotein 1 OS=Homo sapiens OX=9606 GN=LAMP1 PE=1 SV=3	R.LLNINPN[+2423.847]K.T	HexNAc(5)Hex(5)NeuAc(1)NeuGc(1)	N[+2424]	1117.14	3	3349.41	3349.39	4.5	255	206.45	88.11	88.11	1.04	76	controllerType=0 controllerNumber=1 scan=5486	23.2337
>sp|O15342|VA0E1_HUMAN V-type proton ATPase subunit e 1 OS=Homo sapiens OX=9606 GN=ATP6V0E1 PE=2 SV=2	K.N[+2246.819]ETIWYLK.Y	HexNAc(5)Hex(4)Fuc(2)NeuAc(1)	N[+2247]	1105.14	3	3313.4	3313.38	6.8	70	216.6	34.12	34.12	0.13	3	controllerType=0 controllerNumber=1 scan=7472	31.8582
>sp|P05187|PPB1_HUMAN Alkaline phosphatase, placental type OS=Homo sapiens OX=9606 GN=ALPP PE=1 SV=2	R.FNQC[+57.021]N[+1702.581]TTR.G	HexNAc(2)Hex(8)	C[+57], N[+1703]	1372.02	2	2743.04	2743.04	-0.9	140	219.04	44.28	44.28	1.61	16	controllerType=0 controllerNumber=1 scan=1783	7.1811
>sp|P42892|ECE1_HUMAN Endothelin-converting enzyme 1 OS=Homo sapiens OX=9606 GN=ECE1 PE=1 SV=2	K.N[+2715.963]SSVEAFK.R	HexNAc(5)Hex(6)Fuc(1)NeuAc(2)	N[+2716]	1199.8	3	3597.39	3597.4	-2.4	632	227.18	70.04	70.04	2.83	7	controllerType=0 controllerNumber=1 scan=4039	16.9442
>sp|Q15648|MED1_HUMAN Mediator of RNA polymerase II transcription subunit 1 OS=Homo sapiens OX=9606 GN=MED1 PE=1 SV=4	K.N[+2204.772]SSQSGGK.P	HexNAc(4)Hex(5)NeuAc(2)	N[+2205]	990.38	3	2969.13	2969.13	0.4	1145	229.4	39.98	39.98	0.29	4	controllerType=0 controllerNumber=1 scan=7615	32.4824
>sp|Q5JTV8|TOIP1_HUMAN Torsin-1A-interacting protein 1 OS=Homo sapiens OX=9606 GN=TOR1AIP1 PE=1 SV=2	K.HLN[+1702.581]SSHPR.S	HexNAc(2)Hex(8)	N[+1703]	884.024	3	2650.06	2650.06	-2	397	230.48	30.43	30.43	1.39	3	controllerType=0 controllerNumber=1 scan=151	0.6453
>sp|Q13740|CD166_HUMAN CD166 antigen OS=Homo sapiens OX=9606 GN=ALCAM PE=1 SV=2	K.EGDN[+3663.286]ITLK.C	HexNAc(6)Hex(7)Fuc(1)NeuAc(4)	N[+3663]	1518.25	3	4552.75	4552.75	0.2	262	230.99	30.9	30.9	1.6	9	controllerType=0 controllerNumber=1 scan=6274	26.6329
>sp|P04004|VTNC_HUMAN Vitronectin OS=Homo sapiens OX=9606 GN=VTN PE=1 SV=1	K.N[+1872.651]GSLFAFR.G	HexNAc(3)Hex(6)NeuAc(1)	N[+1873]	1392.56	2	2784.12	2784.12	-1.4	169	239.06	75.55	75.55	1.17	2	controllerType=0 controllerNumber=1 scan=10100	43.2202
>sp|P15586|GNS_HUMAN N-acetylglucosamine-6-sulfatase OS=Homo sapiens OX=9606 GN=GNS PE=1 SV=3	R.GASN[+1864.634]LTWR.S	HexNAc(2)Hex(9)	N[+1865]	1385.05	2	2769.1	2769.1	0.3	402	243.72	63.3	63.3	2.41	12	controllerType=0 controllerNumber=1 scan=3841	16.0804
>sp|P05187|PPB1_HUMAN Alkaline phosphatase, placental type OS=Homo sapiens OX=9606 GN=ALPP PE=1 SV=2	R.FNQC[+57.021]N[+1864.634]TTR.G	HexNAc(2)Hex(9)	C[+57], N[+1865]	1453.05	2	2905.09	2905.09	-2.4	140	244.58	42.42	42.42	2.87	16	controllerType=0 controllerNumber=1 scan=1781	7.1732
>sp|P05187|PPB1_HUMAN Alkaline phosphatase, placental type OS=Homo sapiens OX=9606 GN=ALPP PE=1 SV=2	R.FNQC[+57.021]N[+2026.687]TTR.G	HexNAc(2)Hex(10)	C[+57], N[+2027]	1534.07	2	3067.14	3067.14	-0.8	140	247.72	101.22	101.22	2.89	16	controllerType=0 controllerNumber=1 scan=1788	7.2042
>sp|P13726|TF_HUMAN Tissue factor OS=Homo sapiens OX=9606 GN=F3 PE=1 SV=1	R.N[+1581.555]NTFLSLR.D	HexNAc(3)Hex(6)	N[+1582]	1273.54	2	2546.08	2546.08	-0.1	169	250.31	5.98	5.98	0.02	2	controllerType=0 controllerNumber=1 scan=12346	52.8533
>sp|O14672|ADA10_HUMAN Disintegrin and metalloproteinase domain-containing protein 10 OS=Homo sapiens OX=9606 GN=ADAM10 PE=1 SV=1	R.N[+2026.687]ISQVLEK.K	HexNAc(2)Hex(10)	N[+2027]	1479.11	2	2957.22	2957.21	1.5	439	256.3	65.68	65.68	2.37	7	controllerType=0 controllerNumber=1 scan=4519	19.0196
>sp|Q15648|MED1_HUMAN Mediator of RNA polymerase II transcription subunit 1 OS=Homo sapiens OX=9606 GN=MED1 PE=1 SV=4	K.N[+2861.000]SSQSGGK.P	HexNAc(5)Hex(6)NeuAc(3)	N[+2861]	1209.12	3	3625.36	3625.35	1.3	1145	256.71	58.26	58.26	0.46	4	controllerType=0 controllerNumber=1 scan=8387	35.823
>sp|P42892|ECE1_HUMAN Endothelin-converting enzyme 1 OS=Homo sapiens OX=9606 GN=ECE1 PE=1 SV=2	K.N[+3007.058]SSVEAFK.R	HexNAc(5)Hex(6)Fuc(1)NeuAc(3)	N[+3007]	1296.84	3	3888.49	3888.49	-0.8	632	256.99	51.31	51.31	2.41	7	controllerType=0 controllerNumber=1 scan=4657	19.6242
>sp|O15342|VA0E1_HUMAN V-type proton ATPase subunit e 1 OS=Homo sapiens OX=9606 GN=ATP6V0E1 PE=2 SV=2	K.N[+1702.581]ETIWYLK.Y	HexNAc(2)Hex(8)	N[+1703]	1385.07	2	2769.13	2769.14	-1.2	70	263.34	166.3	166.3	3.65	3	controllerType=0 controllerNumber=1 scan=8682	37.0987
>sp|Q9UGT4|SUSD2_HUMAN Sushi domain-containing protein 2 OS=Homo sapiens OX=9606 GN=SUSD2 PE=1 SV=1	K.SELVN[+1540.529]ETR.W	HexNAc(2)Hex(7)	N[+1541]	1244.5	2	2488	2488.01	-2.4	158	264.02	119.09	119.09	2.84	2	controllerType=0 controllerNumber=1 scan=2648	10.9247
>sp|P11279|LAMP1_HUMAN Lysosome-associated membrane glycoprotein 1 OS=Homo sapiens OX=9606 GN=LAMP1 PE=1 SV=3	R.KDN[+1403.507]TTVTR.L	HexNAc(3)Hex(4)Fuc(1)	N[+1404]	1169.5	2	2338	2338	-2.8	247	266.12	29.89	29.89	2.38	76	controllerType=0 controllerNumber=1 scan=1558	6.2115
>sp|P05187|PPB1_HUMAN Alkaline phosphatase, placental type OS=Homo sapiens OX=9606 GN=ALPP PE=1 SV=2	R.FNQC[+57.021]N[+2059.735]TTR.G	HexNAc(4)Hex(5)Fuc(1)NeuAc(1)	C[+57], N[+2060]	1550.61	2	3100.22	3100.19	8.4	140	267.98	27.22	27.22	1.59	16	controllerType=0 controllerNumber=1 scan=2630	10.8527
>sp|Q9NXH8|TOR4A_HUMAN Torsin-4A OS=Homo sapiens OX=9606 GN=TOR4A PE=1 SV=2	R.FVLQN[+1702.581]ASR.A	HexNAc(2)Hex(8)	N[+1703]	1319.05	2	2637.09	2637.09	-0.4	310	268.97	169.16	169.16	1.21	1	controllerType=0 controllerNumber=1 scan=3672	15.3489
>sp|Q92896|GSLG1_HUMAN Golgi apparatus protein 1 OS=Homo sapiens OX=9606 GN=GLG1 PE=1 SV=2	K.LN[+1710.598]LTTDPK.F	HexNAc(3)Hex(5)NeuAc(1)	N[+1711]	871.369	3	2612.09	2612.1	-1.9	164	271.78	74.9	74.9	2.93	7	controllerType=0 controllerNumber=1 scan=4914	20.7502
>sp|P11047|LAMC1_HUMAN Laminin subunit gamma-1 OS=Homo sapiens OX=9606 GN=LAMC1 PE=1 SV=3	K.N[+2350.830]ISQDLEK.Q	HexNAc(4)Hex(5)Fuc(1)NeuAc(2)	N[+2351]	1099.78	3	3297.31	3297.31	-1.1	1241	274.28	40.06	40.06	2.77	20	controllerType=0 controllerNumber=1 scan=4716	19.8851
>sp|P11279|LAMP1_HUMAN Lysosome-associated membrane glycoprotein 1 OS=Homo sapiens OX=9606 GN=LAMP1 PE=1 SV=3	R.KDN[+2133.772]TTVTR.L	HexNAc(5)Hex(6)Fuc(1)	N[+2134]	1023.42	3	3068.26	3068.27	-2.3	247	277.09	96.63	96.63	3.28	76	controllerType=0 controllerNumber=1 scan=1579	6.2989
>sp|P11279|LAMP1_HUMAN Lysosome-associated membrane glycoprotein 1 OS=Homo sapiens OX=9606 GN=LAMP1 PE=1 SV=3	R.LLNINPN[+2864.036]K.T	HexNAc(7)Hex(8)Fuc(1)	N[+2864]	1263.86	3	3789.57	3789.58	-3.1	255	277.16	155.69	155.69	3.1	76	controllerType=0 controllerNumber=1 scan=4407	18.5301
>sp|P11279|LAMP1_HUMAN Lysosome-associated membrane glycoprotein 1 OS=Homo sapiens OX=9606 GN=LAMP1 PE=1 SV=3	R.KDN[+2350.830]TTVTR.L	HexNAc(4)Hex(5)Fuc(1)NeuAc(2)	N[+2351]	1643.16	2	3285.32	3285.33	-2	247	277.39	68.95	68.95	2.97	76	controllerType=0 controllerNumber=1 scan=1973	8.0055
>sp|Q16658|FSCN1_HUMAN Fascin OS=Homo sapiens OX=9606 GN=FSCN1 PE=1 SV=3	K.DGN[+1897.682]VTC[+57.021]ER.E	HexNAc(4)Hex(4)Fuc(1)NeuAc(1)	C[+57], N[+1898]	950.029	3	2848.07	2848.08	-3.8	75	285.82	166.06	166.06	2.9	5	controllerType=0 controllerNumber=1 scan=1723	6.9224
>sp|P42892|ECE1_HUMAN Endothelin-converting enzyme 1 OS=Homo sapiens OX=9606 GN=ECE1 PE=1 SV=2	K.N[+2715.963]SSVEAFK.R	HexNAc(5)Hex(6)Fuc(1)NeuAc(2)	N[+2716]	1199.8	3	3597.39	3597.4	-1.2	632	289.48	78.53	78.53	3.02	7	controllerType=0 controllerNumber=1 scan=3912	16.389
>sp|Q15648|MED1_HUMAN Mediator of RNA polymerase II transcription subunit 1 OS=Homo sapiens OX=9606 GN=MED1 PE=1 SV=4	K.N[+2861.000]SSQSGGK.P	HexNAc(5)Hex(6)NeuAc(3)	N[+2861]	1209.13	3	3625.36	3625.35	3.2	1145	293.48	72.58	72.58	0.59	4	controllerType=0 controllerNumber=1 scan=8353	35.6813
>sp|Q96KA5|CLP1L_HUMAN Cleft lip and palate transmembrane protein 1-like protein OS=Homo sapiens OX=9606 GN=CLPTM1L PE=1 SV=1	R.TVN[+1702.581]VSVPK.K	HexNAc(2)Hex(8)	N[+1703]	1273.54	2	2546.07	2546.07	-1.1	89	294.87	161.23	161.23	5.06	7	controllerType=0 controllerNumber=1 scan=3986	16.7128
>sp|Q15648|MED1_HUMAN Mediator of RNA polymerase II transcription subunit 1 OS=Homo sapiens OX=9606 GN=MED1 PE=1 SV=4	K.N[+2204.772]SSQSGGK.P	HexNAc(4)Hex(5)NeuAc(2)	N[+2205]	990.38	3	2969.13	2969.13	0.4	1145	300.68	69.41	69.41	0.63	4	controllerType=0 controllerNumber=1 scan=7868	33.5799
>sp|P05187|PPB1_HUMAN Alkaline phosphatase, placental type OS=Homo sapiens OX=9606 GN=ALPP PE=1 SV=2	R.FNQC[+57.021]N[+2059.735]TTR.G	HexNAc(4)Hex(5)Fuc(1)NeuAc(1)	C[+57], N[+2060]	1034.07	3	3100.19	3100.19	-1.6	140	301.98	39.66	39.66	2.78	16	controllerType=0 controllerNumber=1 scan=2321	9.517
>sp|P05187|PPB1_HUMAN Alkaline phosphatase, placental type OS=Homo sapiens OX=9606 GN=ALPP PE=1 SV=2	R.FNQC[+57.021]N[+2350.830]TTR.G	HexNAc(4)Hex(5)Fuc(1)NeuAc(2)	C[+57], N[+2351]	1131.1	3	3391.28	3391.29	-1.4	140	307.72	18.38	18.38	2.46	16	controllerType=0 controllerNumber=1 scan=2634	10.8675
>sp|Q5JTV8|TOIP1_HUMAN Torsin-1A-interacting protein 1 OS=Homo sapiens OX=9606 GN=TOR1AIP1 PE=1 SV=2	K.HLN[+1702.581]SSHPR.S	HexNAc(2)Hex(8)	N[+1703]	884.024	3	2650.06	2650.06	-1.7	397	308.53	82.65	82.65	2.34	3	controllerType=0 controllerNumber=1 scan=3	0.0082
>sp|Q5JTV8|TOIP1_HUMAN Torsin-1A-interacting protein 1 OS=Homo sapiens OX=9606 GN=TOR1AIP1 PE=1 SV=2	K.HLN[+1702.581]SSHPR.S	HexNAc(2)Hex(8)	N[+1703]	884.024	3	2650.06	2650.06	-2.2	397	311.84	62.98	62.98	2.06	3	controllerType=0 controllerNumber=1 scan=74	0.3162
>sp|P42892|ECE1_HUMAN Endothelin-converting enzyme 1 OS=Homo sapiens OX=9606 GN=ECE1 PE=1 SV=2	K.N[+3007.058]SSVEAFK.R	HexNAc(5)Hex(6)Fuc(1)NeuAc(3)	N[+3007]	1296.84	3	3888.49	3888.49	-0.4	632	313.71	106.4	106.4	2.95	7	controllerType=0 controllerNumber=1 scan=4640	19.5475
>sp|P11279|LAMP1_HUMAN Lysosome-associated membrane glycoprotein 1 OS=Homo sapiens OX=9606 GN=LAMP1 PE=1 SV=3	R.LLNINPN[+1710.598]K.T	HexNAc(3)Hex(5)NeuAc(1)	N[+1711]	1318.57	2	2636.14	2636.14	-3	255	313.72	152.41	152.41	4.65	76	controllerType=0 controllerNumber=1 scan=5768	24.449
>sp|Q92896|GSLG1_HUMAN Golgi apparatus protein 1 OS=Homo sapiens OX=9606 GN=GLG1 PE=1 SV=2	K.LN[+1872.651]LTTDPK.F	HexNAc(3)Hex(6)NeuAc(1)	N[+1873]	925.385	3	2774.14	2774.15	-2.7	164	321.01	147.05	147.05	4.82	7	controllerType=0 controllerNumber=1 scan=4844	20.4476
>sp|P11279|LAMP1_HUMAN Lysosome-associated membrane glycoprotein 1 OS=Homo sapiens OX=9606 GN=LAMP1 PE=1 SV=3	R.LLNINPN[+2789.999]K.T	HexNAc(6)Hex(7)Fuc(1)NeuAc(1)	N[+2790]	1239.18	3	3715.53	3715.55	-3.4	255	322.23	181.72	181.72	4.17	76	controllerType=0 controllerNumber=1 scan=5418	22.9382
>sp|Q15648|MED1_HUMAN Mediator of RNA polymerase II transcription subunit 1 OS=Homo sapiens OX=9606 GN=MED1 PE=1 SV=4	K.N[+2861.000]SSQSGGK.P	HexNAc(5)Hex(6)NeuAc(3)	N[+2861]	1209.12	3	3625.35	3625.35	0.4	1145	323.73	83.19	83.19	0.64	4	controllerType=0 controllerNumber=1 scan=8628	36.8636
>sp|Q15648|MED1_HUMAN Mediator of RNA polymerase II transcription subunit 1 OS=Homo sapiens OX=9606 GN=MED1 PE=1 SV=4	K.N[+2204.772]SSQSGGK.P	HexNAc(4)Hex(5)NeuAc(2)	N[+2205]	990.38	3	2969.13	2969.13	0.4	1145	329.73	115.45	115.45	0.65	4	controllerType=0 controllerNumber=1 scan=7828	33.4094
>sp|Q9Y639|NPTN_HUMAN Neuroplastin OS=Homo sapiens OX=9606 GN=NPTN PE=1 SV=2	K.AN[+2717.978]ATIEVK.A	HexNAc(7)Hex(8)	N[+2718]	1188.49	3	3563.44	3563.45	-2	228	331.63	111.43	111.43	2.81	4	controllerType=0 controllerNumber=1 scan=2876	11.9144
>sp|P13473|LAMP2_HUMAN Lysosome-associated membrane glycoprotein 2 OS=Homo sapiens OX=9606 GN=LAMP2 PE=1 SV=2	K.WQMN[+2569.905]FTVR.Y	HexNAc(5)Hex(6)NeuAc(2)	N[+2570]	1217.81	3	3651.42	3651.43	-1.3	46	340.27	133.7	133.7	4.86	40	controllerType=0 controllerNumber=1 scan=13011	55.7142
>sp|P11279|LAMP1_HUMAN Lysosome-associated membrane glycoprotein 1 OS=Homo sapiens OX=9606 GN=LAMP1 PE=1 SV=3	R.LLNINPN[+1727.613]K.T	HexNAc(3)Hex(6)Fuc(1)	N[+1728]	1327.08	2	2653.15	2653.16	-1.8	255	345.19	209.32	209.32	5.68	76	controllerType=0 controllerNumber=1 scan=4836	20.41
>sp|P10909|CLUS_HUMAN Clusterin OS=Homo sapiens OX=9606 GN=CLU PE=1 SV=1	R.HN[+2861.000]STGC[+57.021]LR.M	HexNAc(5)Hex(6)NeuAc(3)	C[+57], N[+2861]	1269.15	3	3805.43	3805.44	-1.6	290	345.63	74.26	74.26	3.86	8	controllerType=0 controllerNumber=1 scan=2378	9.7676
>sp|O15031|PLXB2_HUMAN Plexin-B2 OS=Homo sapiens OX=9606 GN=PLXNB2 PE=1 SV=3	R.N[+2350.830]C[+57.021]SFQPER.Y	HexNAc(4)Hex(5)Fuc(1)NeuAc(2)	C[+57], N[+2351]	1130.09	3	3388.27	3388.28	-2.4	844	345.95	213.75	88.17	4.16	3	controllerType=0 controllerNumber=1 scan=3679	15.382
>sp|P11279|LAMP1_HUMAN Lysosome-associated membrane glycoprotein 1 OS=Homo sapiens OX=9606 GN=LAMP1 PE=1 SV=3	R.LLNINPN[+2424.867]K.T	HexNAc(5)Hex(6)Fuc(1)NeuAc(1)	N[+2425]	1117.47	3	3350.41	3350.41	-2.1	255	346.47	199.26	199.26	5.17	76	controllerType=0 controllerNumber=1 scan=5593	23.6996
>sp|O14672|ADA10_HUMAN Disintegrin and metalloproteinase domain-containing protein 10 OS=Homo sapiens OX=9606 GN=ADAM10 PE=1 SV=1	R.N[+1540.529]ISQVLEK.K	HexNAc(2)Hex(7)	N[+1541]	1236.03	2	2471.05	2471.05	-2	439	349.15	124.04	124.04	5.13	7	controllerType=0 controllerNumber=1 scan=4630	19.5043
>sp|Q13740|CD166_HUMAN CD166 antigen OS=Homo sapiens OX=9606 GN=ALCAM PE=1 SV=2	R.N[+3007.058]ATVVWMK.D	HexNAc(5)Hex(6)Fuc(1)NeuAc(3)	N[+3007]	1319.19	3	3955.55	3955.56	-1.9	361	352.96	141.57	141.57	4.94	9	controllerType=0 controllerNumber=1 scan=9764	41.7562
>sp|P10909|CLUS_HUMAN Clusterin OS=Homo sapiens OX=9606 GN=CLU PE=1 SV=1	R.HN[+2569.905]STGC[+57.021]LR.M	HexNAc(5)Hex(6)NeuAc(2)	C[+57], N[+2570]	1172.12	3	3514.33	3514.34	-3.1	290	353.67	132.75	132.75	4.63	8	controllerType=0 controllerNumber=1 scan=2016	8.1945
>sp|P05187|PPB1_HUMAN Alkaline phosphatase, placental type OS=Homo sapiens OX=9606 GN=ALPP PE=1 SV=2	R.FNQC[+57.021]N[+2350.830]TTR.G	HexNAc(4)Hex(5)Fuc(1)NeuAc(2)	C[+57], N[+2351]	1696.15	2	3391.28	3391.29	-1.1	140	355.8	69.4	69.4	3.86	16	controllerType=0 controllerNumber=1 scan=2629	10.8481
>sp|Q9H4F1|SIA7D_HUMAN Alpha-N-acetyl-neuraminyl-2,3-beta-galactosyl-1,3-N-acetyl-galactosaminide alpha-2,6-sialyltransferase OS=Homo sapiens OX=9606 GN=ST6GALNAC4 PE=2 SV=2	R.N[+2350.830]YSHYFQK.A	HexNAc(4)Hex(5)Fuc(1)NeuAc(2)	N[+2351]	1146.45	3	3437.32	3437.33	-2	135	360.27	178.57	99.87	4.22	1	controllerType=0 controllerNumber=1 scan=4477	18.8341
>sp|Q969V3|NCLN_HUMAN Nicalin OS=Homo sapiens OX=9606 GN=NCLN PE=1 SV=2	R.VIYN[+1378.476]LTEK.G	HexNAc(2)Hex(6)	N[+1378]	1179.51	2	2358.02	2358.02	-2.3	425	360.49	186.93	186.93	4.34	4	controllerType=0 controllerNumber=1 scan=5049	21.338
>sp|P32004|L1CAM_HUMAN Neural cell adhesion molecule L1 OS=Homo sapiens OX=9606 GN=L1CAM PE=1 SV=2	R.VTYQNHN[+2204.772]K.T	HexNAc(4)Hex(5)NeuAc(2)	N[+2205]	1070.09	3	3208.26	3208.27	-2.6	288	361.59	177.46	177.46	5.48	43	controllerType=0 controllerNumber=1 scan=1949	7.9015
>sp|P11279|LAMP1_HUMAN Lysosome-associated membrane glycoprotein 1 OS=Homo sapiens OX=9606 GN=LAMP1 PE=1 SV=3	R.KDN[+2059.735]TTVTR.L	HexNAc(4)Hex(5)Fuc(1)NeuAc(1)	N[+2060]	1497.62	2	2994.23	2994.23	-1.5	247	364.32	141.82	141.82	5.21	76	controllerType=0 controllerNumber=1 scan=1637	6.5491
>sp|P11279|LAMP1_HUMAN Lysosome-associated membrane glycoprotein 1 OS=Homo sapiens OX=9606 GN=LAMP1 PE=1 SV=3	R.KDN[+1768.640]TTVTR.L	HexNAc(4)Hex(5)Fuc(1)	N[+1769]	901.715	3	2703.13	2703.13	-1.8	247	366.74	137.32	137.32	5.29	76	controllerType=0 controllerNumber=1 scan=1542	6.141
>sp|P11279|LAMP1_HUMAN Lysosome-associated membrane glycoprotein 1 OS=Homo sapiens OX=9606 GN=LAMP1 PE=1 SV=3	R.KDN[+2715.963]TTVTR.L	HexNAc(5)Hex(6)Fuc(1)NeuAc(2)	N[+2716]	1217.49	3	3650.45	3650.46	-1.7	247	367.98	143.15	143.15	5.38	76	controllerType=0 controllerNumber=1 scan=1853	7.4843
>sp|P13473|LAMP2_HUMAN Lysosome-associated membrane glycoprotein 2 OS=Homo sapiens OX=9606 GN=LAMP2 PE=1 SV=2	K.WQMN[+2204.772]FTVR.Y	HexNAc(4)Hex(5)NeuAc(2)	N[+2205]	1096.1	3	3286.29	3286.3	-1.9	46	368.42	146.74	146.74	4.18	40	controllerType=0 controllerNumber=1 scan=13352	57.1715
>sp|P15586|GNS_HUMAN N-acetylglucosamine-6-sulfatase OS=Homo sapiens OX=9606 GN=GNS PE=1 SV=3	R.GASN[+1540.529]LTWR.S	HexNAc(2)Hex(7)	N[+1541]	1223	2	2444.99	2444.99	-1.8	402	375.36	176.46	176.46	5.47	12	controllerType=0 controllerNumber=1 scan=3899	16.332
>sp|O94905|ERLN2_HUMAN Erlin-2 OS=Homo sapiens OX=9606 GN=ERLIN2 PE=1 SV=1	K.N[+1864.634]YTADYDK.A	HexNAc(2)Hex(9)	N[+1865]	1427.53	2	2854.05	2854.06	-2.5	106	375.54	247.18	247.18	4.65	2	controllerType=0 controllerNumber=1 scan=2635	10.8719
>sp|P05187|PPB1_HUMAN Alkaline phosphatase, placental type OS=Homo sapiens OX=9606 GN=ALPP PE=1 SV=2	R.FNQC[+57.021]N[+2059.735]TTR.G	HexNAc(4)Hex(5)Fuc(1)NeuAc(1)	C[+57], N[+2060]	1034.07	3	3100.19	3100.19	-1.4	140	376.97	68.28	68.28	3.59	16	controllerType=0 controllerNumber=1 scan=2370	9.7302
>sp|Q96JJ7|TMX3_HUMAN Protein disulfide-isomerase TMX3 OS=Homo sapiens OX=9606 GN=TMX3 PE=1 SV=2	K.N[+1702.581]TSVEHTR.L	HexNAc(2)Hex(8)	N[+1703]	882.683	3	2646.04	2646.04	-1.9	258	378.47	83.54	83.54	4.81	2	controllerType=0 controllerNumber=1 scan=1395	5.506
>sp|P11279|LAMP1_HUMAN Lysosome-associated membrane glycoprotein 1 OS=Homo sapiens OX=9606 GN=LAMP1 PE=1 SV=3	R.KDN[+2059.735]TTVTR.L	HexNAc(4)Hex(5)Fuc(1)NeuAc(1)	N[+2060]	998.746	3	2994.22	2994.23	-2.3	247	380.58	172.09	172.09	5.46	76	controllerType=0 controllerNumber=1 scan=1710	6.8666
>sp|Q02809|PLOD1_HUMAN Procollagen-lysine,2-oxoglutarate 5-dioxygenase 1 OS=Homo sapiens OX=9606 GN=PLOD1 PE=1 SV=2	K.YIHQN[+1864.634]YTK.A	HexNAc(2)Hex(9)	N[+1865]	977.724	3	2931.16	2931.17	-3.1	534	384.21	166.36	166.36	4.96	7	controllerType=0 controllerNumber=1 scan=2107	8.5885
>sp|Q13740|CD166_HUMAN CD166 antigen OS=Homo sapiens OX=9606 GN=ALCAM PE=1 SV=2	K.EGDN[+2350.830]ITLK.C	HexNAc(4)Hex(5)Fuc(1)NeuAc(2)	N[+2351]	1080.77	3	3240.29	3240.29	-1.8	262	385.58	135.86	107.01	5.01	9	controllerType=0 controllerNumber=1 scan=4898	20.6793
>sp|P50454|SERPH_HUMAN Serpin H1 OS=Homo sapiens OX=9606 GN=SERPINH1 PE=1 SV=2	R.SLSN[+1540.529]STAR.N	HexNAc(2)Hex(7)	N[+1541]	1188.48	2	2375.95	2375.96	-2.1	117	389.39	86.06	86.06	4.79	10	controllerType=0 controllerNumber=1 scan=1578	6.2943
>sp|P11279|LAMP1_HUMAN Lysosome-associated membrane glycoprotein 1 OS=Homo sapiens OX=9606 GN=LAMP1 PE=1 SV=3	R.LLNINPN[+1622.582]K.T	HexNAc(4)Hex(5)	N[+1623]	1274.57	2	2548.12	2548.13	-1.7	255	395.22	246.6	246.6	5.87	76	controllerType=0 controllerNumber=1 scan=4848	20.4625
>sp|P50454|SERPH_HUMAN Serpin H1 OS=Homo sapiens OX=9606 GN=SERPINH1 PE=1 SV=2	R.SLSN[+1378.476]STAR.N	HexNAc(2)Hex(6)	N[+1378]	1107.45	2	2213.9	2213.9	-1.4	117	407.58	76.93	76.93	4.96	10	controllerType=0 controllerNumber=1 scan=1613	6.4452
>sp|P11279|LAMP1_HUMAN Lysosome-associated membrane glycoprotein 1 OS=Homo sapiens OX=9606 GN=LAMP1 PE=1 SV=3	R.LLNINPN[+2059.735]K.T	HexNAc(4)Hex(5)Fuc(1)NeuAc(1)	N[+2060]	995.763	3	2985.27	2985.28	-2.4	255	414.31	296.27	296.27	5.94	76	controllerType=0 controllerNumber=1 scan=5972	25.3319
>sp|Q92896|GSLG1_HUMAN Golgi apparatus protein 1 OS=Homo sapiens OX=9606 GN=GLG1 PE=1 SV=2	K.LN[+1710.598]LTTDPK.F	HexNAc(3)Hex(5)NeuAc(1)	N[+1711]	1306.55	2	2612.09	2612.1	-3.2	164	419.66	167.15	167.15	5.29	7	controllerType=0 controllerNumber=1 scan=4926	20.8027
>sp|O14656|TOR1A_HUMAN Torsin-1A OS=Homo sapiens OX=9606 GN=TOR1A PE=1 SV=1	R.GN[+1864.634]VSAC[+57.021]AR.S	HexNAc(2)Hex(9)	C[+57], N[+1865]	1350.01	2	2699.02	2699.02	-0.5	157	424.97	221.6	221.6	3.7	1	controllerType=0 controllerNumber=1 scan=1589	6.3413
>sp|O14656|TOR1A_HUMAN Torsin-1A OS=Homo sapiens OX=9606 GN=TOR1A PE=1 SV=1	R.GN[+1864.634]VSAC[+57.021]AR.S	HexNAc(2)Hex(9)	C[+57], N[+1865]	1350.02	2	2699.02	2699.02	0.3	157	425.85	161.08	161.08	2.85	1	controllerType=0 controllerNumber=1 scan=1577	6.2921
>sp|Q13740|CD166_HUMAN CD166 antigen OS=Homo sapiens OX=9606 GN=ALCAM PE=1 SV=2	R.N[+3007.058]ATVVWMK.D	HexNAc(5)Hex(6)Fuc(1)NeuAc(3)	N[+3007]	1319.19	3	3955.54	3955.56	-2.6	361	427.58	243.52	243.52	6.12	9	controllerType=0 controllerNumber=1 scan=9719	41.5607
>sp|P11279|LAMP1_HUMAN Lysosome-associated membrane glycoprotein 1 OS=Homo sapiens OX=9606 GN=LAMP1 PE=1 SV=3	R.LLNINPN[+1727.613]K.T	HexNAc(3)Hex(6)Fuc(1)	N[+1728]	1327.08	2	2653.16	2653.16	-1	255	427.7	278.68	278.68	6.46	76	controllerType=0 controllerNumber=1 scan=4812	20.3058
>sp|P11279|LAMP1_HUMAN Lysosome-associated membrane glycoprotein 1 OS=Homo sapiens OX=9606 GN=LAMP1 PE=1 SV=3	R.LLNINPN[+1710.598]K.T	HexNAc(3)Hex(5)NeuAc(1)	N[+1711]	1318.57	2	2636.14	2636.14	-2.4	255	428.39	137.66	137.66	5.77	76	controllerType=0 controllerNumber=1 scan=5896	25.0028
>sp|P11279|LAMP1_HUMAN Lysosome-associated membrane glycoprotein 1 OS=Homo sapiens OX=9606 GN=LAMP1 PE=1 SV=3	R.LLNINPN[+2350.830]K.T	HexNAc(4)Hex(5)Fuc(1)NeuAc(2)	N[+2351]	1092.79	3	3276.37	3276.38	-2.5	255	432.77	197.95	91.29	5.82	76	controllerType=0 controllerNumber=1 scan=6839	29.1023
>sp|P32004|L1CAM_HUMAN Neural cell adhesion molecule L1 OS=Homo sapiens OX=9606 GN=L1CAM PE=1 SV=2	R.GYN[+1540.529]VTYWR.E	HexNAc(2)Hex(7)	N[+1541]	1300.02	2	2599.03	2599.03	-1.3	847	433.33	304.57	304.57	6.51	43	controllerType=0 controllerNumber=1 scan=7099	30.2333
>sp|Q92896|GSLG1_HUMAN Golgi apparatus protein 1 OS=Homo sapiens OX=9606 GN=GLG1 PE=1 SV=2	R.N[+2350.830]DTLQEAK.E	HexNAc(4)Hex(5)Fuc(1)NeuAc(2)	N[+2351]	1090.43	3	3269.28	3269.28	-2.5	786	433.36	209.91	69.58	6.07	7	controllerType=0 controllerNumber=1 scan=2935	12.1715
>sp|P32004|L1CAM_HUMAN Neural cell adhesion molecule L1 OS=Homo sapiens OX=9606 GN=L1CAM PE=1 SV=2	R.VTYQNHN[+1913.677]K.T	HexNAc(4)Hex(5)NeuAc(1)	N[+1914]	1459.09	2	2917.17	2917.17	-1.7	288	440.8	97.14	97.14	4.87	43	controllerType=0 controllerNumber=1 scan=1661	6.6535
>sp|P11279|LAMP1_HUMAN Lysosome-associated membrane glycoprotein 1 OS=Homo sapiens OX=9606 GN=LAMP1 PE=1 SV=3	R.LLNINPN[+2059.735]K.T	HexNAc(4)Hex(5)Fuc(1)NeuAc(1)	N[+2060]	995.763	3	2985.27	2985.28	-2.3	255	440.97	178.1	178.1	5.46	76	controllerType=0 controllerNumber=1 scan=5691	24.1173
>sp|P11279|LAMP1_HUMAN Lysosome-associated membrane glycoprotein 1 OS=Homo sapiens OX=9606 GN=LAMP1 PE=1 SV=3	R.LLNINPN[+2350.830]K.T	HexNAc(4)Hex(5)Fuc(1)NeuAc(2)	N[+2351]	1092.79	3	3276.37	3276.38	-2.9	255	445.56	284.23	84.61	5.38	76	controllerType=0 controllerNumber=1 scan=6980	29.7167
>sp|P11279|LAMP1_HUMAN Lysosome-associated membrane glycoprotein 1 OS=Homo sapiens OX=9606 GN=LAMP1 PE=1 SV=3	R.LLNINPN[+2498.904]K.T	HexNAc(6)Hex(7)Fuc(1)	N[+2499]	1142.15	3	3424.45	3424.45	-1.4	255	456.6	194.82	194.82	5.57	76	controllerType=0 controllerNumber=1 scan=4540	19.1106
>sp|Q96JJ7|TMX3_HUMAN Protein disulfide-isomerase TMX3 OS=Homo sapiens OX=9606 GN=TMX3 PE=1 SV=2	K.N[+1702.581]TSVEHTR.L	HexNAc(2)Hex(8)	N[+1703]	1323.52	2	2646.04	2646.04	-1.4	258	458.12	168.58	168.58	5.54	2	controllerType=0 controllerNumber=1 scan=1391	5.4912
>sp|Q969V3|NCLN_HUMAN Nicalin OS=Homo sapiens OX=9606 GN=NCLN PE=1 SV=2	R.VIYN[+1864.634]LTEK.G	HexNAc(2)Hex(9)	N[+1865]	1422.59	2	2844.18	2844.18	-1.4	425	460.53	254.7	254.7	5.14	4	controllerType=0 controllerNumber=1 scan=4901	20.6931
>sp|Q96KA5|CLP1L_HUMAN Cleft lip and palate transmembrane protein 1-like protein OS=Homo sapiens OX=9606 GN=CLPTM1L PE=1 SV=1	R.TVN[+1864.634]VSVPK.K	HexNAc(2)Hex(9)	N[+1865]	1354.56	2	2708.12	2708.13	-1.9	89	465.55	274.24	274.24	6.5	7	controllerType=0 controllerNumber=1 scan=3926	16.4514
>sp|O15342|VA0E1_HUMAN V-type proton ATPase subunit e 1 OS=Homo sapiens OX=9606 GN=ATP6V0E1 PE=2 SV=2	K.N[+1702.581]ETIWYLK.Y	HexNAc(2)Hex(8)	N[+1703]	1385.07	2	2769.14	2769.14	0.3	70	467.03	314.4	314.4	4.03	3	controllerType=0 controllerNumber=1 scan=8690	37.1304
>sp|P11279|LAMP1_HUMAN Lysosome-associated membrane glycoprotein 1 OS=Homo sapiens OX=9606 GN=LAMP1 PE=1 SV=3	R.LLNINPN[+1768.640]K.T	HexNAc(4)Hex(5)Fuc(1)	N[+1769]	1347.59	2	2694.18	2694.19	-1.6	255	478.83	271.29	271.29	6.49	76	controllerType=0 controllerNumber=1 scan=4861	20.5196
>sp|Q969V3|NCLN_HUMAN Nicalin OS=Homo sapiens OX=9606 GN=NCLN PE=1 SV=2	R.VIYN[+1702.581]LTEK.G	HexNAc(2)Hex(8)	N[+1703]	1341.56	2	2682.12	2682.13	-1.9	425	481.47	275.66	275.66	5.31	4	controllerType=0 controllerNumber=1 scan=4922	20.7843
>sp|Q96KA5|CLP1L_HUMAN Cleft lip and palate transmembrane protein 1-like protein OS=Homo sapiens OX=9606 GN=CLPTM1L PE=1 SV=1	R.TVN[+1540.529]VSVPK.K	HexNAc(2)Hex(7)	N[+1541]	1192.51	2	2384.01	2384.02	-3	89	481.98	294.51	294.51	5.99	7	controllerType=0 controllerNumber=1 scan=4034	16.9212
>sp|P32004|L1CAM_HUMAN Neural cell adhesion molecule L1 OS=Homo sapiens OX=9606 GN=L1CAM PE=1 SV=2	R.GYN[+1864.634]VTYWR.E	HexNAc(2)Hex(9)	N[+1865]	1462.07	2	2923.14	2923.14	-1.4	847	482.83	324.58	324.58	6.74	43	controllerType=0 controllerNumber=1 scan=7024	29.9104
>sp|P11279|LAMP1_HUMAN Lysosome-associated membrane glycoprotein 1 OS=Homo sapiens OX=9606 GN=LAMP1 PE=1 SV=3	R.LLNINPN[+1864.634]K.T	HexNAc(2)Hex(9)	N[+1865]	1395.59	2	2790.18	2790.18	-1.5	255	483.08	208.95	208.95	6.44	76	controllerType=0 controllerNumber=1 scan=4574	19.2579
>sp|P11279|LAMP1_HUMAN Lysosome-associated membrane glycoprotein 1 OS=Homo sapiens OX=9606 GN=LAMP1 PE=1 SV=3	R.LLNINPN[+1540.529]K.T	HexNAc(2)Hex(7)	N[+1541]	1233.54	2	2466.07	2466.08	-2	255	484.6	188.37	188.37	6.18	76	controllerType=0 controllerNumber=1 scan=4728	19.9388
>sp|P11279|LAMP1_HUMAN Lysosome-associated membrane glycoprotein 1 OS=Homo sapiens OX=9606 GN=LAMP1 PE=1 SV=3	R.LLNINPN[+1702.581]K.T	HexNAc(2)Hex(8)	N[+1703]	1314.57	2	2628.12	2628.13	-1.8	255	486.6	211.03	211.03	6.44	76	controllerType=0 controllerNumber=1 scan=4621	19.4624
>sp|Q9Y639|NPTN_HUMAN Neuroplastin OS=Homo sapiens OX=9606 GN=NPTN PE=1 SV=2	K.AN[+1702.581]ATIEVK.A	HexNAc(2)Hex(8)	N[+1703]	1274.53	2	2548.05	2548.05	-2.1	228	487.88	180.1	180.1	4.93	4	controllerType=0 controllerNumber=1 scan=2791	11.5442
>sp|P56199|ITA1_HUMAN Integrin alpha-1 OS=Homo sapiens OX=9606 GN=ITGA1 PE=1 SV=2	K.FN[+1702.581]VSLTVK.N	HexNAc(2)Hex(8)	N[+1703]	1305.56	2	2610.1	2610.11	-1	839	489.46	267.9	267.9	6.58	25	controllerType=0 controllerNumber=1 scan=8153	34.8241
>sp|P11279|LAMP1_HUMAN Lysosome-associated membrane glycoprotein 1 OS=Homo sapiens OX=9606 GN=LAMP1 PE=1 SV=3	R.LLNINPN[+1540.529]K.T	HexNAc(2)Hex(7)	N[+1541]	1233.54	2	2466.07	2466.08	-1.9	255	491.42	166.2	166.2	6.06	76	controllerType=0 controllerNumber=1 scan=4689	19.7686
>sp|Q92896|GSLG1_HUMAN Golgi apparatus protein 1 OS=Homo sapiens OX=9606 GN=GLG1 PE=1 SV=2	K.LN[+1872.651]LTTDPK.F	HexNAc(3)Hex(6)NeuAc(1)	N[+1873]	1387.58	2	2774.15	2774.15	-0.8	164	492.7	291.79	291.79	5.79	7	controllerType=0 controllerNumber=1 scan=4818	20.3339
>sp|P11279|LAMP1_HUMAN Lysosome-associated membrane glycoprotein 1 OS=Homo sapiens OX=9606 GN=LAMP1 PE=1 SV=3	R.LLNINPN[+1216.423]K.T	HexNAc(2)Hex(5)	N[+1216]	1071.49	2	2141.97	2141.97	-1.4	255	495.86	202.04	202.04	6.44	76	controllerType=0 controllerNumber=1 scan=4876	20.585
>sp|Q92896|GSLG1_HUMAN Golgi apparatus protein 1 OS=Homo sapiens OX=9606 GN=GLG1 PE=1 SV=2	R.N[+2204.772]DTLQEAK.E	HexNAc(4)Hex(5)NeuAc(2)	N[+2205]	1041.74	3	3123.22	3123.23	-3.1	786	502.44	280.87	280.87	5.82	7	controllerType=0 controllerNumber=1 scan=2869	11.8857
>sp|P32004|L1CAM_HUMAN Neural cell adhesion molecule L1 OS=Homo sapiens OX=9606 GN=L1CAM PE=1 SV=2	R.GYN[+1702.581]VTYWR.E	HexNAc(2)Hex(8)	N[+1703]	1381.04	2	2761.08	2761.09	-2.3	847	502.75	339.63	339.63	6.84	43	controllerType=0 controllerNumber=1 scan=7051	30.0253
>sp|P11279|LAMP1_HUMAN Lysosome-associated membrane glycoprotein 1 OS=Homo sapiens OX=9606 GN=LAMP1 PE=1 SV=3	R.LLNINPN[+1565.560]K.T	HexNAc(3)Hex(5)Fuc(1)	N[+1566]	1246.05	2	2491.1	2491.11	-2.2	255	504.55	194.77	194.77	6.28	76	controllerType=0 controllerNumber=1 scan=4933	20.8314
>sp|O94905|ERLN2_HUMAN Erlin-2 OS=Homo sapiens OX=9606 GN=ERLIN2 PE=1 SV=1	K.N[+1702.581]YTADYDK.A	HexNAc(2)Hex(8)	N[+1703]	1346.5	2	2692	2692	-1.5	106	504.82	370.45	370.45	5.86	2	controllerType=0 controllerNumber=1 scan=2638	10.8824
>sp|P11279|LAMP1_HUMAN Lysosome-associated membrane glycoprotein 1 OS=Homo sapiens OX=9606 GN=LAMP1 PE=1 SV=3	R.LLNINPN[+1378.476]K.T	HexNAc(2)Hex(6)	N[+1378]	1152.51	2	2304.02	2304.02	-1.9	255	507.53	214.71	214.71	6.53	76	controllerType=0 controllerNumber=1 scan=4752	20.0437
>sp|P11279|LAMP1_HUMAN Lysosome-associated membrane glycoprotein 1 OS=Homo sapiens OX=9606 GN=LAMP1 PE=1 SV=3	R.LLNINPN[+1419.502]K.T	HexNAc(3)Hex(5)	N[+1420]	1173.02	2	2345.04	2345.05	-2.9	255	507.88	201.25	201.25	6.04	76	controllerType=0 controllerNumber=1 scan=4890	20.6453
>sp|Q13740|CD166_HUMAN CD166 antigen OS=Homo sapiens OX=9606 GN=ALCAM PE=1 SV=2	R.N[+2350.830]ATVVWMK.D	HexNAc(4)Hex(5)Fuc(1)NeuAc(2)	N[+2351]	1100.45	3	3299.32	3299.33	-2	361	508.1	262.39	82.39	6.41	9	controllerType=0 controllerNumber=1 scan=8729	37.2986
>sp|P11279|LAMP1_HUMAN Lysosome-associated membrane glycoprotein 1 OS=Homo sapiens OX=9606 GN=LAMP1 PE=1 SV=3	R.LLNINPN[+1872.651]K.T	HexNAc(3)Hex(6)NeuAc(1)	N[+1873]	1399.6	2	2798.19	2798.2	-1.8	255	508.61	212.16	212.16	6.53	76	controllerType=0 controllerNumber=1 scan=5634	23.8793
>sp|P11279|LAMP1_HUMAN Lysosome-associated membrane glycoprotein 1 OS=Homo sapiens OX=9606 GN=LAMP1 PE=1 SV=3	R.LLNINPN[+2133.772]K.T	HexNAc(5)Hex(6)Fuc(1)	N[+2134]	1020.44	3	3059.31	3059.32	-2.1	255	508.99	187.25	187.25	6.02	76	controllerType=0 controllerNumber=1 scan=4656	19.6196
>sp|Q02809|PLOD1_HUMAN Procollagen-lysine,2-oxoglutarate 5-dioxygenase 1 OS=Homo sapiens OX=9606 GN=PLOD1 PE=1 SV=2	K.YIHQN[+1702.581]YTK.A	HexNAc(2)Hex(8)	N[+1703]	923.708	3	2769.11	2769.11	-1.4	534	509.12	270	270	6.67	7	controllerType=0 controllerNumber=1 scan=2095	8.5363
>sp|P11279|LAMP1_HUMAN Lysosome-associated membrane glycoprotein 1 OS=Homo sapiens OX=9606 GN=LAMP1 PE=1 SV=3	R.LLNINPN[+1540.529]K.T	HexNAc(2)Hex(7)	N[+1541]	1233.54	2	2466.07	2466.08	-1.9	255	511.77	194.25	194.25	6.27	76	controllerType=0 controllerNumber=1 scan=4659	19.6347
>sp|P11279|LAMP1_HUMAN Lysosome-associated membrane glycoprotein 1 OS=Homo sapiens OX=9606 GN=LAMP1 PE=1 SV=3	R.LLNINPN[+2026.687]K.T	HexNAc(2)Hex(10)	N[+2027]	1476.62	2	2952.23	2952.23	-2.1	255	516.12	193.92	193.92	6.28	76	controllerType=0 controllerNumber=1 scan=4566	19.2246
>sp|P11279|LAMP1_HUMAN Lysosome-associated membrane glycoprotein 1 OS=Homo sapiens OX=9606 GN=LAMP1 PE=1 SV=3	R.LLNINPN[+1872.651]K.T	HexNAc(3)Hex(6)NeuAc(1)	N[+1873]	1399.6	2	2798.2	2798.2	-0.6	255	521.95	193.03	193.03	5.71	76	controllerType=0 controllerNumber=1 scan=5765	24.4352
>sp|P11279|LAMP1_HUMAN Lysosome-associated membrane glycoprotein 1 OS=Homo sapiens OX=9606 GN=LAMP1 PE=1 SV=3	R.LLNINPN[+2059.735]K.T	HexNAc(4)Hex(5)Fuc(1)NeuAc(1)	N[+2060]	1493.14	2	2985.28	2985.28	-1.7	255	525.64	336.91	336.91	6.95	76	controllerType=0 controllerNumber=1 scan=5825	24.6936
>sp|O15342|VA0E1_HUMAN V-type proton ATPase subunit e 1 OS=Homo sapiens OX=9606 GN=ATP6V0E1 PE=2 SV=2	K.N[+1378.476]ETIWYLK.Y	HexNAc(2)Hex(6)	N[+1378]	1223.02	2	2445.03	2445.03	-1.3	70	526.57	381.97	381.97	7.41	3	controllerType=0 controllerNumber=1 scan=8859	37.8644
>sp|P11279|LAMP1_HUMAN Lysosome-associated membrane glycoprotein 1 OS=Homo sapiens OX=9606 GN=LAMP1 PE=1 SV=3	R.LLNINPN[+1581.555]K.T	HexNAc(3)Hex(6)	N[+1582]	1254.05	2	2507.1	2507.1	-2.1	255	529.82	216.49	216.49	6.66	76	controllerType=0 controllerNumber=1 scan=4776	20.1486
>sp|Q9Y639|NPTN_HUMAN Neuroplastin OS=Homo sapiens OX=9606 GN=NPTN PE=1 SV=2	K.AN[+1864.634]ATIEVK.A	HexNAc(2)Hex(9)	N[+1865]	1355.55	2	2710.1	2710.11	-1.9	228	538.28	173.6	173.6	5.02	4	controllerType=0 controllerNumber=1 scan=2767	11.4397
>sp|Q96KA5|CLP1L_HUMAN Cleft lip and palate transmembrane protein 1-like protein OS=Homo sapiens OX=9606 GN=CLPTM1L PE=1 SV=1	R.TVN[+1540.529]VSVPK.K	HexNAc(2)Hex(7)	N[+1541]	1192.51	2	2384.02	2384.02	-2.4	89	548.64	320.49	320.49	7.12	7	controllerType=0 controllerNumber=1 scan=3957	16.5882
>sp|Q92896|GSLG1_HUMAN Golgi apparatus protein 1 OS=Homo sapiens OX=9606 GN=GLG1 PE=1 SV=2	K.LN[+2204.772]LTTDPK.F	HexNAc(4)Hex(5)NeuAc(2)	N[+2205]	1036.09	3	3106.27	3106.27	-1.2	164	554.2	265.49	265.49	6.68	7	controllerType=0 controllerNumber=1 scan=6005	25.4743
>sp|Q96KA5|CLP1L_HUMAN Cleft lip and palate transmembrane protein 1-like protein OS=Homo sapiens OX=9606 GN=CLPTM1L PE=1 SV=1	R.TVN[+1378.476]VSVPK.K	HexNAc(2)Hex(6)	N[+1378]	1111.49	2	2221.97	2221.97	-1.5	89	555.29	331.13	331.13	7.11	7	controllerType=0 controllerNumber=1 scan=4045	16.9689
>sp|P11717|MPRI_HUMAN Cation-independent mannose-6-phosphate receptor OS=Homo sapiens OX=9606 GN=IGF2R PE=1 SV=3	K.TN[+1702.581]ITLVC[+57.021]K.P	HexNAc(2)Hex(8)	C[+57], N[+1703]	1326.05	2	2651.09	2651.1	-1.8	580	559.78	303.94	303.94	7	18	controllerType=0 controllerNumber=1 scan=4285	18.001
>sp|O15342|VA0E1_HUMAN V-type proton ATPase subunit e 1 OS=Homo sapiens OX=9606 GN=ATP6V0E1 PE=2 SV=2	K.N[+1702.581]ETIWYLK.Y	HexNAc(2)Hex(8)	N[+1703]	1385.07	2	2769.13	2769.14	-1.2	70	567.35	364.41	364.41	6.36	3	controllerType=0 controllerNumber=1 scan=8685	37.1125
>sp|O14672|ADA10_HUMAN Disintegrin and metalloproteinase domain-containing protein 10 OS=Homo sapiens OX=9606 GN=ADAM10 PE=1 SV=1	R.N[+1864.634]ISQVLEK.K	HexNAc(2)Hex(9)	N[+1865]	1398.08	2	2795.16	2795.16	-1.3	439	570.49	234.29	234.29	6.94	7	controllerType=0 controllerNumber=1 scan=4533	19.0812
>sp|Q96KA5|CLP1L_HUMAN Cleft lip and palate transmembrane protein 1-like protein OS=Homo sapiens OX=9606 GN=CLPTM1L PE=1 SV=1	R.TVN[+1702.581]VSVPK.K	HexNAc(2)Hex(8)	N[+1703]	1273.54	2	2546.07	2546.07	-2	89	571.15	352.53	352.53	7.45	7	controllerType=0 controllerNumber=1 scan=3911	16.3844
>sp|P11047|LAMC1_HUMAN Laminin subunit gamma-1 OS=Homo sapiens OX=9606 GN=LAMC1 PE=1 SV=3	K.N[+1702.581]ISQDLEK.Q	HexNAc(2)Hex(8)	N[+1703]	1325.03	2	2649.06	2649.07	-1.8	1241	573.76	42.6	42.6	5.53	20	controllerType=0 controllerNumber=1 scan=3298	13.7426
>sp|P11717|MPRI_HUMAN Cation-independent mannose-6-phosphate receptor OS=Homo sapiens OX=9606 GN=IGF2R PE=1 SV=3	K.TN[+1702.581]ITLVC[+57.021]K.P	HexNAc(2)Hex(8)	C[+57], N[+1703]	1326.05	2	2651.09	2651.1	-1.9	580	614.82	444.22	444.22	11.37	18	controllerType=0 controllerNumber=1 scan=4274	17.9539
>sp|O14672|ADA10_HUMAN Disintegrin and metalloproteinase domain-containing protein 10 OS=Homo sapiens OX=9606 GN=ADAM10 PE=1 SV=1	R.N[+1702.581]ISQVLEK.K	HexNAc(2)Hex(8)	N[+1703]	1317.05	2	2633.1	2633.11	-2.3	439	642.73	300.81	300.81	9.54	7	controllerType=0 controllerNumber=1 scan=4563	19.2108
>sp|Q9P273|TEN3_HUMAN Teneurin-3 OS=Homo sapiens OX=9606 GN=TENM3 PE=2 SV=3	K.IGPFAN[+2350.830]TTK.Y	HexNAc(4)Hex(5)Fuc(1)NeuAc(2)	N[+2351]	1100.45	3	3299.34	3299.35	-0.7	2119	202.95	45.18	45.18	0.97	2	controllerType=0 controllerNumber=1 scan=6229	26.4438
>sp|Q9Y6Q2|STON1_HUMAN Stonin-1 OS=Homo sapiens OX=9606 GN=STON1 PE=1 SV=2	K.VEN[+2569.905]FSVAGK.I	HexNAc(5)Hex(6)NeuAc(2)	N[+2570]	1174.14	3	3520.39	3520.4	-1.8	335	206.8	3.06	3.06	0.46	5	controllerType=0 controllerNumber=1 scan=5088	21.5049
>sp|Q9Y6Q2|STON1_HUMAN Stonin-1 OS=Homo sapiens OX=9606 GN=STON1 PE=1 SV=2	K.VEN[+2204.772]FSVAGK.I	HexNAc(4)Hex(5)NeuAc(2)	N[+2205]	1052.43	3	3155.26	3155.27	-1.4	335	210.24	2.26	2.26	0.46	5	controllerType=0 controllerNumber=1 scan=5410	22.9042
>sp|P35613|BASI_HUMAN Basigin OS=Homo sapiens OX=9606 GN=BSG PE=1 SV=2	K.ALMN[+2789.999]GSESR.F	HexNAc(6)Hex(7)Fuc(1)NeuAc(1)	N[+2790]	1252.15	3	3754.44	3754.45	-2.4	265	213.63	76.02	76.02	2.32	33	controllerType=0 controllerNumber=1 scan=2855	11.8242
>sp|O75882|ATRN_HUMAN Attractin OS=Homo sapiens OX=9606 GN=ATRN PE=1 SV=2	K.C[+57.021]IN[+1864.634]QSIC[+57.021]EK.C	HexNAc(2)Hex(9)	C[+57]*2, N[+1865]	1508.58	2	3016.15	3016.15	-0.7	1071	228.71	16.71	16.71	0.78	5	controllerType=0 controllerNumber=1 scan=2890	11.9765
>sp|Q9Y6Q2|STON1_HUMAN Stonin-1 OS=Homo sapiens OX=9606 GN=STON1 PE=1 SV=2	K.VEN[+2204.772]FSVAGK.I	HexNAc(4)Hex(5)NeuAc(2)	N[+2205]	1052.42	3	3155.26	3155.27	-2	335	246.78	1.86	1.86	0.78	5	controllerType=0 controllerNumber=1 scan=5278	22.3336
>sp|Q9H6X2|ANTR1_HUMAN Anthrax toxin receptor 1 OS=Homo sapiens OX=9606 GN=ANTXR1 PE=1 SV=2	K.DFN[+1864.634]ETQLAR.I	HexNAc(2)Hex(9)	N[+1865]	1479.58	2	2958.16	2958.16	-1.7	182	247.53	115.56	115.56	3.63	4	controllerType=0 controllerNumber=1 scan=4802	20.2633
>sp|Q4KMQ2|ANO6_HUMAN Anoctamin-6 OS=Homo sapiens OX=9606 GN=ANO6 PE=1 SV=2	K.LN[+1702.581]ITC[+57.021]ESSK.K	HexNAc(2)Hex(8)	C[+57], N[+1703]	1377.55	2	2754.09	2754.09	0.8	360	248.13	67.56	67.56	1.36	2	controllerType=0 controllerNumber=1 scan=3237	13.4762
>sp|Q9Y6Q2|STON1_HUMAN Stonin-1 OS=Homo sapiens OX=9606 GN=STON1 PE=1 SV=2	K.VEN[+1913.677]FSVAGK.I	HexNAc(4)Hex(5)NeuAc(1)	N[+1914]	1432.59	2	2864.17	2864.17	-2	335	248.18	55.88	55.88	1.12	5	controllerType=0 controllerNumber=1 scan=4322	18.163
>sp|P08581|MET_HUMAN Hepatocyte growth factor receptor OS=Homo sapiens OX=9606 GN=MET PE=1 SV=4	K.AN[+2350.830]LSGGVWK.D	HexNAc(4)Hex(5)Fuc(1)NeuAc(2)	N[+2351]	1641.67	2	3282.33	3282.33	0.3	105	248.94	18.35	18.35	1.6	9	controllerType=0 controllerNumber=1 scan=7359	31.3668
>sp|P35613|BASI_HUMAN Basigin OS=Homo sapiens OX=9606 GN=BSG PE=1 SV=2	K.ALMN[+2715.963]GSESR.F	HexNAc(5)Hex(6)Fuc(1)NeuAc(2)	N[+2716]	1227.47	3	3680.4	3680.41	-2.9	265	251.77	29.79	29.79	2.38	33	controllerType=0 controllerNumber=1 scan=3254	13.5524
>sp|A6NFE2|SMCO2_HUMAN Single-pass membrane and coiled-coil domain-containing protein 2 OS=Homo sapiens OX=9606 GN=SMCO2 PE=2 SV=2	K.IN[+2569.905]VTENTVK.S	HexNAc(5)Hex(6)NeuAc(2)	N[+2570]	1196.49	3	3587.47	3587.46	1.4	162	254.8	40.17	40.17	0.63	6	controllerType=0 controllerNumber=1 scan=6936	29.5254
>sp|Q9Y6Q2|STON1_HUMAN Stonin-1 OS=Homo sapiens OX=9606 GN=STON1 PE=1 SV=2	K.VEN[+2861.000]FSVAGK.I	HexNAc(5)Hex(6)NeuAc(3)	N[+2861]	1906.25	2	3811.49	3811.49	-0.2	335	259.02	46.33	46.33	0.81	5	controllerType=0 controllerNumber=1 scan=5926	25.1356
>sp|A6NFE2|SMCO2_HUMAN Single-pass membrane and coiled-coil domain-containing protein 2 OS=Homo sapiens OX=9606 GN=SMCO2 PE=2 SV=2	K.IN[+2861.000]VTENTVK.S	HexNAc(5)Hex(6)NeuAc(3)	N[+2861]	1293.53	3	3878.56	3878.56	1	162	259.09	24.88	24.88	0.53	6	controllerType=0 controllerNumber=1 scan=7930	33.8497
>sp|A6NFE2|SMCO2_HUMAN Single-pass membrane and coiled-coil domain-containing protein 2 OS=Homo sapiens OX=9606 GN=SMCO2 PE=2 SV=2	K.IN[+1913.677]VTENTVK.S	HexNAc(4)Hex(5)NeuAc(1)	N[+1914]	977.751	3	2931.24	2931.23	1.3	162	261.56	9.55	9.55	0.46	6	controllerType=0 controllerNumber=1 scan=6018	25.5311
>sp|P13726|TF_HUMAN Tissue factor OS=Homo sapiens OX=9606 GN=F3 PE=1 SV=1	K.VN[+1872.651]VTVEDER.T	HexNAc(3)Hex(6)NeuAc(1)	N[+1873]	1467.09	2	2933.17	2933.18	-1.3	155	268.13	68.77	68.77	0.94	2	controllerType=0 controllerNumber=1 scan=3844	16.0942
>sp|P0CW18|PRS56_HUMAN Serine protease 56 OS=Homo sapiens OX=9606 GN=PRSS56 PE=1 SV=1	R.RPSTAN[+2026.687]VTR.A	HexNAc(2)Hex(10)	N[+2027]	1010.08	3	3028.23	3028.24	-2.1	92	272.01	124.78	124.78	3.48	3	controllerType=0 controllerNumber=1 scan=1686	6.7623
>sp|P35613|BASI_HUMAN Basigin OS=Homo sapiens OX=9606 GN=BSG PE=1 SV=2	K.ALMN[+2424.867]GSESR.F	HexNAc(5)Hex(6)Fuc(1)NeuAc(1)	N[+2425]	1130.44	3	3389.32	3389.32	-0.6	265	278.62	37.35	37.35	2.35	33	controllerType=0 controllerNumber=1 scan=2962	12.2906
>sp|P0CW18|PRS56_HUMAN Serine protease 56 OS=Homo sapiens OX=9606 GN=PRSS56 PE=1 SV=1	R.RPSTAN[+2350.830]VTR.A	HexNAc(4)Hex(5)Fuc(1)NeuAc(2)	N[+2351]	1118.13	3	3352.37	3352.38	-2.2	92	282.65	77.84	77.84	2.06	3	controllerType=0 controllerNumber=1 scan=2556	10.5319
>sp|P43251|BTD_HUMAN Biotinidase OS=Homo sapiens OX=9606 GN=BTD PE=1 SV=2	R.FN[+1702.581]DTEVLQR.L	HexNAc(2)Hex(8)	N[+1703]	1412.57	2	2824.13	2824.14	-2.1	149	283.04	134.22	134.22	3.63	2	controllerType=0 controllerNumber=1 scan=5285	22.3619
>sp|A6NFE2|SMCO2_HUMAN Single-pass membrane and coiled-coil domain-containing protein 2 OS=Homo sapiens OX=9606 GN=SMCO2 PE=2 SV=2	K.IN[+2861.000]VTENTVK.S	HexNAc(5)Hex(6)NeuAc(3)	N[+2861]	1293.53	3	3878.56	3878.56	1.3	162	283.67	36.68	36.68	0.6	6	controllerType=0 controllerNumber=1 scan=7953	33.9498
>sp|Q6YHK3|CD109_HUMAN CD109 antigen OS=Homo sapiens OX=9606 GN=CD109 PE=1 SV=2	K.HLN[+1702.581]GTITAK.Y	HexNAc(2)Hex(8)	N[+1703]	886.376	3	2657.11	2657.12	-1.9	245	289.85	93.3	93.3	3.58	13	controllerType=0 controllerNumber=1 scan=2257	9.2412
>sp|P32004|L1CAM_HUMAN Neural cell adhesion molecule L1 OS=Homo sapiens OX=9606 GN=L1CAM PE=1 SV=2	R.DLQAN[+1378.476]DTGR.Y	HexNAc(2)Hex(6)	N[+1378]	1184.47	2	2367.94	2367.94	-1.4	486	292.66	123.53	123.53	4.88	43	controllerType=0 controllerNumber=1 scan=2204	9.0097
>sp|P54802|ANAG_HUMAN Alpha-N-acetylglucosaminidase OS=Homo sapiens OX=9606 GN=NAGLU PE=1 SV=2	R.VFPQVN[+1864.634]VTK.M	HexNAc(2)Hex(9)	N[+1865]	1448.61	2	2896.22	2896.22	-1.5	256	294.29	139.92	139.92	3.62	7	controllerType=0 controllerNumber=1 scan=6346	26.9433
>sp|P01859|IGHG2_HUMAN Immunoglobulin heavy constant gamma 2 OS=Homo sapiens OX=9606 GN=IGHG2 PE=1 SV=2	R.EEQFN[+1444.534]STFR.V	HexNAc(4)Hex(3)Fuc(1)	N[+1445]	1301.53	2	2602.05	2602.06	-1.5	172	297.53	88.69	88.69	1.52	1	controllerType=0 controllerNumber=1 scan=4586	19.3104
>sp|P01861|IGHG4_HUMAN Immunoglobulin heavy constant gamma 4 OS=Homo sapiens OX=9606 GN=IGHG4 PE=1 SV=1	R.EEQFN[+1606.587]STYR.V	HexNAc(4)Hex(4)Fuc(1)	N[+1607]	1390.55	2	2780.1	2780.1	-1	173	298.51	136.35	136.35	3.03	1	controllerType=0 controllerNumber=1 scan=3337	13.9095
>sp|Q9Y6Q2|STON1_HUMAN Stonin-1 OS=Homo sapiens OX=9606 GN=STON1 PE=1 SV=2	K.VEN[+2204.772]FSVAGK.I	HexNAc(4)Hex(5)NeuAc(2)	N[+2205]	1052.43	3	3155.26	3155.27	-1.3	335	304.25	49.14	49.14	1.17	5	controllerType=0 controllerNumber=1 scan=5146	21.7611
>sp|A6NFE2|SMCO2_HUMAN Single-pass membrane and coiled-coil domain-containing protein 2 OS=Homo sapiens OX=9606 GN=SMCO2 PE=2 SV=2	K.IN[+2204.772]VTENTVK.S	HexNAc(4)Hex(5)NeuAc(2)	N[+2205]	1074.78	3	3222.34	3222.33	2.3	162	306.56	31.19	31.19	0.66	6	controllerType=0 controllerNumber=1 scan=7187	30.6187
>sp|P35613|BASI_HUMAN Basigin OS=Homo sapiens OX=9606 GN=BSG PE=1 SV=2	K.ALMN[+2424.867]GSESR.F	HexNAc(5)Hex(6)Fuc(1)NeuAc(1)	N[+2425]	1130.44	3	3389.31	3389.32	-2.4	265	320.23	69.25	69.25	3.13	33	controllerType=0 controllerNumber=1 scan=2875	11.9097
>sp|O00469|PLOD2_HUMAN Procollagen-lysine,2-oxoglutarate 5-dioxygenase 2 OS=Homo sapiens OX=9606 GN=PLOD2 PE=1 SV=2	R.YN[+1864.634]C[+57.021]SIESPR.K	HexNAc(2)Hex(9)	C[+57], N[+1865]	997.381	3	2990.13	2990.13	-1.4	695	323.33	164.79	164.79	4.91	10	controllerType=0 controllerNumber=1 scan=3269	13.6183
>sp|P0CW18|PRS56_HUMAN Serine protease 56 OS=Homo sapiens OX=9606 GN=PRSS56 PE=1 SV=1	R.RPSTAN[+1864.634]VTR.A	HexNAc(2)Hex(9)	N[+1865]	956.064	3	2866.18	2866.18	-1.8	92	329.39	159.86	159.86	3.81	3	controllerType=0 controllerNumber=1 scan=1687	6.7674
>sp|Q9Y6Q2|STON1_HUMAN Stonin-1 OS=Homo sapiens OX=9606 GN=STON1 PE=1 SV=2	K.VEN[+2204.772]FSVAGK.I	HexNAc(4)Hex(5)NeuAc(2)	N[+2205]	1052.43	3	3155.26	3155.27	-1.5	335	332.11	49.89	49.89	1.15	5	controllerType=0 controllerNumber=1 scan=5304	22.4426
>sp|P35613|BASI_HUMAN Basigin OS=Homo sapiens OX=9606 GN=BSG PE=1 SV=2	K.ALMN[+2059.735]GSESR.F	HexNAc(4)Hex(5)Fuc(1)NeuAc(1)	N[+2060]	1008.73	3	3024.18	3024.19	-1.4	265	335.26	86.12	86.12	3.25	33	controllerType=0 controllerNumber=1 scan=2948	12.2285
>sp|A6NFE2|SMCO2_HUMAN Single-pass membrane and coiled-coil domain-containing protein 2 OS=Homo sapiens OX=9606 GN=SMCO2 PE=2 SV=2	K.IN[+1913.677]VTENTVK.S	HexNAc(4)Hex(5)NeuAc(1)	N[+1914]	977.752	3	2931.24	2931.23	2.5	162	342.07	63.51	63.51	0.8	6	controllerType=0 controllerNumber=1 scan=5914	25.0832
>sp|P08581|MET_HUMAN Hepatocyte growth factor receptor OS=Homo sapiens OX=9606 GN=MET PE=1 SV=4	K.AN[+1864.634]LSGGVWK.D	HexNAc(2)Hex(9)	N[+1865]	1398.57	2	2796.13	2796.13	-0.5	105	347.28	144.84	144.84	4.04	9	controllerType=0 controllerNumber=1 scan=4783	20.1814
>sp|O00469|PLOD2_HUMAN Procollagen-lysine,2-oxoglutarate 5-dioxygenase 2 OS=Homo sapiens OX=9606 GN=PLOD2 PE=1 SV=2	R.YN[+2142.808]C[+57.021]SIESPR.K	HexNAc(6)Hex(3)Fuc(3)	C[+57], N[+2143]	1090.11	3	3268.31	3268.31	-0.4	695	351.51	227.23	227.23	4.64	10	controllerType=0 controllerNumber=1 scan=3263	13.5907
>sp|P08581|MET_HUMAN Hepatocyte growth factor receptor OS=Homo sapiens OX=9606 GN=MET PE=1 SV=4	K.AN[+1864.634]LSGGVWK.D	HexNAc(2)Hex(9)	N[+1865]	1398.57	2	2796.13	2796.13	-2.9	105	359.59	168.92	168.92	5.31	9	controllerType=0 controllerNumber=1 scan=4791	20.2155
>sp|P35613|BASI_HUMAN Basigin OS=Homo sapiens OX=9606 GN=BSG PE=1 SV=2	K.ALMN[+2059.735]GSESR.F	HexNAc(4)Hex(5)Fuc(1)NeuAc(1)	N[+2060]	1512.59	2	3024.18	3024.19	-1.4	265	360.5	39.18	39.18	3.07	33	controllerType=0 controllerNumber=1 scan=3020	12.5423
>sp|Q9Y4L1|HYOU1_HUMAN Hypoxia up-regulated protein 1 OS=Homo sapiens OX=9606 GN=HYOU1 PE=1 SV=1	K.N[+1216.423]ATLAEQAK.L	HexNAc(2)Hex(5)	N[+1216]	1081.46	2	2161.92	2161.92	-2.2	869	371.74	172.92	172.92	5.48	27	controllerType=0 controllerNumber=1 scan=2111	8.6069
>sp|P35613|BASI_HUMAN Basigin OS=Homo sapiens OX=9606 GN=BSG PE=1 SV=2	K.ALMN[+2026.687]GSESR.F	HexNAc(2)Hex(10)	N[+2027]	1496.07	2	2991.13	2991.14	-1.8	265	382.43	96.34	96.34	4.78	33	controllerType=0 controllerNumber=1 scan=2442	10.0434
>sp|P54289|CA2D1_HUMAN Voltage-dependent calcium channel subunit alpha-2/delta-1 OS=Homo sapiens OX=9606 GN=CACNA2D1 PE=1 SV=3	K.DAVNN[+1864.634]ITAK.G	HexNAc(2)Hex(9)	N[+1865]	1405.57	2	2810.13	2810.13	-2	320	386.52	142.65	142.65	4.1	6	controllerType=0 controllerNumber=1 scan=2845	11.7811
>sp|A6NFE2|SMCO2_HUMAN Single-pass membrane and coiled-coil domain-containing protein 2 OS=Homo sapiens OX=9606 GN=SMCO2 PE=2 SV=2	K.IN[+2204.772]VTENTVK.S	HexNAc(4)Hex(5)NeuAc(2)	N[+2205]	1074.78	3	3222.34	3222.33	1.8	162	387.83	62.46	62.46	0.81	6	controllerType=0 controllerNumber=1 scan=7076	30.1342
>sp|P20908|CO5A1_HUMAN Collagen alpha-1(V) chain OS=Homo sapiens OX=9606 GN=COL5A1 PE=1 SV=3	K.N[+2204.772]VTLILDC[+57.021]K.K	HexNAc(4)Hex(5)NeuAc(2)	C[+57], N[+2205]	1094.12	3	3280.35	3280.35	-1.3	176	395.31	233.3	233.3	5.47	5	controllerType=0 controllerNumber=1 scan=10625	45.4429
>sp|Q9H6X2|ANTR1_HUMAN Anthrax toxin receptor 1 OS=Homo sapiens OX=9606 GN=ANTXR1 PE=1 SV=2	K.DFN[+2350.830]ETQLAR.I	HexNAc(4)Hex(5)Fuc(1)NeuAc(2)	N[+2351]	1148.79	3	3444.35	3444.36	-1.8	182	398.24	132.8	107.91	5.01	4	controllerType=0 controllerNumber=1 scan=6703	28.5079
>sp|A6NFE2|SMCO2_HUMAN Single-pass membrane and coiled-coil domain-containing protein 2 OS=Homo sapiens OX=9606 GN=SMCO2 PE=2 SV=2	K.IN[+2204.772]VTENTVK.S	HexNAc(4)Hex(5)NeuAc(2)	N[+2205]	1074.78	3	3222.34	3222.33	1.8	162	402.7	35.48	35.48	0.78	6	controllerType=0 controllerNumber=1 scan=7104	30.257
>sp|Q9H6X2|ANTR1_HUMAN Anthrax toxin receptor 1 OS=Homo sapiens OX=9606 GN=ANTXR1 PE=1 SV=2	K.DFN[+2350.830]ETQLAR.I	HexNAc(4)Hex(5)Fuc(1)NeuAc(2)	N[+2351]	1148.79	3	3444.35	3444.36	-0.8	182	407.07	152.64	152.64	4.74	4	controllerType=0 controllerNumber=1 scan=6694	28.47
>sp|Q9H6X2|ANTR1_HUMAN Anthrax toxin receptor 1 OS=Homo sapiens OX=9606 GN=ANTXR1 PE=1 SV=2	K.DFN[+2350.830]ETQLAR.I	HexNAc(4)Hex(5)Fuc(1)NeuAc(2)	N[+2351]	1148.79	3	3444.35	3444.36	-1.6	182	414.3	162.87	107.11	5.51	4	controllerType=0 controllerNumber=1 scan=6810	28.9735
>sp|O00469|PLOD2_HUMAN Procollagen-lysine,2-oxoglutarate 5-dioxygenase 2 OS=Homo sapiens OX=9606 GN=PLOD2 PE=1 SV=2	R.YN[+1540.529]C[+57.021]SIESPR.K	HexNAc(2)Hex(7)	C[+57], N[+1541]	1333.52	2	2666.02	2666.03	-1.5	695	421.26	277.88	277.88	6.46	10	controllerType=0 controllerNumber=1 scan=3276	13.6478
>sp|O00469|PLOD2_HUMAN Procollagen-lysine,2-oxoglutarate 5-dioxygenase 2 OS=Homo sapiens OX=9606 GN=PLOD2 PE=1 SV=2	R.YN[+1702.581]C[+57.021]SIESPR.K	HexNAc(2)Hex(8)	C[+57], N[+1703]	1414.54	2	2828.08	2828.08	-1.1	695	428.65	289.8	289.8	6.36	10	controllerType=0 controllerNumber=1 scan=3261	13.5808
>sp|Q9Y6N7|ROBO1_HUMAN Roundabout homolog 1 OS=Homo sapiens OX=9606 GN=ROBO1 PE=1 SV=1	K.VWC[+57.021]LGN[+1540.529]ETR.Y	HexNAc(2)Hex(7)	C[+57], N[+1541]	1338.03	2	2675.06	2675.06	-2.2	815	431.39	291.84	291.84	5.11	2	controllerType=0 controllerNumber=1 scan=5608	23.7652
>sp|Q9GZU1|MCLN1_HUMAN Mucolipin-1 OS=Homo sapiens OX=9606 GN=MCOLN1 PE=1 SV=1	K.LVN[+1864.634]VTIHFR.L	HexNAc(2)Hex(9)	N[+1865]	988.428	3	2963.27	2963.28	-2.6	228	431.67	180.63	180.63	4.81	1	controllerType=0 controllerNumber=1 scan=8303	35.463
>sp|P35613|BASI_HUMAN Basigin OS=Homo sapiens OX=9606 GN=BSG PE=1 SV=2	K.ALMN[+1702.581]GSESR.F	HexNAc(2)Hex(8)	N[+1703]	1334.02	2	2667.03	2667.03	-2	265	441.85	162.31	162.31	5.72	33	controllerType=0 controllerNumber=1 scan=2444	10.0532
>sp|O00469|PLOD2_HUMAN Procollagen-lysine,2-oxoglutarate 5-dioxygenase 2 OS=Homo sapiens OX=9606 GN=PLOD2 PE=1 SV=2	R.YN[+1378.476]C[+57.021]SIESPR.K	HexNAc(2)Hex(6)	C[+57], N[+1378]	1252.49	2	2503.97	2503.97	-2.1	695	443.33	286.35	286.35	6.14	10	controllerType=0 controllerNumber=1 scan=3299	13.7472
>sp|P54289|CA2D1_HUMAN Voltage-dependent calcium channel subunit alpha-2/delta-1 OS=Homo sapiens OX=9606 GN=CACNA2D1 PE=1 SV=3	K.DAVNN[+1702.581]ITAK.G	HexNAc(2)Hex(8)	N[+1703]	1324.54	2	2648.08	2648.08	-1.6	320	455	207.69	207.69	4.83	6	controllerType=0 controllerNumber=1 scan=2863	11.8575
>sp|P54802|ANAG_HUMAN Alpha-N-acetylglucosaminidase OS=Homo sapiens OX=9606 GN=NAGLU PE=1 SV=2	R.VFPQVN[+2026.687]VTK.M	HexNAc(2)Hex(10)	N[+2027]	1529.64	2	3058.27	3058.28	-1.5	256	475.44	280.86	280.86	5.13	7	controllerType=0 controllerNumber=1 scan=6310	26.7863
>sp|Q9Y4L1|HYOU1_HUMAN Hypoxia up-regulated protein 1 OS=Homo sapiens OX=9606 GN=HYOU1 PE=1 SV=1	K.N[+1864.634]ATLAEQAK.L	HexNAc(2)Hex(9)	N[+1865]	1405.57	2	2810.13	2810.13	-2.1	869	489.84	295.24	295.24	6.49	27	controllerType=0 controllerNumber=1 scan=2093	8.5268
>sp|P11047|LAMC1_HUMAN Laminin subunit gamma-1 OS=Homo sapiens OX=9606 GN=LAMC1 PE=1 SV=3	K.LLNN[+1702.581]LTSIK.I	HexNAc(2)Hex(8)	N[+1703]	1359.6	2	2718.19	2718.2	-0.6	647	493.33	299.2	299.2	5.79	20	controllerType=0 controllerNumber=1 scan=7316	31.18
>sp|P32004|L1CAM_HUMAN Neural cell adhesion molecule L1 OS=Homo sapiens OX=9606 GN=L1CAM PE=1 SV=2	R.DLQAN[+1864.634]DTGR.Y	HexNAc(2)Hex(9)	N[+1865]	1427.55	2	2854.1	2854.1	-0.7	486	496.87	261.81	261.81	5.89	43	controllerType=0 controllerNumber=1 scan=2106	8.5834
>sp|Q9Y4L1|HYOU1_HUMAN Hypoxia up-regulated protein 1 OS=Homo sapiens OX=9606 GN=HYOU1 PE=1 SV=1	K.VIN[+1864.634]ETWAWK.N	HexNAc(2)Hex(9)	N[+1865]	1506.12	2	3011.23	3011.23	-0.2	860	511.48	261.49	261.49	5.98	27	controllerType=0 controllerNumber=1 scan=8809	37.6454
>sp|P54802|ANAG_HUMAN Alpha-N-acetylglucosaminidase OS=Homo sapiens OX=9606 GN=NAGLU PE=1 SV=2	R.VFPQVN[+2026.687]VTK.M	HexNAc(2)Hex(10)	N[+2027]	1529.64	2	3058.27	3058.28	-1.2	256	515.5	309.43	309.43	5.46	7	controllerType=0 controllerNumber=1 scan=6291	26.7076
>sp|P20908|CO5A1_HUMAN Collagen alpha-1(V) chain OS=Homo sapiens OX=9606 GN=COL5A1 PE=1 SV=3	K.N[+1864.634]VTLILDC[+57.021]K.K	HexNAc(2)Hex(9)	C[+57], N[+1865]	1470.61	2	2940.21	2940.22	-1.2	176	520.44	330.3	330.3	6.95	5	controllerType=0 controllerNumber=1 scan=7497	31.9677
>sp|Q6YHK3|CD109_HUMAN CD109 antigen OS=Homo sapiens OX=9606 GN=CD109 PE=1 SV=2	R.N[+1702.581]VSTNVFFK.Q	HexNAc(2)Hex(8)	N[+1703]	1379.57	2	2758.13	2758.13	-1.6	337	520.72	279.22	279.22	6.79	13	controllerType=0 controllerNumber=1 scan=7578	32.3203
>sp|Q9H330|TM245_HUMAN Transmembrane protein 245 OS=Homo sapiens OX=9606 GN=TMEM245 PE=1 SV=3	K.VN[+1702.581]NTAVIEK.Q	HexNAc(2)Hex(8)	N[+1703]	1345.57	2	2690.12	2690.13	-1.5	550	536.81	317.69	317.69	5.58	1	controllerType=0 controllerNumber=1 scan=2685	11.0814
>sp|Q9Y4L1|HYOU1_HUMAN Hypoxia up-regulated protein 1 OS=Homo sapiens OX=9606 GN=HYOU1 PE=1 SV=1	K.VIN[+1702.581]ETWAWK.N	HexNAc(2)Hex(8)	N[+1703]	1425.09	2	2849.17	2849.18	-1.3	860	557.27	312.45	312.45	7	27	controllerType=0 controllerNumber=1 scan=8855	37.8452
>sp|P11047|LAMC1_HUMAN Laminin subunit gamma-1 OS=Homo sapiens OX=9606 GN=LAMC1 PE=1 SV=3	K.LLNN[+1864.634]LTSIK.I	HexNAc(2)Hex(9)	N[+1865]	1440.63	2	2880.25	2880.25	-1	647	558.13	351.85	351.85	7.21	20	controllerType=0 controllerNumber=1 scan=7278	31.013
>sp|Q6YHK3|CD109_HUMAN CD109 antigen OS=Homo sapiens OX=9606 GN=CD109 PE=1 SV=2	R.N[+1864.634]VSTNVFFK.Q	HexNAc(2)Hex(9)	N[+1865]	1460.59	2	2920.18	2920.19	-1.3	337	564.68	374.69	374.69	7.63	13	controllerType=0 controllerNumber=1 scan=7542	32.1629
>sp|Q9Y4L1|HYOU1_HUMAN Hypoxia up-regulated protein 1 OS=Homo sapiens OX=9606 GN=HYOU1 PE=1 SV=1	K.N[+1702.581]ATLAEQAK.L	HexNAc(2)Hex(8)	N[+1703]	1324.54	2	2648.08	2648.08	-1.2	869	603.34	329.66	329.66	9.65	27	controllerType=0 controllerNumber=1 scan=2094	8.5312
>sp|Q6YHK3|CD109_HUMAN CD109 antigen OS=Homo sapiens OX=9606 GN=CD109 PE=1 SV=2	K.HLN[+1702.581]GTITAK.Y	HexNAc(2)Hex(8)	N[+1703]	1329.06	2	2657.11	2657.12	-1.6	245	610.52	453.72	453.72	11.2	13	controllerType=0 controllerNumber=1 scan=2246	9.1937
>sp|Q9Y4L1|HYOU1_HUMAN Hypoxia up-regulated protein 1 OS=Homo sapiens OX=9606 GN=HYOU1 PE=1 SV=1	K.N[+1378.476]ATLAEQAK.L	HexNAc(2)Hex(6)	N[+1378]	1162.49	2	2323.97	2323.98	-2.2	869	615.88	340.66	340.66	9.76	27	controllerType=0 controllerNumber=1 scan=2193	8.9621
>sp|Q9BXT8|RNF17_HUMAN RING finger protein 17 OS=Homo sapiens OX=9606 GN=RNF17 PE=1 SV=3	K.TIKN[+2204.772]C[+57.021]SQDFK.K	HexNAc(4)Hex(5)NeuAc(2)	C[+57], N[+2205]	1149.13	3	3445.36	3445.37	-1.9	106	204.65	76.39	76.39	0.46	11	controllerType=0 controllerNumber=1 scan=7146	30.4378
>sp|Q9BXT8|RNF17_HUMAN RING finger protein 17 OS=Homo sapiens OX=9606 GN=RNF17 PE=1 SV=3	K.TIKN[+1913.677]C[+57.021]SQDFK.K	HexNAc(4)Hex(5)NeuAc(1)	C[+57], N[+1914]	1052.1	3	3154.27	3154.28	-1.7	106	204.67	14.95	14.95	0.36	11	controllerType=0 controllerNumber=1 scan=6101	25.8887
>sp|Q07954|LRP1_HUMAN Prolow-density lipoprotein receptor-related protein 1 OS=Homo sapiens OX=9606 GN=LRP1 PE=1 SV=2	K.DN[+3007.058]ATDSVPLR.T	HexNAc(5)Hex(6)Fuc(1)NeuAc(3)	N[+3007]	1365.54	3	4094.59	4094.6	-0.3	2126	206.94	52.01	52.01	0.95	6	controllerType=0 controllerNumber=1 scan=6327	26.8615
>sp|Q07954|LRP1_HUMAN Prolow-density lipoprotein receptor-related protein 1 OS=Homo sapiens OX=9606 GN=LRP1 PE=1 SV=2	K.DN[+2350.830]ATDSVPLR.T	HexNAc(4)Hex(5)Fuc(1)NeuAc(2)	N[+2351]	1146.8	3	3438.37	3438.37	0.6	2126	210.34	54.78	54.78	0.95	6	controllerType=0 controllerNumber=1 scan=5659	23.9885
>sp|Q9BXT8|RNF17_HUMAN RING finger protein 17 OS=Homo sapiens OX=9606 GN=RNF17 PE=1 SV=3	K.TIKN[+2116.756]C[+57.021]SQDFK.K	HexNAc(5)Hex(5)NeuAc(1)	C[+57], N[+2117]	1119.79	3	3357.35	3357.36	-2	106	212.23	63.22	63.22	0.62	11	controllerType=0 controllerNumber=1 scan=5854	24.8212
>sp|Q9BXT8|RNF17_HUMAN RING finger protein 17 OS=Homo sapiens OX=9606 GN=RNF17 PE=1 SV=3	K.TIKN[+1548.545]C[+57.021]SQDFK.K	HexNAc(3)Hex(4)NeuAc(1)	C[+57], N[+1549]	1395.07	2	2789.14	2789.14	-1.6	106	216.88	0.59	0.59	0.36	11	controllerType=0 controllerNumber=1 scan=7103	30.2524
>sp|Q9BXT8|RNF17_HUMAN RING finger protein 17 OS=Homo sapiens OX=9606 GN=RNF17 PE=1 SV=3	K.TIKN[+2116.756]C[+57.021]SQDFK.K	HexNAc(5)Hex(5)NeuAc(1)	C[+57], N[+2117]	1119.79	3	3357.35	3357.36	-2	106	219.45	45.95	45.95	0.47	11	controllerType=0 controllerNumber=1 scan=5873	24.9032
>sp|O60637|TSN3_HUMAN Tetraspanin-3 OS=Homo sapiens OX=9606 GN=TSPAN3 PE=2 SV=1	K.N[+2448.878]QSVPLSC[+57.021]C[+57.021]R.E	HexNAc(6)Hex(3)Fuc(1)NeuAc(1)NeuGc(1)	C[+57]*2, N[+2449]	1223.81	3	3669.41	3669.43	-4	167	221.06	44.61	44.61	1.01	5	controllerType=0 controllerNumber=1 scan=3783	15.8284
>sp|Q15165|PON2_HUMAN Serum paraoxonase/arylesterase 2 OS=Homo sapiens OX=9606 GN=PON2 PE=1 SV=4	K.HTNMN[+1864.634]LTQLK.V	HexNAc(2)Hex(9)	N[+1865]	1022.09	3	3064.25	3064.25	-2.1	250	227.87	58.22	58.22	2.79	11	controllerType=0 controllerNumber=1 scan=3978	16.6789
>sp|P26006|ITA3_HUMAN Integrin alpha-3 OS=Homo sapiens OX=9606 GN=ITGA3 PE=1 SV=5	K.N[+1548.545]ITIVTGAPR.H	HexNAc(3)Hex(4)NeuAc(1)	N[+1549]	1295.57	2	2590.14	2590.15	-3.8	265	227.97	56.74	56.74	2.33	39	controllerType=0 controllerNumber=1 scan=8110	34.6345
>sp|O75976|CBPD_HUMAN Carboxypeptidase D OS=Homo sapiens OX=9606 GN=CPD PE=1 SV=2	R.N[+1540.529]NSNNFDLNR.N	HexNAc(2)Hex(7)	N[+1541]	1374.54	2	2748.07	2748.07	-2.6	626	230.81	70.21	70.21	1.75	4	controllerType=0 controllerNumber=1 scan=3446	14.3783
>sp|Q9BXT8|RNF17_HUMAN RING finger protein 17 OS=Homo sapiens OX=9606 GN=RNF17 PE=1 SV=3	K.TIKN[+2569.905]C[+57.021]SQDFK.K	HexNAc(5)Hex(6)NeuAc(2)	C[+57], N[+2570]	1270.84	3	3810.5	3810.5	-1.2	106	235.5	68.35	68.35	0.82	11	controllerType=0 controllerNumber=1 scan=6682	28.4178
>sp|Q9BXT8|RNF17_HUMAN RING finger protein 17 OS=Homo sapiens OX=9606 GN=RNF17 PE=1 SV=3	K.TIKN[+1913.677]C[+57.021]SQDFK.K	HexNAc(4)Hex(5)NeuAc(1)	C[+57], N[+1914]	1052.1	3	3154.27	3154.28	-1.2	106	235.77	56.94	56.94	0.68	11	controllerType=0 controllerNumber=1 scan=6113	25.9408
>sp|Q9BXT8|RNF17_HUMAN RING finger protein 17 OS=Homo sapiens OX=9606 GN=RNF17 PE=1 SV=3	K.TIKN[+2569.905]C[+57.021]SQDFK.K	HexNAc(5)Hex(6)NeuAc(2)	C[+57], N[+2570]	1270.84	3	3810.49	3810.5	-2.6	106	235.94	44.21	44.21	0.8	11	controllerType=0 controllerNumber=1 scan=6874	29.255
>sp|P08962|CD63_HUMAN CD63 antigen OS=Homo sapiens OX=9606 GN=CD63 PE=1 SV=2	K.NN[+2967.027]HTASILDR.M	HexNAc(6)Hex(7)NeuGc(2)	N[+2967]	1370.21	3	4108.62	4107.6	2.8	129	236.26	75.19	75.19	2.32	29	controllerType=0 controllerNumber=1 scan=3238	13.4817
>sp|Q9BXT8|RNF17_HUMAN RING finger protein 17 OS=Homo sapiens OX=9606 GN=RNF17 PE=1 SV=3	K.TIKN[+2569.905]C[+57.021]SQDFK.K	HexNAc(5)Hex(6)NeuAc(2)	C[+57], N[+2570]	1270.84	3	3810.5	3810.5	-1.6	106	240.63	67.82	67.82	0.83	11	controllerType=0 controllerNumber=1 scan=6906	29.3925
>sp|P48960|CD97_HUMAN CD97 antigen OS=Homo sapiens OX=9606 GN=CD97 PE=1 SV=4	K.N[+2043.740]VTMGQSSAR.M	HexNAc(4)Hex(4)Fuc(2)NeuAc(1)	N[+2044]	1032.09	3	3094.24	3094.24	1.3	371	241.75	126.87	126.87	2.3	14	controllerType=0 controllerNumber=1 scan=1951	7.911
>sp|O60637|TSN3_HUMAN Tetraspanin-3 OS=Homo sapiens OX=9606 GN=TSPAN3 PE=2 SV=1	K.N[+2018.708]QSVPLSC[+57.021]C[+57.021]R.E	HexNAc(3)Hex(6)Fuc(1)NeuAc(1)	C[+57]*2, N[+2019]	1080.42	3	3239.26	3239.26	-0.6	167	245.67	122.07	122.07	1.7	5	controllerType=0 controllerNumber=1 scan=3664	15.3159
>sp|Q9BXT8|RNF17_HUMAN RING finger protein 17 OS=Homo sapiens OX=9606 GN=RNF17 PE=1 SV=3	K.TIKN[+2075.730]C[+57.021]SQDFK.K	HexNAc(4)Hex(6)NeuAc(1)	C[+57], N[+2076]	1106.11	3	3316.32	3316.33	-1.6	106	247.93	103.19	103.19	0.82	11	controllerType=0 controllerNumber=1 scan=5824	24.6884
>sp|Q14126|DSG2_HUMAN Desmoglein-2 OS=Homo sapiens OX=9606 GN=DSG2 PE=1 SV=2	R.YVQN[+1768.640]GTYTVK.I	HexNAc(4)Hex(5)Fuc(1)	N[+1769]	981.081	3	2941.23	2941.23	-1.9	459	251.49	38.13	38.13	2.36	10	controllerType=0 controllerNumber=1 scan=3253	13.5478
>sp|Q86W25|NAL13_HUMAN NACHT, LRR and PYD domains-containing protein 13 OS=Homo sapiens OX=9606 GN=NLRP13 PE=2 SV=2	K.LTHLN[+2350.830]FSSNK.L	HexNAc(4)Hex(5)Fuc(1)NeuAc(2)	N[+2351]	1171.15	3	3511.43	3511.44	-2.1	784	252.34	92.86	92.86	1.01	1	controllerType=0 controllerNumber=1 scan=4528	19.0582
>sp|Q9BXT8|RNF17_HUMAN RING finger protein 17 OS=Homo sapiens OX=9606 GN=RNF17 PE=1 SV=3	K.TIKN[+2204.772]C[+57.021]SQDFK.K	HexNAc(4)Hex(5)NeuAc(2)	C[+57], N[+2205]	1149.13	3	3445.36	3445.37	-2.8	106	253.29	20.71	20.71	0.77	11	controllerType=0 controllerNumber=1 scan=6976	29.7012
>sp|Q9BXT8|RNF17_HUMAN RING finger protein 17 OS=Homo sapiens OX=9606 GN=RNF17 PE=1 SV=3	K.TIKN[+2204.772]C[+57.021]SQDFK.K	HexNAc(4)Hex(5)NeuAc(2)	C[+57], N[+2205]	1149.13	3	3445.36	3445.37	-2.1	106	253.4	55.72	55.72	0.81	11	controllerType=0 controllerNumber=1 scan=7074	30.1243
>sp|P08962|CD63_HUMAN CD63 antigen OS=Homo sapiens OX=9606 GN=CD63 PE=1 SV=2	K.NN[+2864.036]HTASILDR.M	HexNAc(7)Hex(8)Fuc(1)	N[+2864]	1335.54	3	4004.61	4004.61	-1.7	129	257.48	104.87	104.87	3.63	29	controllerType=0 controllerNumber=1 scan=3046	12.6559
>sp|Q02809|PLOD1_HUMAN Procollagen-lysine,2-oxoglutarate 5-dioxygenase 1 OS=Homo sapiens OX=9606 GN=PLOD1 PE=1 SV=2	R.EQIN[+1540.529]ITLDHR.C	HexNAc(2)Hex(7)	N[+1541]	927.062	3	2779.17	2779.18	-1.9	194	258.09	86.42	86.42	2.82	7	controllerType=0 controllerNumber=1 scan=5491	23.2567
>sp|P56199|ITA1_HUMAN Integrin alpha-1 OS=Homo sapiens OX=9606 GN=ITGA1 PE=1 SV=2	R.N[+1378.476]TTFNVESTK.K	HexNAc(2)Hex(6)	N[+1378]	1260.02	2	2519.03	2519.03	-0.4	418	259.33	122.63	122.63	2.97	25	controllerType=0 controllerNumber=1 scan=3363	14.0229
>sp|Q9BXT8|RNF17_HUMAN RING finger protein 17 OS=Homo sapiens OX=9606 GN=RNF17 PE=1 SV=3	K.TIKN[+1913.677]C[+57.021]SQDFK.K	HexNAc(4)Hex(5)NeuAc(1)	C[+57], N[+1914]	1052.1	3	3154.27	3154.28	-1.4	106	259.52	66.28	66.28	0.78	11	controllerType=0 controllerNumber=1 scan=5842	24.7689
>sp|Q9BXT8|RNF17_HUMAN RING finger protein 17 OS=Homo sapiens OX=9606 GN=RNF17 PE=1 SV=3	K.TIKN[+2278.809]C[+57.021]SQDFK.K	HexNAc(5)Hex(6)NeuAc(1)	C[+57], N[+2279]	1173.81	3	3519.4	3519.41	-1.7	106	261.47	70.97	70.97	0.87	11	controllerType=0 controllerNumber=1 scan=5706	24.1784
>sp|Q8TEM1|PO210_HUMAN Nuclear pore membrane glycoprotein 210 OS=Homo sapiens OX=9606 GN=NUP210 PE=1 SV=3	K.GPTN[+1540.529]NTC[+57.021]VVR.T	HexNAc(2)Hex(7)	C[+57], N[+1541]	1329.54	2	2658.06	2658.07	-2.2	1438	263.03	117.78	117.78	2.84	5	controllerType=0 controllerNumber=1 scan=2565	10.5694
>sp|Q29983|MICA_HUMAN MHC class I polypeptide-related sequence A OS=Homo sapiens OX=9606 GN=MICA PE=1 SV=1	R.TVPPMVN[+1540.529]VTR.S	HexNAc(2)Hex(7)	N[+1541]	1327.57	2	2654.13	2654.14	-1.7	204	264.67	108.66	108.66	4.03	9	controllerType=0 controllerNumber=1 scan=6286	26.6846
>sp|Q9BXT8|RNF17_HUMAN RING finger protein 17 OS=Homo sapiens OX=9606 GN=RNF17 PE=1 SV=3	K.TIKN[+2220.767]C[+57.021]SQDFK.K	HexNAc(4)Hex(5)NeuAc(1)NeuGc(1)	C[+57], N[+2221]	1154.46	3	3461.36	3461.37	-2	106	269.29	106.17	106.17	1.16	11	controllerType=0 controllerNumber=1 scan=6931	29.5017
>sp|Q29983|MICA_HUMAN MHC class I polypeptide-related sequence A OS=Homo sapiens OX=9606 GN=MICA PE=1 SV=1	R.TVPPMVN[+1702.581]VTR.S	HexNAc(2)Hex(8)	N[+1703]	1408.6	2	2816.18	2816.19	-1.9	204	288.67	119.38	119.38	4.68	9	controllerType=0 controllerNumber=1 scan=6261	26.5785
>sp|Q14126|DSG2_HUMAN Desmoglein-2 OS=Homo sapiens OX=9606 GN=DSG2 PE=1 SV=2	R.YVQN[+2715.963]GTYTVK.I	HexNAc(5)Hex(6)Fuc(1)NeuAc(2)	N[+2716]	1296.86	3	3888.55	3888.56	-1.6	459	289.63	73.23	73.23	3.02	10	controllerType=0 controllerNumber=1 scan=3984	16.703
>sp|P14625|ENPL_HUMAN Endoplasmin OS=Homo sapiens OX=9606 GN=HSP90B1 PE=1 SV=1	K.LGVIEDHSN[+1702.581]R.T	HexNAc(2)Hex(8)	N[+1703]	948.057	3	2842.16	2842.16	-1.9	494	291.58	118.03	118.03	4.67	15	controllerType=0 controllerNumber=1 scan=2897	12.0088
>sp|Q9BXT8|RNF17_HUMAN RING finger protein 17 OS=Homo sapiens OX=9606 GN=RNF17 PE=1 SV=3	K.TIKN[+2220.767]C[+57.021]SQDFK.K	HexNAc(4)Hex(5)NeuAc(1)NeuGc(1)	C[+57], N[+2221]	1154.46	3	3461.36	3461.37	-0.5	106	292.67	42.08	42.08	0.75	11	controllerType=0 controllerNumber=1 scan=7018	29.8828
>sp|P08962|CD63_HUMAN CD63 antigen OS=Homo sapiens OX=9606 GN=CD63 PE=1 SV=2	K.NN[+1946.687]HTASILDR.M	HexNAc(4)Hex(7)	N[+1947]	1029.76	3	3087.26	3087.26	-2.3	129	297.7	144.59	144.59	4.98	29	controllerType=0 controllerNumber=1 scan=2997	12.4429
>sp|P06756|ITAV_HUMAN Integrin alpha-V OS=Homo sapiens OX=9606 GN=ITGAV PE=1 SV=2	K.ENQN[+1864.634]HSYSLK.S	HexNAc(2)Hex(9)	N[+1865]	1028.74	3	3084.2	3084.2	-2.8	942	300.36	88.99	88.99	4.35	16	controllerType=0 controllerNumber=1 scan=2190	8.9478
>sp|O60568|PLOD3_HUMAN Multifunctional procollagen lysine hydroxylase and glycosyltransferase LH3 OS=Homo sapiens OX=9606 GN=PLOD3 PE=1 SV=1	R.SAEFFN[+1864.634]YTVR.T	HexNAc(2)Hex(9)	N[+1865]	1033.41	3	3098.21	3098.22	-3.2	58	300.48	163.1	163.1	1.77	3	controllerType=0 controllerNumber=1 scan=9299	39.7596
>sp|Q29983|MICA_HUMAN MHC class I polypeptide-related sequence A OS=Homo sapiens OX=9606 GN=MICA PE=1 SV=1	R.TVPPMVN[+1702.581]VTR.S	HexNAc(2)Hex(8)	N[+1703]	1408.6	2	2816.19	2816.19	0	204	302.67	102.63	102.63	2.83	9	controllerType=0 controllerNumber=1 scan=6333	26.8863
>sp|P08962|CD63_HUMAN CD63 antigen OS=Homo sapiens OX=9606 GN=CD63 PE=1 SV=2	K.NN[+2295.824]HTASILDR.M	HexNAc(5)Hex(7)Fuc(1)	N[+2296]	1146.14	3	3436.39	3436.4	-1.5	129	304.69	88.85	88.85	4.26	29	controllerType=0 controllerNumber=1 scan=3058	12.708
>sp|P08962|CD63_HUMAN CD63 antigen OS=Homo sapiens OX=9606 GN=CD63 PE=1 SV=2	K.NN[+2892.990]HTASILDR.M	HexNAc(5)Hex(6)NeuAc(1)NeuGc(2)	N[+2893]	1345.2	3	4033.58	4033.57	3.3	129	306.09	169.89	0.42	2.92	29	controllerType=0 controllerNumber=1 scan=3637	15.1972
>sp|P78536|ADA17_HUMAN Disintegrin and metalloproteinase domain-containing protein 17 OS=Homo sapiens OX=9606 GN=ADAM17 PE=1 SV=1	R.N[+1702.581]TSWDNAGFK.G	HexNAc(2)Hex(8)	N[+1703]	1421.55	2	2842.09	2842.09	0	264	310.7	191.65	191.65	3.41	7	controllerType=0 controllerNumber=1 scan=4769	20.12
>sp|Q29983|MICA_HUMAN MHC class I polypeptide-related sequence A OS=Homo sapiens OX=9606 GN=MICA PE=1 SV=1	R.TVPPMVN[+1702.581]VTR.S	HexNAc(2)Hex(8)	N[+1703]	1408.6	2	2816.19	2816.19	-1.6	204	310.76	138.92	138.92	5.05	9	controllerType=0 controllerNumber=1 scan=6177	26.2184
>sp|P17301|ITA2_HUMAN Integrin alpha-2 OS=Homo sapiens OX=9606 GN=ITGA2 PE=1 SV=1	K.GEYFVN[+1702.581]VTTR.I	HexNAc(2)Hex(8)	N[+1703]	1444.59	2	2888.17	2888.17	-0.1	1069	320.94	132.05	132.05	2.16	4	controllerType=0 controllerNumber=1 scan=6808	28.9679
>sp|P08962|CD63_HUMAN CD63 antigen OS=Homo sapiens OX=9606 GN=CD63 PE=1 SV=2	K.NN[+2789.999]HTASILDR.M	HexNAc(6)Hex(7)Fuc(1)NeuAc(1)	N[+2790]	1310.85	3	3930.55	3930.57	-6.9	129	322.4	86	86	2.58	29	controllerType=0 controllerNumber=1 scan=4136	17.3671
>sp|O60568|PLOD3_HUMAN Multifunctional procollagen lysine hydroxylase and glycosyltransferase LH3 OS=Homo sapiens OX=9606 GN=PLOD3 PE=1 SV=1	R.SAEFFN[+1702.581]YTVR.T	HexNAc(2)Hex(8)	N[+1703]	1468.59	2	2936.17	2936.17	0	58	324.85	166.76	166.76	2.63	3	controllerType=0 controllerNumber=1 scan=9345	39.9585
>sp|Q14126|DSG2_HUMAN Desmoglein-2 OS=Homo sapiens OX=9606 GN=DSG2 PE=1 SV=2	R.YVQN[+2715.963]GTYTVK.I	HexNAc(5)Hex(6)Fuc(1)NeuAc(2)	N[+2716]	1296.86	3	3888.55	3888.56	-1.2	459	327.02	238.72	238.72	5.2	10	controllerType=0 controllerNumber=1 scan=4182	17.5562
>sp|Q15165|PON2_HUMAN Serum paraoxonase/arylesterase 2 OS=Homo sapiens OX=9606 GN=PON2 PE=1 SV=4	K.HTNMN[+1702.581]LTQLK.V	HexNAc(2)Hex(8)	N[+1703]	968.071	3	2902.2	2902.2	-1.5	250	327.75	254.67	254.67	5.59	11	controllerType=0 controllerNumber=1 scan=4044	16.9637
>sp|P56199|ITA1_HUMAN Integrin alpha-1 OS=Homo sapiens OX=9606 GN=ITGA1 PE=1 SV=2	K.VYVYALN[+2059.735]QTR.F	HexNAc(4)Hex(5)Fuc(1)NeuAc(1)	N[+2060]	1096.13	3	3286.38	3286.39	-2.3	526	332.58	114.78	114.78	4.06	25	controllerType=0 controllerNumber=1 scan=7764	33.1287
>sp|P04156|PRIO_HUMAN Major prion protein OS=Homo sapiens OX=9606 GN=PRNP PE=1 SV=1	K.GEN[+2350.830]FTETDVK.M	HexNAc(4)Hex(5)Fuc(1)NeuAc(2)	N[+2351]	1164.12	3	3490.34	3490.35	-2.2	195	334.16	165.12	95.38	3.66	1	controllerType=0 controllerNumber=1 scan=4997	21.1117
>sp|P13473|LAMP2_HUMAN Lysosome-associated membrane glycoprotein 2 OS=Homo sapiens OX=9606 GN=LAMP2 PE=1 SV=2	R.VQPFN[+2026.687]VTQGK.Y	HexNAc(2)Hex(10)	N[+2027]	1572.65	2	3144.28	3144.29	-0.9	352	334.51	139.58	139.58	4.99	40	controllerType=0 controllerNumber=1 scan=4587	19.3157
>sp|O75629|CREG1_HUMAN Protein CREG1 OS=Homo sapiens OX=9606 GN=CREG1 PE=1 SV=1	K.VN[+1864.634]ETEMDIAK.H	HexNAc(2)Hex(9)	N[+1865]	1507.59	2	3014.17	3014.18	-2.8	159	335.84	109.77	109.77	4.79	5	controllerType=0 controllerNumber=1 scan=3892	16.3034
>sp|Q06481|APLP2_HUMAN Amyloid-like protein 2 OS=Homo sapiens OX=9606 GN=APLP2 PE=1 SV=2	R.RN[+2350.830]QSLSLLYK.V	HexNAc(4)Hex(5)Fuc(1)NeuAc(2)	N[+2351]	1191.51	3	3572.52	3572.53	-1.7	540	338.66	220.49	154.07	4.19	1	controllerType=0 controllerNumber=1 scan=7526	32.0956
>sp|Q14126|DSG2_HUMAN Desmoglein-2 OS=Homo sapiens OX=9606 GN=DSG2 PE=1 SV=2	R.YVQN[+2715.963]GTYTVK.I	HexNAc(5)Hex(6)Fuc(1)NeuAc(2)	N[+2716]	1296.86	3	3888.55	3888.56	-0.9	459	339.41	136.92	136.92	3.08	10	controllerType=0 controllerNumber=1 scan=4081	17.1259
>sp|Q15165|PON2_HUMAN Serum paraoxonase/arylesterase 2 OS=Homo sapiens OX=9606 GN=PON2 PE=1 SV=4	K.HTNMN[+1216.423]LTQLK.V	HexNAc(2)Hex(5)	N[+1216]	1208.52	2	2416.04	2416.04	-0.8	250	344.21	163.98	163.98	2.91	11	controllerType=0 controllerNumber=1 scan=4013	16.8311
>sp|P13473|LAMP2_HUMAN Lysosome-associated membrane glycoprotein 2 OS=Homo sapiens OX=9606 GN=LAMP2 PE=1 SV=2	R.VQPFN[+1540.529]VTQGK.Y	HexNAc(2)Hex(7)	N[+1541]	1329.57	2	2658.13	2658.13	-1.2	352	360.33	162.96	162.96	5.47	40	controllerType=0 controllerNumber=1 scan=4704	19.8318
>sp|P26006|ITA3_HUMAN Integrin alpha-3 OS=Homo sapiens OX=9606 GN=ITGA3 PE=1 SV=5	K.N[+2350.830]ITIVTGAPR.H	HexNAc(4)Hex(5)Fuc(1)NeuAc(2)	N[+2351]	1131.48	3	3392.43	3392.44	-1.8	265	364.62	135.5	82.86	5.03	39	controllerType=0 controllerNumber=1 scan=8104	34.6099
>sp|P09923|PPBI_HUMAN Intestinal-type alkaline phosphatase OS=Homo sapiens OX=9606 GN=ALPI PE=1 SV=2	K.HQGAWYVWN[+2204.772]R.T	HexNAc(4)Hex(5)NeuAc(2)	N[+2205]	1174.47	3	3521.39	3521.4	-3.1	260	366.01	186.65	186.65	3.26	1	controllerType=0 controllerNumber=1 scan=9981	42.7036
>sp|P08962|CD63_HUMAN CD63 antigen OS=Homo sapiens OX=9606 GN=CD63 PE=1 SV=2	K.NN[+3446.227]HTASILDR.M	HexNAc(7)Hex(8)Fuc(1)NeuAc(2)	N[+3446]	1529.6	3	4586.8	4586.8	-1.5	129	372.84	235.58	235.58	5.76	29	controllerType=0 controllerNumber=1 scan=3651	15.2588
>sp|P08962|CD63_HUMAN CD63 antigen OS=Homo sapiens OX=9606 GN=CD63 PE=1 SV=2	K.NN[+2133.772]HTASILDR.M	HexNAc(5)Hex(6)Fuc(1)	N[+2134]	1092.12	3	3274.34	3274.35	-2.3	129	373.42	171.15	171.15	5.48	29	controllerType=0 controllerNumber=1 scan=3073	12.7739
>sp|P08962|CD63_HUMAN CD63 antigen OS=Homo sapiens OX=9606 GN=CD63 PE=1 SV=2	K.NN[+3081.095]HTASILDR.M	HexNAc(6)Hex(7)Fuc(1)NeuAc(2)	N[+3081]	1407.56	3	4220.67	4221.67	-0.5	129	380.95	184.48	96.48	4.05	29	controllerType=0 controllerNumber=1 scan=3696	15.4533
>sp|Q96S52|PIGS_HUMAN GPI transamidase component PIG-S OS=Homo sapiens OX=9606 GN=PIGS PE=1 SV=3	K.TYN[+1702.581]ASVLPVR.V	HexNAc(2)Hex(8)	N[+1703]	1411.6	2	2822.2	2822.2	1	368	399.75	259.46	259.46	3.36	2	controllerType=0 controllerNumber=1 scan=6747	28.7014
>sp|P08962|CD63_HUMAN CD63 antigen OS=Homo sapiens OX=9606 GN=CD63 PE=1 SV=2	K.NN[+2018.708]HTASILDR.M	HexNAc(3)Hex(6)Fuc(1)NeuAc(1)	N[+2019]	1053.76	3	3159.28	3159.28	-1.8	129	401.57	141.24	141.24	5.68	29	controllerType=0 controllerNumber=1 scan=3361	14.0137
>sp|Q11206|SIA4C_HUMAN CMP-N-acetylneuraminate-beta-galactosamide-alpha-2,3-sialyltransferase 4 OS=Homo sapiens OX=9606 GN=ST3GAL4 PE=2 SV=1	R.N[+2350.830]SSLGDAINK.Y	HexNAc(4)Hex(5)Fuc(1)NeuAc(2)	N[+2351]	1123.78	3	3369.34	3369.35	-1.9	131	402.6	194.89	76.11	4.37	4	controllerType=0 controllerNumber=1 scan=4262	17.9014
>sp|P08962|CD63_HUMAN CD63 antigen OS=Homo sapiens OX=9606 GN=CD63 PE=1 SV=2	K.NN[+2350.830]HTASILDR.M	HexNAc(4)Hex(5)Fuc(1)NeuAc(2)	N[+2351]	1164.47	3	3491.4	3491.41	-2.6	129	404.94	211.44	121.3	6.16	29	controllerType=0 controllerNumber=1 scan=3770	15.7713
>sp|P08962|CD63_HUMAN CD63 antigen OS=Homo sapiens OX=9606 GN=CD63 PE=1 SV=2	K.NN[+2586.920]HTASILDR.M	HexNAc(5)Hex(7)Fuc(1)NeuAc(1)	N[+2587]	1243.17	3	3727.49	3727.5	-1.5	129	405.14	107.3	107.3	5.38	29	controllerType=0 controllerNumber=1 scan=3335	13.9003
>sp|O75976|CBPD_HUMAN Carboxypeptidase D OS=Homo sapiens OX=9606 GN=CPD PE=1 SV=2	R.N[+1872.651]NSNNFDLNR.N	HexNAc(3)Hex(6)NeuAc(1)	N[+1873]	1027.4	3	3080.19	3080.2	-2.4	626	406.45	87.5	87.5	3.59	4	controllerType=0 controllerNumber=1 scan=4084	17.1397
>sp|Q4KMQ2|ANO6_HUMAN Anoctamin-6 OS=Homo sapiens OX=9606 GN=ANO6 PE=1 SV=2	K.NIN[+1702.581]GTDPIQK.Y	HexNAc(2)Hex(8)	N[+1703]	1401.58	2	2802.15	2802.16	-1.1	491	407.05	244.83	244.83	4.93	2	controllerType=0 controllerNumber=1 scan=3309	13.7897
>sp|Q12841|FSTL1_HUMAN Follistatin-related protein 1 OS=Homo sapiens OX=9606 GN=FSTL1 PE=1 SV=1	K.GSN[+1864.634]YSEILDK.Y	HexNAc(2)Hex(9)	N[+1865]	1495.59	2	2990.17	2990.18	-0.8	142	409.15	220.66	220.66	4.11	3	controllerType=0 controllerNumber=1 scan=5362	22.6945
>sp|Q99715|COCA1_HUMAN Collagen alpha-1(XII) chain OS=Homo sapiens OX=9606 GN=COL12A1 PE=1 SV=2	K.MLEAYN[+1864.634]LTEK.N	HexNAc(2)Hex(9)	N[+1865]	1538.62	2	3076.23	3076.23	-0.8	2523	410.23	239.17	239.17	5.38	6	controllerType=0 controllerNumber=1 scan=6848	29.1409
>sp|P26006|ITA3_HUMAN Integrin alpha-3 OS=Homo sapiens OX=9606 GN=ITGA3 PE=1 SV=5	K.N[+1710.598]ITIVTGAPR.H	HexNAc(3)Hex(5)NeuAc(1)	N[+1711]	1376.6	2	2752.2	2752.2	-2	265	411.91	203.95	203.95	6.16	39	controllerType=0 controllerNumber=1 scan=6975	29.6966
>sp|P26006|ITA3_HUMAN Integrin alpha-3 OS=Homo sapiens OX=9606 GN=ITGA3 PE=1 SV=5	K.N[+2026.687]ITIVTGAPR.H	HexNAc(2)Hex(10)	N[+2027]	1534.65	2	3068.29	3068.29	-0.5	265	414.62	242.71	242.71	5.52	39	controllerType=0 controllerNumber=1 scan=5452	23.0861
>sp|P26006|ITA3_HUMAN Integrin alpha-3 OS=Homo sapiens OX=9606 GN=ITGA3 PE=1 SV=5	K.N[+2204.772]ITIVTGAPR.H	HexNAc(4)Hex(5)NeuAc(2)	N[+2205]	1082.8	3	3246.37	3246.38	-1.7	265	426.44	236.01	236.01	5.97	39	controllerType=0 controllerNumber=1 scan=8095	34.568
>sp|Q7LGA3|HS2ST_HUMAN Heparan sulfate 2-O-sulfotransferase 1 OS=Homo sapiens OX=9606 GN=HS2ST1 PE=1 SV=1	K.YHVLHIN[+2204.772]TTK.N	HexNAc(4)Hex(5)NeuAc(2)	N[+2205]	1144.15	3	3430.43	3430.44	-2.2	102	428.7	254.33	254.33	4.95	3	controllerType=0 controllerNumber=1 scan=4807	20.2863
>sp|Q8N766|EMC1_HUMAN ER membrane protein complex subunit 1 OS=Homo sapiens OX=9606 GN=EMC1 PE=1 SV=1	R.FINYN[+2026.687]QTVSR.M	HexNAc(2)Hex(10)	N[+2027]	1634.66	2	3268.31	3268.31	-2.1	909	430.83	148.16	148.16	4.6	3	controllerType=0 controllerNumber=1 scan=4935	20.8414
>sp|P08962|CD63_HUMAN CD63 antigen OS=Homo sapiens OX=9606 GN=CD63 PE=1 SV=2	K.NN[+3081.095]HTASILDR.M	HexNAc(6)Hex(7)Fuc(1)NeuAc(2)	N[+3081]	1407.89	3	4221.67	4221.67	-1.2	129	431.54	189.1	83.66	6.07	29	controllerType=0 controllerNumber=1 scan=3748	15.6785
>sp|P56199|ITA1_HUMAN Integrin alpha-1 OS=Homo sapiens OX=9606 GN=ITGA1 PE=1 SV=2	R.N[+1540.529]TTFNVESTK.K	HexNAc(2)Hex(7)	N[+1541]	1341.04	2	2681.08	2681.08	-1.3	418	440.47	228.1	228.1	6	25	controllerType=0 controllerNumber=1 scan=3393	14.1499
>sp|O60568|PLOD3_HUMAN Multifunctional procollagen lysine hydroxylase and glycosyltransferase LH3 OS=Homo sapiens OX=9606 GN=PLOD3 PE=1 SV=1	R.SAEFFN[+1378.476]YTVR.T	HexNAc(2)Hex(6)	N[+1378]	1306.53	2	2612.06	2612.07	-1.8	58	442.07	303.51	303.51	5.02	3	controllerType=0 controllerNumber=1 scan=9464	40.4672
>sp|P08962|CD63_HUMAN CD63 antigen OS=Homo sapiens OX=9606 GN=CD63 PE=1 SV=2	K.NN[+2789.999]HTASILDR.M	HexNAc(6)Hex(7)Fuc(1)NeuAc(1)	N[+2790]	1310.86	3	3930.57	3930.57	-1	129	446.1	203.36	203.36	6.09	29	controllerType=0 controllerNumber=1 scan=3348	13.9568
>sp|Q9BVX2|T106C_HUMAN Transmembrane protein 106C OS=Homo sapiens OX=9606 GN=TMEM106C PE=1 SV=1	R.SEQLVN[+2026.687]FTGK.A	HexNAc(2)Hex(10)	N[+2027]	1575.13	2	3149.26	3149.27	-2.2	181	446.19	292.05	292.05	4.88	2	controllerType=0 controllerNumber=1 scan=5843	24.7735
>sp|P56199|ITA1_HUMAN Integrin alpha-1 OS=Homo sapiens OX=9606 GN=ITGA1 PE=1 SV=2	K.VYVYALN[+2350.830]QTR.F	HexNAc(4)Hex(5)Fuc(1)NeuAc(2)	N[+2351]	1193.16	3	3577.48	3577.48	-1.5	526	446.99	199.88	102.31	5.57	25	controllerType=0 controllerNumber=1 scan=9026	38.5866
>sp|P07339|CATD_HUMAN Cathepsin D OS=Homo sapiens OX=9606 GN=CTSD PE=1 SV=1	K.GSLSYLN[+1540.529]VTR.K	HexNAc(2)Hex(7)	N[+1541]	1325.56	2	2650.12	2650.12	-1.9	257	447.69	256.5	256.5	6.14	7	controllerType=0 controllerNumber=1 scan=7326	31.2225
>sp|Q5JPE7|NOMO2_HUMAN Nodal modulator 2 OS=Homo sapiens OX=9606 GN=NOMO2 PE=1 SV=1	R.ENVGIYN[+1378.476]LSK.G	HexNAc(2)Hex(6)	N[+1378]	1258.03	2	2515.06	2515.07	-3.2	612	449.94	263.21	263.21	5.74	10	controllerType=0 controllerNumber=1 scan=6719	28.5795
>sp|Q14126|DSG2_HUMAN Desmoglein-2 OS=Homo sapiens OX=9606 GN=DSG2 PE=1 SV=2	R.YVQN[+2350.830]GTYTVK.I	HexNAc(4)Hex(5)Fuc(1)NeuAc(2)	N[+2351]	1175.14	3	3523.42	3523.43	-2.3	459	450.34	257.99	110.21	5.89	10	controllerType=0 controllerNumber=1 scan=4302	18.0769
>sp|P08962|CD63_HUMAN CD63 antigen OS=Homo sapiens OX=9606 GN=CD63 PE=1 SV=2	K.NN[+2715.963]HTASILDR.M	HexNAc(5)Hex(6)Fuc(1)NeuAc(2)	N[+2716]	1286.18	3	3856.53	3856.54	-1.5	129	452.19	211.73	211.73	6.09	29	controllerType=0 controllerNumber=1 scan=3804	15.9185
>sp|P08962|CD63_HUMAN CD63 antigen OS=Homo sapiens OX=9606 GN=CD63 PE=1 SV=2	K.NN[+2059.735]HTASILDR.M	HexNAc(4)Hex(5)Fuc(1)NeuAc(1)	N[+2060]	1067.44	3	3200.3	3200.31	-2.4	129	455.49	257.5	257.5	6.15	29	controllerType=0 controllerNumber=1 scan=3392	14.1455
>sp|P08962|CD63_HUMAN CD63 antigen OS=Homo sapiens OX=9606 GN=CD63 PE=1 SV=2	K.NN[+2676.952]HTASILDR.M	HexNAc(6)Hex(9)	N[+2677]	1273.18	3	3817.52	3817.53	-2.3	129	458.52	275.58	275.58	6.24	29	controllerType=0 controllerNumber=1 scan=2926	12.1337
>sp|P28799|GRN_HUMAN Progranulin OS=Homo sapiens OX=9606 GN=GRN PE=1 SV=2	K.EN[+1864.634]ATTDLLTK.L	HexNAc(2)Hex(9)	N[+1865]	1485.61	2	2970.2	2970.21	-1.7	264	458.81	301.51	301.51	6.28	5	controllerType=0 controllerNumber=1 scan=4261	17.8961
>sp|P07339|CATD_HUMAN Cathepsin D OS=Homo sapiens OX=9606 GN=CTSD PE=1 SV=1	K.GSLSYLN[+1864.634]VTR.K	HexNAc(2)Hex(9)	N[+1865]	1487.62	2	2974.22	2974.23	-1.6	257	459.76	252.34	252.34	6.14	7	controllerType=0 controllerNumber=1 scan=7230	30.8042
>sp|P11717|MPRI_HUMAN Cation-independent mannose-6-phosphate receptor OS=Homo sapiens OX=9606 GN=IGF2R PE=1 SV=3	R.MSVINFEC[+57.021]N[+2350.830]K.T	HexNAc(4)Hex(5)Fuc(1)NeuAc(2)	C[+57], N[+2351]	1198.13	3	3592.39	3592.4	-2.8	427	464.11	255.82	92.22	6.15	18	controllerType=0 controllerNumber=1 scan=9994	42.7608
>sp|Q8N766|EMC1_HUMAN ER membrane protein complex subunit 1 OS=Homo sapiens OX=9606 GN=EMC1 PE=1 SV=1	R.FINYN[+1702.581]QTVSR.M	HexNAc(2)Hex(8)	N[+1703]	1472.61	2	2944.2	2944.21	-1.3	909	464.13	213.98	213.98	5.09	3	controllerType=0 controllerNumber=1 scan=4974	21.0117
>sp|P07339|CATD_HUMAN Cathepsin D OS=Homo sapiens OX=9606 GN=CTSD PE=1 SV=1	K.GSLSYLN[+1702.581]VTR.K	HexNAc(2)Hex(8)	N[+1703]	1406.59	2	2812.17	2812.18	-1.2	257	465.45	267.64	267.64	6.49	7	controllerType=0 controllerNumber=1 scan=7285	31.046
>sp|P13473|LAMP2_HUMAN Lysosome-associated membrane glycoprotein 2 OS=Homo sapiens OX=9606 GN=LAMP2 PE=1 SV=2	R.VQPFN[+1216.423]VTQGK.Y	HexNAc(2)Hex(5)	N[+1216]	1167.51	2	2334.02	2334.02	-1.1	352	469.11	260.8	260.8	6.49	40	controllerType=0 controllerNumber=1 scan=4803	20.2679
>sp|Q9BVX2|T106C_HUMAN Transmembrane protein 106C OS=Homo sapiens OX=9606 GN=TMEM106C PE=1 SV=1	R.SEQLVN[+1702.581]FTGK.A	HexNAc(2)Hex(8)	N[+1703]	1413.08	2	2825.15	2825.16	-2.4	181	471.33	316.43	316.43	5.29	2	controllerType=0 controllerNumber=1 scan=5929	25.1494
>sp|P06756|ITAV_HUMAN Integrin alpha-V OS=Homo sapiens OX=9606 GN=ITGAV PE=1 SV=2	K.ENQN[+1702.581]HSYSLK.S	HexNAc(2)Hex(8)	N[+1703]	974.72	3	2922.14	2922.15	-2.5	942	477.1	240.79	240.79	6.41	16	controllerType=0 controllerNumber=1 scan=2194	8.9667
>sp|P08962|CD63_HUMAN CD63 antigen OS=Homo sapiens OX=9606 GN=CD63 PE=1 SV=2	K.NN[+2350.830]HTASILDR.M	HexNAc(4)Hex(5)Fuc(1)NeuAc(2)	N[+2351]	1164.47	3	3491.4	3491.41	-1.9	129	477.3	240.84	152.36	6.41	29	controllerType=0 controllerNumber=1 scan=3888	16.2843
>sp|Q15165|PON2_HUMAN Serum paraoxonase/arylesterase 2 OS=Homo sapiens OX=9606 GN=PON2 PE=1 SV=4	K.HTNMN[+1540.529]LTQLK.V	HexNAc(2)Hex(7)	N[+1541]	914.051	3	2740.14	2740.15	-3.4	250	482.07	181.58	181.58	5.7	11	controllerType=0 controllerNumber=1 scan=4012	16.8265
>sp|Q02809|PLOD1_HUMAN Procollagen-lysine,2-oxoglutarate 5-dioxygenase 1 OS=Homo sapiens OX=9606 GN=PLOD1 PE=1 SV=2	R.EQIN[+1702.581]ITLDHR.C	HexNAc(2)Hex(8)	N[+1703]	981.081	3	2941.23	2941.23	-0.9	194	484.86	198.08	198.08	6.18	7	controllerType=0 controllerNumber=1 scan=5437	23.0193
>sp|P08962|CD63_HUMAN CD63 antigen OS=Homo sapiens OX=9606 GN=CD63 PE=1 SV=2	K.NN[+2424.867]HTASILDR.M	HexNAc(5)Hex(6)Fuc(1)NeuAc(1)	N[+2425]	1189.15	3	3565.44	3565.44	-1.4	129	485.21	189.01	189.01	6.18	29	controllerType=0 controllerNumber=1 scan=3381	14.0989
>sp|O75976|CBPD_HUMAN Carboxypeptidase D OS=Homo sapiens OX=9606 GN=CPD PE=1 SV=2	R.FANEYPN[+2350.830]ITR.L	HexNAc(4)Hex(5)Fuc(1)NeuAc(2)	N[+2351]	1192.48	3	3575.43	3575.43	-1.3	516	486.77	327.66	154.4	5.22	4	controllerType=0 controllerNumber=1 scan=8194	35.002
>sp|P15509|CSF2R_HUMAN Granulocyte-macrophage colony-stimulating factor receptor subunit alpha OS=Homo sapiens OX=9606 GN=CSF2RA PE=1 SV=1	R.NYFLVN[+1702.581]GTSR.E	HexNAc(2)Hex(8)	N[+1703]	1437.09	2	2873.17	2873.17	-2	190	487.68	314.5	314.5	5.38	1	controllerType=0 controllerNumber=1 scan=6452	27.4052
>sp|P07339|CATD_HUMAN Cathepsin D OS=Homo sapiens OX=9606 GN=CTSD PE=1 SV=1	K.GSLSYLN[+2026.687]VTR.K	HexNAc(2)Hex(10)	N[+2027]	1568.64	2	3136.28	3136.28	-1	257	488.49	259.35	259.35	6.49	7	controllerType=0 controllerNumber=1 scan=7186	30.6141
>sp|Q8N766|EMC1_HUMAN ER membrane protein complex subunit 1 OS=Homo sapiens OX=9606 GN=EMC1 PE=1 SV=1	R.FINYN[+1702.581]QTVSR.M	HexNAc(2)Hex(8)	N[+1703]	982.072	3	2944.2	2944.21	-2.4	909	488.7	217.11	217.11	4.92	3	controllerType=0 controllerNumber=1 scan=4966	20.9785
>sp|Q14126|DSG2_HUMAN Desmoglein-2 OS=Homo sapiens OX=9606 GN=DSG2 PE=1 SV=2	R.YVQN[+2350.830]GTYTVK.I	HexNAc(4)Hex(5)Fuc(1)NeuAc(2)	N[+2351]	1175.14	3	3523.42	3523.43	-1.5	459	488.72	249.72	118.44	6.22	10	controllerType=0 controllerNumber=1 scan=4308	18.1009
>sp|P07339|CATD_HUMAN Cathepsin D OS=Homo sapiens OX=9606 GN=CTSD PE=1 SV=1	K.GSLSYLN[+1378.476]VTR.K	HexNAc(2)Hex(6)	N[+1378]	1244.54	2	2488.07	2488.07	-1.7	257	489.09	305.1	305.1	6.63	7	controllerType=0 controllerNumber=1 scan=7412	31.5967
>sp|P26006|ITA3_HUMAN Integrin alpha-3 OS=Homo sapiens OX=9606 GN=ITGA3 PE=1 SV=5	K.N[+1872.651]ITIVTGAPR.H	HexNAc(3)Hex(6)NeuAc(1)	N[+1873]	972.089	3	2914.25	2914.26	-1.4	265	492.8	229.48	229.48	6.09	39	controllerType=0 controllerNumber=1 scan=6823	29.0306
>sp|Q14126|DSG2_HUMAN Desmoglein-2 OS=Homo sapiens OX=9606 GN=DSG2 PE=1 SV=2	R.YVQN[+2350.830]GTYTVK.I	HexNAc(4)Hex(5)Fuc(1)NeuAc(2)	N[+2351]	1175.14	3	3523.42	3523.43	-2.4	459	495.9	257.42	114.41	6.23	10	controllerType=0 controllerNumber=1 scan=4208	17.6699
>sp|P08962|CD63_HUMAN CD63 antigen OS=Homo sapiens OX=9606 GN=CD63 PE=1 SV=2	K.NN[+1540.529]HTASILDR.M	HexNAc(2)Hex(7)	N[+1541]	894.371	3	2681.1	2681.1	-2.2	129	499.56	239.58	239.58	6.36	29	controllerType=0 controllerNumber=1 scan=2974	12.3429
>sp|P06865|HEXA_HUMAN Beta-hexosaminidase subunit alpha OS=Homo sapiens OX=9606 GN=HEXA PE=1 SV=2	K.SAEGTFFIN[+1702.581]K.T	HexNAc(2)Hex(8)	N[+1703]	1408.57	2	2816.14	2816.14	-1	149	507.48	313.84	313.84	5.46	2	controllerType=0 controllerNumber=1 scan=6405	27.2008
>sp|P26006|ITA3_HUMAN Integrin alpha-3 OS=Homo sapiens OX=9606 GN=ITGA3 PE=1 SV=5	K.N[+1864.634]ITIVTGAPR.H	HexNAc(2)Hex(9)	N[+1865]	1453.62	2	2906.23	2906.24	-2.7	265	507.89	277.29	277.29	6.68	39	controllerType=0 controllerNumber=1 scan=5484	23.2239
>sp|P56199|ITA1_HUMAN Integrin alpha-1 OS=Homo sapiens OX=9606 GN=ITGA1 PE=1 SV=2	R.N[+1702.581]TTFNVESTK.K	HexNAc(2)Hex(8)	N[+1703]	1422.07	2	2843.13	2843.13	-1.4	418	515.07	353.9	353.9	6.93	25	controllerType=0 controllerNumber=1 scan=3368	14.0423
>sp|P08962|CD63_HUMAN CD63 antigen OS=Homo sapiens OX=9606 GN=CD63 PE=1 SV=2	K.NN[+2586.920]HTASILDR.M	HexNAc(5)Hex(7)Fuc(1)NeuAc(1)	N[+2587]	1243.17	3	3727.49	3727.5	-2.2	129	517.04	240.51	240.51	6.59	29	controllerType=0 controllerNumber=1 scan=3328	13.8735
>sp|P26006|ITA3_HUMAN Integrin alpha-3 OS=Homo sapiens OX=9606 GN=ITGA3 PE=1 SV=5	K.N[+1378.476]ITIVTGAPR.H	HexNAc(2)Hex(6)	N[+1378]	1210.54	2	2420.08	2420.08	-1.6	265	518.96	270.69	270.69	6.67	39	controllerType=0 controllerNumber=1 scan=5655	23.9701
>sp|O60568|PLOD3_HUMAN Multifunctional procollagen lysine hydroxylase and glycosyltransferase LH3 OS=Homo sapiens OX=9606 GN=PLOD3 PE=1 SV=1	R.SAEFFN[+1864.634]YTVR.T	HexNAc(2)Hex(9)	N[+1865]	1549.61	2	3098.22	3098.22	-1.4	58	524.13	358.12	358.12	5.79	3	controllerType=0 controllerNumber=1 scan=9282	39.6841
>sp|O60637|TSN3_HUMAN Tetraspanin-3 OS=Homo sapiens OX=9606 GN=TSPAN3 PE=2 SV=1	K.N[+1540.529]QSVPLSC[+57.021]C[+57.021]R.E	HexNAc(2)Hex(7)	C[+57]*2, N[+1541]	1381.04	2	2761.08	2761.08	-0.9	167	526.17	355.76	355.76	5.11	5	controllerType=0 controllerNumber=1 scan=3260	13.5764
>sp|Q02809|PLOD1_HUMAN Procollagen-lysine,2-oxoglutarate 5-dioxygenase 1 OS=Homo sapiens OX=9606 GN=PLOD1 PE=1 SV=2	R.EQIN[+2026.687]ITLDHR.C	HexNAc(2)Hex(10)	N[+2027]	1089.12	3	3265.33	3265.34	-1.5	194	526.62	273.11	273.11	6.79	7	controllerType=0 controllerNumber=1 scan=5389	22.8095
>sp|P13473|LAMP2_HUMAN Lysosome-associated membrane glycoprotein 2 OS=Homo sapiens OX=9606 GN=LAMP2 PE=1 SV=2	R.VQPFN[+1872.651]VTQGK.Y	HexNAc(3)Hex(6)NeuAc(1)	N[+1873]	1495.63	2	2990.25	2990.25	-0.7	352	533.01	284	284	6	40	controllerType=0 controllerNumber=1 scan=5766	24.4398
>sp|Q8N766|EMC1_HUMAN ER membrane protein complex subunit 1 OS=Homo sapiens OX=9606 GN=EMC1 PE=1 SV=1	R.FINYN[+1864.634]QTVSR.M	HexNAc(2)Hex(9)	N[+1865]	1553.63	2	3106.26	3106.26	-1.4	909	533.39	320.62	320.62	5.69	3	controllerType=0 controllerNumber=1 scan=4944	20.8792
>sp|Q96S52|PIGS_HUMAN GPI transamidase component PIG-S OS=Homo sapiens OX=9606 GN=PIGS PE=1 SV=3	K.TYN[+1378.476]ASVLPVR.V	HexNAc(2)Hex(6)	N[+1378]	1249.55	2	2498.09	2498.09	-1.5	368	534.27	353.12	353.12	5.79	2	controllerType=0 controllerNumber=1 scan=6859	29.188
>sp|P08962|CD63_HUMAN CD63 antigen OS=Homo sapiens OX=9606 GN=CD63 PE=1 SV=2	K.NN[+2026.687]HTASILDR.M	HexNAc(2)Hex(10)	N[+2027]	1056.42	3	3167.26	3167.26	-2	129	535.52	257.56	257.56	6.71	29	controllerType=0 controllerNumber=1 scan=2936	12.1762
>sp|P08962|CD63_HUMAN CD63 antigen OS=Homo sapiens OX=9606 GN=CD63 PE=1 SV=2	K.NN[+2350.830]HTASILDR.M	HexNAc(4)Hex(5)Fuc(1)NeuAc(2)	N[+2351]	1164.47	3	3491.4	3491.41	-2	129	535.98	329.44	159.14	6.96	29	controllerType=0 controllerNumber=1 scan=3983	16.6983
>sp|P08962|CD63_HUMAN CD63 antigen OS=Homo sapiens OX=9606 GN=CD63 PE=1 SV=2	K.NN[+2311.819]HTASILDR.M	HexNAc(5)Hex(8)	N[+2312]	1151.47	3	3452.39	3452.4	-1.8	129	538.2	362.98	362.98	7.24	29	controllerType=0 controllerNumber=1 scan=2960	12.2807
>sp|P13473|LAMP2_HUMAN Lysosome-associated membrane glycoprotein 2 OS=Homo sapiens OX=9606 GN=LAMP2 PE=1 SV=2	R.VQPFN[+1378.476]VTQGK.Y	HexNAc(2)Hex(6)	N[+1378]	1248.54	2	2496.07	2496.08	-2.4	352	540.62	282.61	282.61	6.85	40	controllerType=0 controllerNumber=1 scan=4719	19.9009
>sp|O75629|CREG1_HUMAN Protein CREG1 OS=Homo sapiens OX=9606 GN=CREG1 PE=1 SV=1	K.VN[+1702.581]ETEMDIAK.H	HexNAc(2)Hex(8)	N[+1703]	1426.56	2	2852.12	2852.13	-2	159	543.97	280.59	280.59	6.85	5	controllerType=0 controllerNumber=1 scan=3908	16.3741
>sp|O75629|CREG1_HUMAN Protein CREG1 OS=Homo sapiens OX=9606 GN=CREG1 PE=1 SV=1	K.VN[+1378.476]ETEMDIAK.H	HexNAc(2)Hex(6)	N[+1378]	1264.51	2	2528.02	2528.02	-1.8	159	546.42	315.27	315.27	7	5	controllerType=0 controllerNumber=1 scan=4007	16.8029
>sp|P13473|LAMP2_HUMAN Lysosome-associated membrane glycoprotein 2 OS=Homo sapiens OX=9606 GN=LAMP2 PE=1 SV=2	R.VQPFN[+1702.581]VTQGK.Y	HexNAc(2)Hex(8)	N[+1703]	1410.59	2	2820.18	2820.18	-2	352	548.58	274.89	274.89	6.95	40	controllerType=0 controllerNumber=1 scan=4609	19.4106
>sp|P28799|GRN_HUMAN Progranulin OS=Homo sapiens OX=9606 GN=GRN PE=1 SV=2	K.EN[+2350.830]ATTDLLTK.L	HexNAc(4)Hex(5)Fuc(1)NeuAc(2)	N[+2351]	1152.81	3	3456.4	3456.4	-0.1	264	555.63	408.91	408.91	7.89	5	controllerType=0 controllerNumber=1 scan=6506	27.6428
>sp|P13473|LAMP2_HUMAN Lysosome-associated membrane glycoprotein 2 OS=Homo sapiens OX=9606 GN=LAMP2 PE=1 SV=2	R.VQPFN[+1581.555]VTQGK.Y	HexNAc(3)Hex(6)	N[+1582]	1350.08	2	2699.15	2699.16	-1.4	352	558.1	358.78	358.78	7.21	40	controllerType=0 controllerNumber=1 scan=4740	19.9911
>sp|P06865|HEXA_HUMAN Beta-hexosaminidase subunit alpha OS=Homo sapiens OX=9606 GN=HEXA PE=1 SV=2	K.SAEGTFFIN[+1864.634]K.T	HexNAc(2)Hex(9)	N[+1865]	1489.6	2	2978.19	2978.19	-1.5	149	560.4	350.11	350.11	6.17	2	controllerType=0 controllerNumber=1 scan=6371	27.0527
>sp|P28799|GRN_HUMAN Progranulin OS=Homo sapiens OX=9606 GN=GRN PE=1 SV=2	K.EN[+1702.581]ATTDLLTK.L	HexNAc(2)Hex(8)	N[+1703]	1404.58	2	2808.15	2808.15	-2	264	560.99	439.45	439.45	9.07	5	controllerType=0 controllerNumber=1 scan=4275	17.9585
>sp|P13473|LAMP2_HUMAN Lysosome-associated membrane glycoprotein 2 OS=Homo sapiens OX=9606 GN=LAMP2 PE=1 SV=2	R.VQPFN[+1540.529]VTQGK.Y	HexNAc(2)Hex(7)	N[+1541]	1329.57	2	2658.12	2658.13	-1.5	352	564.63	339.98	339.98	7.34	40	controllerType=0 controllerNumber=1 scan=4636	19.5291
>sp|P06756|ITAV_HUMAN Integrin alpha-V OS=Homo sapiens OX=9606 GN=ITGAV PE=1 SV=2	K.ENQN[+1702.581]HSYSLK.S	HexNAc(2)Hex(8)	N[+1703]	974.72	3	2922.15	2922.15	-1.8	942	565.17	402.19	402.19	9.06	16	controllerType=0 controllerNumber=1 scan=2201	8.9954
>sp|Q14114|LRP8_HUMAN Low-density lipoprotein receptor-related protein 8 OS=Homo sapiens OX=9606 GN=LRP8 PE=1 SV=4	K.HIYWTDSGN[+2350.830]K.T	HexNAc(4)Hex(5)Fuc(1)NeuAc(2)	N[+2351]	1191.14	3	3571.39	3571.4	-1.5	510	567.08	268.58	155.94	5.91	3	controllerType=0 controllerNumber=1 scan=4788	20.2009
>sp|P11279|LAMP1_HUMAN Lysosome-associated membrane glycoprotein 1 OS=Homo sapiens OX=9606 GN=LAMP1 PE=1 SV=3	R.GHTLTLN[+1872.651]FTR.N	HexNAc(3)Hex(6)NeuAc(1)	N[+1873]	1011.43	3	3032.27	3032.27	-1.8	97	572.39	355.72	355.72	7.44	76	controllerType=0 controllerNumber=1 scan=8088	34.5393
>sp|O00469|PLOD2_HUMAN Procollagen-lysine,2-oxoglutarate 5-dioxygenase 2 OS=Homo sapiens OX=9606 GN=PLOD2 PE=1 SV=2	R.EAIN[+1864.634]ITLDHK.C	HexNAc(2)Hex(9)	N[+1865]	1006.76	3	3018.25	3018.26	-1.5	206	573.96	407.75	407.75	9.06	10	controllerType=0 controllerNumber=1 scan=5340	22.5973
>sp|Q02809|PLOD1_HUMAN Procollagen-lysine,2-oxoglutarate 5-dioxygenase 1 OS=Homo sapiens OX=9606 GN=PLOD1 PE=1 SV=2	R.EQIN[+1864.634]ITLDHR.C	HexNAc(2)Hex(9)	N[+1865]	1035.1	3	3103.28	3103.28	-1.8	194	575.75	341.44	341.44	7.44	7	controllerType=0 controllerNumber=1 scan=5404	22.8765
>sp|P11279|LAMP1_HUMAN Lysosome-associated membrane glycoprotein 1 OS=Homo sapiens OX=9606 GN=LAMP1 PE=1 SV=3	R.GHTLTLN[+1378.476]FTR.N	HexNAc(2)Hex(6)	N[+1378]	846.703	3	2538.09	2538.1	-1.6	97	576.66	335.9	335.9	7.34	76	controllerType=0 controllerNumber=1 scan=6791	28.8924
>sp|Q12841|FSTL1_HUMAN Follistatin-related protein 1 OS=Homo sapiens OX=9606 GN=FSTL1 PE=1 SV=1	K.GSN[+1702.581]YSEILDK.Y	HexNAc(2)Hex(8)	N[+1703]	1414.56	2	2828.12	2828.12	-0.7	142	576.99	360.81	360.81	5.68	3	controllerType=0 controllerNumber=1 scan=5388	22.8049
>sp|P04156|PRIO_HUMAN Major prion protein OS=Homo sapiens OX=9606 GN=PRNP PE=1 SV=1	K.GEN[+2350.830]FTETDVK.M	HexNAc(4)Hex(5)Fuc(1)NeuAc(2)	N[+2351]	1164.12	3	3490.35	3490.35	-1.4	195	582.6	386.5	121.5	8.84	1	controllerType=0 controllerNumber=1 scan=4897	20.674
>sp|Q5JPE7|NOMO2_HUMAN Nodal modulator 2 OS=Homo sapiens OX=9606 GN=NOMO2 PE=1 SV=1	R.ENVGIYN[+1864.634]LSK.G	HexNAc(2)Hex(9)	N[+1865]	1501.12	2	3001.22	3001.23	-1.9	612	586.14	362.35	362.35	8.94	10	controllerType=0 controllerNumber=1 scan=6547	27.8197
>sp|P11279|LAMP1_HUMAN Lysosome-associated membrane glycoprotein 1 OS=Homo sapiens OX=9606 GN=LAMP1 PE=1 SV=3	R.GHTLTLN[+1540.529]FTR.N	HexNAc(2)Hex(7)	N[+1541]	900.721	3	2700.15	2700.15	-1.2	97	590.97	361.26	361.26	8.94	76	controllerType=0 controllerNumber=1 scan=6726	28.6081
>sp|O75629|CREG1_HUMAN Protein CREG1 OS=Homo sapiens OX=9606 GN=CREG1 PE=1 SV=1	K.VN[+1540.529]ETEMDIAK.H	HexNAc(2)Hex(7)	N[+1541]	1345.54	2	2690.07	2690.07	-1.2	159	595.24	374.01	374.01	8.94	5	controllerType=0 controllerNumber=1 scan=3925	16.4468
>sp|P08962|CD63_HUMAN CD63 antigen OS=Homo sapiens OX=9606 GN=CD63 PE=1 SV=2	K.NN[+1702.581]HTASILDR.M	HexNAc(2)Hex(8)	N[+1703]	948.389	3	2843.15	2843.16	-1.9	129	596.16	289.63	289.63	8.38	29	controllerType=0 controllerNumber=1 scan=2947	12.2238
>sp|O00469|PLOD2_HUMAN Procollagen-lysine,2-oxoglutarate 5-dioxygenase 2 OS=Homo sapiens OX=9606 GN=PLOD2 PE=1 SV=2	R.EAIN[+1702.581]ITLDHK.C	HexNAc(2)Hex(8)	N[+1703]	952.737	3	2856.2	2856.2	-2	206	604	413.27	413.27	11.38	10	controllerType=0 controllerNumber=1 scan=5376	22.7525
>sp|Q15165|PON2_HUMAN Serum paraoxonase/arylesterase 2 OS=Homo sapiens OX=9606 GN=PON2 PE=1 SV=4	K.HTNMN[+1702.581]LTQLK.V	HexNAc(2)Hex(8)	N[+1703]	968.07	3	2902.2	2902.2	-2	250	642.84	319.57	319.57	9.54	11	controllerType=0 controllerNumber=1 scan=3974	16.6605
>sp|P19075|TSN8_HUMAN Tetraspanin-8 OS=Homo sapiens OX=9606 GN=TSPAN8 PE=1 SV=1	R.IVN[+2498.904]ETLYENTK.L	HexNAc(6)Hex(7)Fuc(1)	N[+2499]	1274.86	3	3822.58	3822.58	-1.9	116	200.45	73.55	73.55	1.34	5	controllerType=0 controllerNumber=1 scan=4375	18.3912
>sp|P05556|ITB1_HUMAN Integrin beta-1 OS=Homo sapiens OX=9606 GN=ITGB1 PE=1 SV=2	K.NGVN[+2350.830]GTGENGR.K	HexNAc(4)Hex(5)Fuc(1)NeuAc(2)	N[+2351]	1142.44	3	3425.32	3425.32	-1.3	403	208.65	6.67	6.67	1.59	95	controllerType=0 controllerNumber=1 scan=2383	9.7876
>sp|P19075|TSN8_HUMAN Tetraspanin-8 OS=Homo sapiens OX=9606 GN=TSPAN8 PE=1 SV=1	R.IVN[+1872.651]ETLYENTK.L	HexNAc(3)Hex(6)NeuAc(1)	N[+1873]	1066.11	3	3196.33	3196.33	-0.8	116	211.11	63.65	63.65	0.97	5	controllerType=0 controllerNumber=1 scan=5322	22.5212
>sp|P26006|ITA3_HUMAN Integrin alpha-3 OS=Homo sapiens OX=9606 GN=ITGA3 PE=1 SV=5	R.TSIPTINMEN[+1622.582]K.T	HexNAc(4)Hex(5)	N[+1623]	957.407	3	2870.21	2870.21	-2.2	960	216.79	52.28	52.28	1.6	39	controllerType=0 controllerNumber=1 scan=6945	29.564
>sp|Q15043|S39AE_HUMAN Zinc transporter ZIP14 OS=Homo sapiens OX=9606 GN=SLC39A14 PE=1 SV=3	R.GN[+2424.867]VTQHVQGHR.N	HexNAc(5)Hex(6)Fuc(1)NeuAc(1)	N[+2425]	915.128	4	3657.49	3657.49	-0.7	76	219.89	13.43	13.43	0.96	4	controllerType=0 controllerNumber=1 scan=1986	8.0623
>sp|P32004|L1CAM_HUMAN Neural cell adhesion molecule L1 OS=Homo sapiens OX=9606 GN=L1CAM PE=1 SV=2	K.VPGN[+1540.529]QTSTTLK.L	HexNAc(2)Hex(7)	N[+1541]	1343.58	2	2686.14	2686.14	0.1	668	221.69	80.25	80.25	2.28	43	controllerType=0 controllerNumber=1 scan=2736	11.3079
>sp|P05026|AT1B1_HUMAN Sodium/potassium-transporting ATPase subunit beta-1 OS=Homo sapiens OX=9606 GN=ATP1B1 PE=1 SV=1	K.N[+1702.581]ESLETYPVMK.Y	HexNAc(2)Hex(8)	N[+1703]	1507.1	2	3013.2	3013.21	-2.8	193	251.25	134.99	134.99	4.82	14	controllerType=0 controllerNumber=1 scan=6357	26.991
>sp|O14657|TOR1B_HUMAN Torsin-1B OS=Homo sapiens OX=9606 GN=TOR1B PE=1 SV=2	R.EERPLN[+1702.581]ASALK.L	HexNAc(2)Hex(8)	N[+1703]	977.42	3	2930.25	2930.25	-1.8	59	256.44	94.74	94.74	1.36	2	controllerType=0 controllerNumber=1 scan=3492	14.5743
>sp|P26006|ITA3_HUMAN Integrin alpha-3 OS=Homo sapiens OX=9606 GN=ITGA3 PE=1 SV=5	R.TSIPTINMEN[+2034.703]K.T	HexNAc(3)Hex(6)Fuc(1)NeuGc(1)	N[+2035]	1094.78	3	3282.33	3282.33	-1.3	960	261.71	122.61	122.61	4.66	39	controllerType=0 controllerNumber=1 scan=7841	33.4662
>sp|Q15043|S39AE_HUMAN Zinc transporter ZIP14 OS=Homo sapiens OX=9606 GN=SLC39A14 PE=1 SV=3	R.GN[+2715.963]VTQHVQGHR.N	HexNAc(5)Hex(6)Fuc(1)NeuAc(2)	N[+2716]	1316.86	3	3948.58	3948.59	-2.8	76	261.9	26.81	26.81	1.6	4	controllerType=0 controllerNumber=1 scan=2250	9.2086
>sp|Q15043|S39AE_HUMAN Zinc transporter ZIP14 OS=Homo sapiens OX=9606 GN=SLC39A14 PE=1 SV=3	R.GN[+2423.847]VTQHVQGHR.N	HexNAc(5)Hex(5)NeuAc(1)NeuGc(1)	N[+2424]	1219.5	3	3656.48	3656.47	2.8	76	265.13	113.69	113.69	1.34	4	controllerType=0 controllerNumber=1 scan=1976	8.0199
>sp|Q08380|LG3BP_HUMAN Galectin-3-binding protein OS=Homo sapiens OX=9606 GN=LGALS3BP PE=1 SV=1	R.DAGVVC[+57.021]TN[+1702.581]ETR.S	HexNAc(2)Hex(8)	C[+57], N[+1703]	1462.57	2	2924.14	2924.13	0.8	118	277.9	125.25	125.25	2.87	8	controllerType=0 controllerNumber=1 scan=2779	11.4918
>sp|Q9Y4L1|HYOU1_HUMAN Hypoxia up-regulated protein 1 OS=Homo sapiens OX=9606 GN=HYOU1 PE=1 SV=1	R.VFGSQN[+1540.529]LTTVK.L	HexNAc(2)Hex(7)	N[+1541]	1367.59	2	2734.18	2734.18	-1.4	510	282.62	89.11	89.11	4.48	27	controllerType=0 controllerNumber=1 scan=6049	25.668
>sp|Q9HD45|TM9S3_HUMAN Transmembrane 9 superfamily member 3 OS=Homo sapiens OX=9606 GN=TM9SF3 PE=1 SV=2	R.IVDVN[+2221.788]LTSEGK.V	HexNAc(4)Hex(6)Fuc(1)NeuAc(1)	N[+2222]	1132.81	3	3396.42	3396.42	1.7	170	285.52	112.94	112.94	2.47	5	controllerType=0 controllerNumber=1 scan=8278	35.3548
>sp|P56199|ITA1_HUMAN Integrin alpha-1 OS=Homo sapiens OX=9606 GN=ITGA1 PE=1 SV=2	R.YN[+1864.634]HTGQVIIYR.M	HexNAc(2)Hex(9)	N[+1865]	1076.78	3	3228.34	3228.35	-2.1	459	290.34	121.94	121.94	5.08	25	controllerType=0 controllerNumber=1 scan=4033	16.9172
>sp|P11117|PPAL_HUMAN Lysosomal acid phosphatase OS=Homo sapiens OX=9606 GN=ACP2 PE=1 SV=3	R.YHGFLN[+2351.851]TSYHR.Q	HexNAc(4)Hex(5)Fuc(3)NeuAc(1)	N[+2352]	1249.51	3	3746.5	3746.51	-2.3	87	296.08	131.97	131.97	3.65	2	controllerType=0 controllerNumber=1 scan=5723	24.2538
>sp|Q9HD45|TM9S3_HUMAN Transmembrane 9 superfamily member 3 OS=Homo sapiens OX=9606 GN=TM9SF3 PE=1 SV=2	R.IVDVN[+2204.772]LTSEGK.V	HexNAc(4)Hex(5)NeuAc(2)	N[+2205]	1127.13	3	3379.39	3379.4	-3.9	170	314.55	119.41	119.41	2.58	5	controllerType=0 controllerNumber=1 scan=8183	34.9539
>sp|P26006|ITA3_HUMAN Integrin alpha-3 OS=Homo sapiens OX=9606 GN=ITGA3 PE=1 SV=5	R.ELAVPDGYTN[+2026.687]R.T	HexNAc(2)Hex(10)	N[+2027]	1631.15	2	3261.28	3261.29	-2.7	77	317.05	152.42	152.42	5.33	39	controllerType=0 controllerNumber=1 scan=5576	23.6276
>sp|Q96J42|TXD15_HUMAN Thioredoxin domain-containing protein 15 OS=Homo sapiens OX=9606 GN=TXNDC15 PE=1 SV=1	R.N[+2204.772]ITGLEN[+1216.423]FTLK.I	HexNAc(4)Hex(5)NeuAc(2),HexNAc(2)Hex(5)	N[+1216][+2205]	1557.62	3	4670.86	4670.87	-3.6	181	318.51	36.57	0	1.4	3	controllerType=0 controllerNumber=1 scan=9905	42.3695
>sp|P32004|L1CAM_HUMAN Neural cell adhesion molecule L1 OS=Homo sapiens OX=9606 GN=L1CAM PE=1 SV=2	K.VPGN[+2026.687]QTSTTLK.L	HexNAc(2)Hex(10)	N[+2027]	1586.65	2	3172.29	3172.3	-2.6	668	321.22	133.55	133.55	5.19	43	controllerType=0 controllerNumber=1 scan=2699	11.1437
>sp|Q15043|S39AE_HUMAN Zinc transporter ZIP14 OS=Homo sapiens OX=9606 GN=SLC39A14 PE=1 SV=3	R.GN[+2423.847]VTQHVQGHR.N	HexNAc(5)Hex(5)NeuAc(1)NeuGc(1)	N[+2424]	1219.5	3	3656.48	3656.47	2.3	76	324.17	124.38	124.38	1.68	4	controllerType=0 controllerNumber=1 scan=1985	8.0577
>sp|P32004|L1CAM_HUMAN Neural cell adhesion molecule L1 OS=Homo sapiens OX=9606 GN=L1CAM PE=1 SV=2	K.VPGN[+2715.963]QTSTTLK.L	HexNAc(5)Hex(6)Fuc(1)NeuAc(2)	N[+2716]	1287.87	3	3861.58	3861.58	1.4	668	327.55	89.84	89.84	2.33	43	controllerType=0 controllerNumber=1 scan=3499	14.6065
>sp|P11047|LAMC1_HUMAN Laminin subunit gamma-1 OS=Homo sapiens OX=9606 GN=LAMC1 PE=1 SV=3	R.VN[+1378.476]NTLSSQISR.L	HexNAc(2)Hex(6)	N[+1378]	1299.06	2	2597.11	2597.12	-2.2	1106	330.86	181.42	181.42	5.49	20	controllerType=0 controllerNumber=1 scan=3600	15.039
>sp|Q9H173|SIL1_HUMAN Nucleotide exchange factor SIL1 OS=Homo sapiens OX=9606 GN=SIL1 PE=1 SV=1	K.FN[+1702.581]SSSSSLEEK.I	HexNAc(2)Hex(8)	N[+1703]	1459.07	2	2917.13	2917.13	-1.7	192	333.27	150.1	150.1	4	2	controllerType=0 controllerNumber=1 scan=3080	12.8024
>sp|P19075|TSN8_HUMAN Tetraspanin-8 OS=Homo sapiens OX=9606 GN=TSPAN8 PE=1 SV=1	R.IVN[+2350.830]ETLYENTK.L	HexNAc(4)Hex(5)Fuc(1)NeuAc(2)	N[+2351]	1225.51	3	3674.5	3674.51	-2.2	116	339.39	156.06	87.67	3.75	5	controllerType=0 controllerNumber=1 scan=6444	27.3719
>sp|P32004|L1CAM_HUMAN Neural cell adhesion molecule L1 OS=Homo sapiens OX=9606 GN=L1CAM PE=1 SV=2	K.VPGN[+2059.735]QTSTTLK.L	HexNAc(4)Hex(5)Fuc(1)NeuAc(1)	N[+2060]	1069.12	3	3205.34	3205.35	-2.4	668	344.94	64.41	64.41	3.66	43	controllerType=0 controllerNumber=1 scan=3294	13.7276
>sp|P26006|ITA3_HUMAN Integrin alpha-3 OS=Homo sapiens OX=9606 GN=ITGA3 PE=1 SV=5	R.TSIPTINMEN[+1872.651]K.T	HexNAc(3)Hex(6)NeuAc(1)	N[+1873]	1040.76	3	3120.28	3120.28	-0.8	960	347.98	175.6	175.6	4.18	39	controllerType=0 controllerNumber=1 scan=8041	34.3342
>sp|P15586|GNS_HUMAN N-acetylglucosamine-6-sulfatase OS=Homo sapiens OX=9606 GN=GNS PE=1 SV=3	R.GPGIKPN[+1702.581]QTSK.M	HexNAc(2)Hex(8)	N[+1703]	943.737	3	2829.2	2829.2	-2	356	348.54	159.66	159.66	5.41	12	controllerType=0 controllerNumber=1 scan=1759	7.0787
>sp|P26006|ITA3_HUMAN Integrin alpha-3 OS=Homo sapiens OX=9606 GN=ITGA3 PE=1 SV=5	R.TSIPTINMEN[+2569.905]K.T	HexNAc(5)Hex(6)NeuAc(2)	N[+2570]	1273.18	3	3817.53	3817.53	-1.3	960	349.08	108.46	108.46	4.84	39	controllerType=0 controllerNumber=1 scan=8820	37.6922
>sp|Q15043|S39AE_HUMAN Zinc transporter ZIP14 OS=Homo sapiens OX=9606 GN=SLC39A14 PE=1 SV=3	R.GN[+2715.963]VTQHVQGHR.N	HexNAc(5)Hex(6)Fuc(1)NeuAc(2)	N[+2716]	1316.86	3	3948.58	3948.59	-1.9	76	351.37	35.6	35.6	1.76	4	controllerType=0 controllerNumber=1 scan=2348	9.6356
>sp|Q9H173|SIL1_HUMAN Nucleotide exchange factor SIL1 OS=Homo sapiens OX=9606 GN=SIL1 PE=1 SV=1	K.FN[+1540.529]SSSSSLEEK.I	HexNAc(2)Hex(7)	N[+1541]	1378.04	2	2755.08	2755.08	-0.1	192	356.83	171.67	171.67	3.54	2	controllerType=0 controllerNumber=1 scan=3091	12.8501
>sp|P53801|PTTG_HUMAN Pituitary tumor-transforming gene 1 protein-interacting protein OS=Homo sapiens OX=9606 GN=PTTG1IP PE=1 SV=1	K.N[+1540.529]VSC[+57.021]LWC[+57.021]NTNK.A	HexNAc(2)Hex(7)	C[+57]*2, N[+1541]	979.385	3	2936.14	2936.14	-1	54	363.27	106.31	106.31	5.01	5	controllerType=0 controllerNumber=1 scan=5852	24.8122
>sp|Q9UHG3|PCYOX_HUMAN Prenylcysteine oxidase 1 OS=Homo sapiens OX=9606 GN=PCYOX1 PE=1 SV=3	K.GELN[+1540.529]TSIFSSR.P	HexNAc(2)Hex(7)	N[+1541]	1376.07	2	2751.13	2751.13	-1.7	350	369.03	208.64	208.64	6.04	4	controllerType=0 controllerNumber=1 scan=8167	34.8823
>sp|P26006|ITA3_HUMAN Integrin alpha-3 OS=Homo sapiens OX=9606 GN=ITGA3 PE=1 SV=5	R.ELAVPDGYTN[+3007.058]R.T	HexNAc(5)Hex(6)Fuc(1)NeuAc(3)	N[+3007]	1414.89	3	4242.66	4241.66	-1.4	77	389.38	225.32	40.5	5.66	39	controllerType=0 controllerNumber=1 scan=8358	35.703
>sp|P26006|ITA3_HUMAN Integrin alpha-3 OS=Homo sapiens OX=9606 GN=ITGA3 PE=1 SV=5	R.ELAVPDGYTN[+2715.963]R.T	HexNAc(5)Hex(6)Fuc(1)NeuAc(2)	N[+2716]	1317.53	3	3950.56	3950.57	-1.6	77	393.12	230.82	230.82	5.66	39	controllerType=0 controllerNumber=1 scan=7543	32.1676
>sp|Q92542|NICA_HUMAN Nicastrin OS=Homo sapiens OX=9606 GN=NCSTN PE=1 SV=2	K.AN[+1864.634]NSWFQSILR.Q	HexNAc(2)Hex(9)	N[+1865]	1600.65	2	3200.3	3200.31	-4.6	529	403.13	218.15	218.15	5.51	7	controllerType=0 controllerNumber=1 scan=13510	57.8445
>sp|Q15043|S39AE_HUMAN Zinc transporter ZIP14 OS=Homo sapiens OX=9606 GN=SLC39A14 PE=1 SV=3	R.GN[+2350.830]VTQHVQGHR.N	HexNAc(4)Hex(5)Fuc(1)NeuAc(2)	N[+2351]	1195.15	3	3583.45	3583.45	-1.4	76	407.96	143.75	143.75	4.44	4	controllerType=0 controllerNumber=1 scan=2177	8.8913
>sp|Q9UHG3|PCYOX_HUMAN Prenylcysteine oxidase 1 OS=Homo sapiens OX=9606 GN=PCYOX1 PE=1 SV=3	K.GELN[+1864.634]TSIFSSR.P	HexNAc(2)Hex(9)	N[+1865]	1538.12	2	3075.23	3075.24	-2.9	350	412.12	259.58	259.58	6.4	4	controllerType=0 controllerNumber=1 scan=8062	34.4254
>sp|P26006|ITA3_HUMAN Integrin alpha-3 OS=Homo sapiens OX=9606 GN=ITGA3 PE=1 SV=5	R.TSIPTINMEN[+1581.555]K.T	HexNAc(3)Hex(6)	N[+1582]	1415.09	2	2829.18	2829.19	-2.5	960	413.68	145.66	145.66	5.88	39	controllerType=0 controllerNumber=1 scan=6918	29.4446
>sp|P00533|EGFR_HUMAN Epidermal growth factor receptor OS=Homo sapiens OX=9606 GN=EGFR PE=1 SV=2	K.DSLSIN[+2043.740]ATNIK.H	HexNAc(4)Hex(4)Fuc(2)NeuAc(1)	N[+2044]	1073.78	3	3219.33	3219.37	-9.9	347	417.82	229.92	229.92	4.13	50	controllerType=0 controllerNumber=1 scan=6681	28.4132
>sp|P26006|ITA3_HUMAN Integrin alpha-3 OS=Homo sapiens OX=9606 GN=ITGA3 PE=1 SV=5	R.TSIPTINMEN[+1540.529]K.T	HexNAc(2)Hex(7)	N[+1541]	1394.58	2	2788.15	2788.16	-2.4	960	419.39	218.02	218.02	6.35	39	controllerType=0 controllerNumber=1 scan=6801	28.9357
>sp|P32004|L1CAM_HUMAN Neural cell adhesion molecule L1 OS=Homo sapiens OX=9606 GN=L1CAM PE=1 SV=2	K.VPGN[+3007.058]QTSTTLK.L	HexNAc(5)Hex(6)Fuc(1)NeuAc(3)	N[+3007]	1384.89	3	4152.67	4152.67	-2.1	668	421.16	130.31	130.31	5.7	43	controllerType=0 controllerNumber=1 scan=4032	16.912
>sp|P11047|LAMC1_HUMAN Laminin subunit gamma-1 OS=Homo sapiens OX=9606 GN=LAMC1 PE=1 SV=3	R.VN[+1540.529]NTLSSQISR.L	HexNAc(2)Hex(7)	N[+1541]	1380.09	2	2759.17	2759.17	-2	1106	421.32	259.16	259.16	6.57	20	controllerType=0 controllerNumber=1 scan=3576	14.939
>sp|P26006|ITA3_HUMAN Integrin alpha-3 OS=Homo sapiens OX=9606 GN=ITGA3 PE=1 SV=5	R.TSIPTINMEN[+1710.598]K.T	HexNAc(3)Hex(5)NeuAc(1)	N[+1711]	986.745	3	2958.22	2958.23	-2.3	960	422.88	182.66	182.66	6.01	39	controllerType=0 controllerNumber=1 scan=8038	34.3204
>sp|O95297|MPZL1_HUMAN Myelin protein zero-like protein 1 OS=Homo sapiens OX=9606 GN=MPZL1 PE=1 SV=1	K.EIFVAN[+1702.581]GTQGK.L	HexNAc(2)Hex(8)	N[+1703]	1433.59	2	2866.18	2866.19	-2.5	45	424.58	283.71	283.71	6.56	2	controllerType=0 controllerNumber=1 scan=3772	15.7805
>sp|Q9HD45|TM9S3_HUMAN Transmembrane 9 superfamily member 3 OS=Homo sapiens OX=9606 GN=TM9SF3 PE=1 SV=2	R.IVDVN[+1913.677]LTSEGK.V	HexNAc(4)Hex(5)NeuAc(1)	N[+1914]	1030.1	3	3088.3	3088.31	-2.9	170	425.46	267.53	267.53	5.9	5	controllerType=0 controllerNumber=1 scan=7031	29.9398
>sp|Q8TCJ2|STT3B_HUMAN Dolichyl-diphosphooligosaccharide--protein glycosyltransferase subunit STT3B OS=Homo sapiens OX=9606 GN=STT3B PE=1 SV=1	K.AM[+15.995]SSN[+1864.634]ETAAYK.I	HexNAc(2)Hex(9)	M[+16], N[+1865]	1527.08	2	3053.15	3053.15	-1.7	637	426.16	278.32	278.32	6.65	6	controllerType=0 controllerNumber=1 scan=1952	7.9156
>sp|Q29983|MICA_HUMAN MHC class I polypeptide-related sequence A OS=Homo sapiens OX=9606 GN=MICA PE=1 SV=1	R.VC[+57.021]EIHEDN[+2350.830]STR.S	HexNAc(4)Hex(5)Fuc(1)NeuAc(2)	C[+57], N[+2351]	1237.48	3	3710.42	3710.43	-2.7	118	446.25	278.12	125.77	6.43	9	controllerType=0 controllerNumber=1 scan=2851	11.8052
>sp|P32004|L1CAM_HUMAN Neural cell adhesion molecule L1 OS=Homo sapiens OX=9606 GN=L1CAM PE=1 SV=2	K.VPGN[+2350.830]QTSTTLK.L	HexNAc(4)Hex(5)Fuc(1)NeuAc(2)	N[+2351]	1166.15	3	3496.44	3496.45	-1.6	668	453.1	125.9	125.9	5.46	43	controllerType=0 controllerNumber=1 scan=3622	15.1337
>sp|P26006|ITA3_HUMAN Integrin alpha-3 OS=Homo sapiens OX=9606 GN=ITGA3 PE=1 SV=5	R.ELAVPDGYTN[+2350.830]R.T	HexNAc(4)Hex(5)Fuc(1)NeuAc(2)	N[+2351]	1195.81	3	3585.43	3585.44	-2	77	454.12	250.37	158.4	6.08	39	controllerType=0 controllerNumber=1 scan=7674	32.7404
>sp|P26006|ITA3_HUMAN Integrin alpha-3 OS=Homo sapiens OX=9606 GN=ITGA3 PE=1 SV=5	R.ELAVPDGYTN[+3007.058]R.T	HexNAc(5)Hex(6)Fuc(1)NeuAc(3)	N[+3007]	1414.56	3	4241.66	4241.66	-0.3	77	457.17	224.67	224.67	5.25	39	controllerType=0 controllerNumber=1 scan=8386	35.8183
>sp|Q8TCJ2|STT3B_HUMAN Dolichyl-diphosphooligosaccharide--protein glycosyltransferase subunit STT3B OS=Homo sapiens OX=9606 GN=STT3B PE=1 SV=1	K.AMSSN[+1540.529]ETAAYK.I	HexNAc(2)Hex(7)	N[+1541]	1357.02	2	2713.04	2713.05	-4.6	637	460.89	329.22	329.22	6.02	6	controllerType=0 controllerNumber=1 scan=2641	10.8962
>sp|P26006|ITA3_HUMAN Integrin alpha-3 OS=Homo sapiens OX=9606 GN=ITGA3 PE=1 SV=5	R.TSIPTINMEN[+2278.809]K.T	HexNAc(5)Hex(6)NeuAc(1)	N[+2279]	1176.15	3	3526.43	3526.44	-1.4	960	461.03	178.8	178.8	5.91	39	controllerType=0 controllerNumber=1 scan=7886	33.6589
>sp|Q15043|S39AE_HUMAN Zinc transporter ZIP14 OS=Homo sapiens OX=9606 GN=SLC39A14 PE=1 SV=3	R.GN[+2350.830]VTQHVQGHR.N	HexNAc(4)Hex(5)Fuc(1)NeuAc(2)	N[+2351]	1195.15	3	3583.45	3583.45	-2.3	76	463.24	148.13	148.13	4.65	4	controllerType=0 controllerNumber=1 scan=2275	9.3179
>sp|P26006|ITA3_HUMAN Integrin alpha-3 OS=Homo sapiens OX=9606 GN=ITGA3 PE=1 SV=5	K.LLLSIN[+1702.581]VTNTR.T	HexNAc(2)Hex(8)	N[+1703]	1473.66	2	2946.31	2946.32	-1.9	651	467.07	314.83	314.83	6.74	39	controllerType=0 controllerNumber=1 scan=11136	47.6225
>sp|Q9Y4L1|HYOU1_HUMAN Hypoxia up-regulated protein 1 OS=Homo sapiens OX=9606 GN=HYOU1 PE=1 SV=1	R.VFGSQN[+1378.476]LTTVK.L	HexNAc(2)Hex(6)	N[+1378]	1286.57	2	2572.12	2572.13	-1.6	510	469.47	314.99	314.99	6.74	27	controllerType=0 controllerNumber=1 scan=6103	25.8985
>sp|P32004|L1CAM_HUMAN Neural cell adhesion molecule L1 OS=Homo sapiens OX=9606 GN=L1CAM PE=1 SV=2	K.VPGN[+1702.581]QTSTTLK.L	HexNAc(2)Hex(8)	N[+1703]	1424.6	2	2848.19	2848.2	-1.2	668	469.94	221.75	221.75	6.45	43	controllerType=0 controllerNumber=1 scan=2697	11.1345
>sp|P26006|ITA3_HUMAN Integrin alpha-3 OS=Homo sapiens OX=9606 GN=ITGA3 PE=1 SV=5	R.ELAVPDGYTN[+2350.830]R.T	HexNAc(4)Hex(5)Fuc(1)NeuAc(2)	N[+2351]	1195.82	3	3585.43	3585.44	-1.6	77	473.52	259.78	161.61	6.33	39	controllerType=0 controllerNumber=1 scan=7555	32.2201
>sp|P15586|GNS_HUMAN N-acetylglucosamine-6-sulfatase OS=Homo sapiens OX=9606 GN=GNS PE=1 SV=3	R.GPGIKPN[+1540.529]QTSK.M	HexNAc(2)Hex(7)	N[+1541]	889.72	3	2667.14	2667.15	-2.1	356	492.12	301.18	301.18	6.83	12	controllerType=0 controllerNumber=1 scan=1769	7.1212
>sp|P26006|ITA3_HUMAN Integrin alpha-3 OS=Homo sapiens OX=9606 GN=ITGA3 PE=1 SV=5	R.TSIPTINMEN[+1864.634]K.T	HexNAc(2)Hex(9)	N[+1865]	1038.09	3	3112.27	3112.26	1.7	960	499.34	250.55	250.55	5.02	39	controllerType=0 controllerNumber=1 scan=6743	28.683
>sp|P00533|EGFR_HUMAN Epidermal growth factor receptor OS=Homo sapiens OX=9606 GN=EGFR PE=1 SV=2	K.DSLSIN[+1540.529]ATNIK.H	HexNAc(2)Hex(7)	N[+1541]	906.056	3	2716.15	2716.16	-1	347	502.13	336.8	336.8	6.76	50	controllerType=0 controllerNumber=1 scan=6806	28.9587
>sp|P56199|ITA1_HUMAN Integrin alpha-1 OS=Homo sapiens OX=9606 GN=ITGA1 PE=1 SV=2	R.YN[+2026.687]HTGQVIIYR.M	HexNAc(2)Hex(10)	N[+2027]	1130.8	3	3390.39	3390.4	-2.3	459	515.18	331.45	331.45	7.03	25	controllerType=0 controllerNumber=1 scan=3989	16.7266
>sp|P26006|ITA3_HUMAN Integrin alpha-3 OS=Homo sapiens OX=9606 GN=ITGA3 PE=1 SV=5	R.TSIPTINMEN[+1710.598]K.T	HexNAc(3)Hex(5)NeuAc(1)	N[+1711]	986.746	3	2958.22	2958.23	-1.4	960	522.82	254.25	254.25	6.62	39	controllerType=0 controllerNumber=1 scan=8032	34.2955
>sp|P26006|ITA3_HUMAN Integrin alpha-3 OS=Homo sapiens OX=9606 GN=ITGA3 PE=1 SV=5	R.TSIPTINMEN[+1872.651]K.T	HexNAc(3)Hex(6)NeuAc(1)	N[+1873]	1040.76	3	3120.27	3120.28	-2.1	960	530.12	274.76	274.76	6.73	39	controllerType=0 controllerNumber=1 scan=7916	33.7873
>sp|P32004|L1CAM_HUMAN Neural cell adhesion molecule L1 OS=Homo sapiens OX=9606 GN=L1CAM PE=1 SV=2	K.VPGN[+2350.830]QTSTTLK.L	HexNAc(4)Hex(5)Fuc(1)NeuAc(2)	N[+2351]	1166.15	3	3496.44	3496.45	-2.2	668	530.58	215.42	158.88	6.59	43	controllerType=0 controllerNumber=1 scan=3544	14.8017
>sp|P32004|L1CAM_HUMAN Neural cell adhesion molecule L1 OS=Homo sapiens OX=9606 GN=L1CAM PE=1 SV=2	K.VPGN[+1864.634]QTSTTLK.L	HexNAc(2)Hex(9)	N[+1865]	1505.63	2	3010.25	3010.25	-1.3	668	533.57	222.85	222.85	6.75	43	controllerType=0 controllerNumber=1 scan=2686	11.086
>sp|Q9UHG3|PCYOX_HUMAN Prenylcysteine oxidase 1 OS=Homo sapiens OX=9606 GN=PCYOX1 PE=1 SV=3	K.GELN[+1702.581]TSIFSSR.P	HexNAc(2)Hex(8)	N[+1703]	1457.1	2	2913.18	2913.19	-1.6	350	534.04	336.42	336.42	7.14	4	controllerType=0 controllerNumber=1 scan=8119	34.6723
>sp|Q9Y4L1|HYOU1_HUMAN Hypoxia up-regulated protein 1 OS=Homo sapiens OX=9606 GN=HYOU1 PE=1 SV=1	R.VFGSQN[+1540.529]LTTVK.L	HexNAc(2)Hex(7)	N[+1541]	1367.59	2	2734.18	2734.18	-1.4	510	535	376.87	376.87	7.43	27	controllerType=0 controllerNumber=1 scan=6040	25.626
>sp|P00533|EGFR_HUMAN Epidermal growth factor receptor OS=Homo sapiens OX=9606 GN=EGFR PE=1 SV=2	K.DSLSIN[+1378.476]ATNIK.H	HexNAc(2)Hex(6)	N[+1378]	1277.55	2	2554.1	2554.1	-1.2	347	535.3	312.61	312.61	7.03	50	controllerType=0 controllerNumber=1 scan=6847	29.1356
>sp|P26006|ITA3_HUMAN Integrin alpha-3 OS=Homo sapiens OX=9606 GN=ITGA3 PE=1 SV=5	R.TSIPTINMEN[+1913.677]K.T	HexNAc(4)Hex(5)NeuAc(1)	N[+1914]	1054.44	3	3161.3	3161.31	-2.7	960	536.68	304.64	304.64	6.78	39	controllerType=0 controllerNumber=1 scan=7918	33.7973
>sp|Q15043|S39AE_HUMAN Zinc transporter ZIP14 OS=Homo sapiens OX=9606 GN=SLC39A14 PE=1 SV=3	R.GN[+2715.963]VTQHVQGHR.N	HexNAc(5)Hex(6)Fuc(1)NeuAc(2)	N[+2716]	1316.86	3	3948.58	3948.59	-1.9	76	539.85	170.65	170.65	5.03	4	controllerType=0 controllerNumber=1 scan=2217	9.0664
>sp|P32004|L1CAM_HUMAN Neural cell adhesion molecule L1 OS=Homo sapiens OX=9606 GN=L1CAM PE=1 SV=2	K.VPGN[+2059.735]QTSTTLK.L	HexNAc(4)Hex(5)Fuc(1)NeuAc(1)	N[+2060]	1069.12	3	3205.34	3205.35	-2.1	668	541.99	241.82	241.82	6.79	43	controllerType=0 controllerNumber=1 scan=3211	13.3678
>sp|P00533|EGFR_HUMAN Epidermal growth factor receptor OS=Homo sapiens OX=9606 GN=EGFR PE=1 SV=2	K.DSLSIN[+1864.634]ATNIK.H	HexNAc(2)Hex(9)	N[+1865]	1014.09	3	3040.26	3040.26	-0.3	347	547.73	381.77	381.77	8.08	50	controllerType=0 controllerNumber=1 scan=6711	28.5456
>sp|Q8TCJ2|STT3B_HUMAN Dolichyl-diphosphooligosaccharide--protein glycosyltransferase subunit STT3B OS=Homo sapiens OX=9606 GN=STT3B PE=1 SV=1	K.AMSSN[+1864.634]ETAAYK.I	HexNAc(2)Hex(9)	N[+1865]	1519.08	2	3037.16	3037.16	-1.3	637	552.4	415.87	415.87	9.02	6	controllerType=0 controllerNumber=1 scan=2610	10.764
>sp|Q8IV08|PLD3_HUMAN Phospholipase D3 OS=Homo sapiens OX=9606 GN=PLD3 PE=1 SV=1	R.DN[+2716.983]HTHSDIQVK.L	HexNAc(5)Hex(6)Fuc(3)NeuAc(1)	N[+2717]	1337.19	3	4009.57	4010.6	-6.9	386	556.48	226.65	11.29	4	2	controllerType=0 controllerNumber=1 scan=2657	10.9597
>sp|Q9Y4L1|HYOU1_HUMAN Hypoxia up-regulated protein 1 OS=Homo sapiens OX=9606 GN=HYOU1 PE=1 SV=1	R.VFGSQN[+1864.634]LTTVK.L	HexNAc(2)Hex(9)	N[+1865]	1529.65	2	3058.28	3058.29	-1.1	510	557.41	340.37	340.37	7.4	27	controllerType=0 controllerNumber=1 scan=5908	25.0552
>sp|P26006|ITA3_HUMAN Integrin alpha-3 OS=Homo sapiens OX=9606 GN=ITGA3 PE=1 SV=5	R.VWN[+1864.634]STFIEDYR.D	HexNAc(2)Hex(9)	N[+1865]	1647.66	2	3294.31	3294.31	-1.1	933	557.86	411.33	411.33	9.02	39	controllerType=0 controllerNumber=1 scan=10806	46.225
>sp|P11717|MPRI_HUMAN Cation-independent mannose-6-phosphate receptor OS=Homo sapiens OX=9606 GN=IGF2R PE=1 SV=3	K.MN[+1864.634]FTGGDTC[+57.021]HK.V	HexNAc(2)Hex(9)	C[+57], N[+1865]	1044.72	3	3132.15	3132.15	-2.5	1311	559.32	539.58	539.58	9.03	18	controllerType=0 controllerNumber=1 scan=2864	11.8621
>sp|P56199|ITA1_HUMAN Integrin alpha-1 OS=Homo sapiens OX=9606 GN=ITGA1 PE=1 SV=2	K.SYFSSLN[+1702.581]LTIR.G	HexNAc(2)Hex(8)	N[+1703]	1502.14	2	3003.27	3003.27	-1.1	1096	568.38	338.9	338.9	7.53	25	controllerType=0 controllerNumber=1 scan=13342	57.1298
>sp|P53801|PTTG_HUMAN Pituitary tumor-transforming gene 1 protein-interacting protein OS=Homo sapiens OX=9606 GN=PTTG1IP PE=1 SV=1	K.N[+1702.581]VSC[+57.021]LWC[+57.021]NTNK.A	HexNAc(2)Hex(8)	C[+57]*2, N[+1703]	1549.6	2	3098.19	3098.2	-0.6	54	573.8	359.38	359.38	6.95	5	controllerType=0 controllerNumber=1 scan=5770	24.4582
>sp|P11717|MPRI_HUMAN Cation-independent mannose-6-phosphate receptor OS=Homo sapiens OX=9606 GN=IGF2R PE=1 SV=3	K.MN[+2026.687]FTGGDTC[+57.021]HK.V	HexNAc(2)Hex(10)	C[+57], N[+2027]	1098.74	3	3294.2	3294.21	-1.9	1311	573.86	429.51	429.51	9.26	18	controllerType=0 controllerNumber=1 scan=2865	11.8673
>sp|P11717|MPRI_HUMAN Cation-independent mannose-6-phosphate receptor OS=Homo sapiens OX=9606 GN=IGF2R PE=1 SV=3	K.MN[+1702.581]FTGGDTC[+57.021]HK.V	HexNAc(2)Hex(8)	C[+57], N[+1703]	990.703	3	2970.09	2970.1	-2.1	1311	584.21	552.9	552.9	10.57	18	controllerType=0 controllerNumber=1 scan=2868	11.8811
>sp|Q9Y4L1|HYOU1_HUMAN Hypoxia up-regulated protein 1 OS=Homo sapiens OX=9606 GN=HYOU1 PE=1 SV=1	R.VFGSQN[+1702.581]LTTVK.L	HexNAc(2)Hex(8)	N[+1703]	1448.62	2	2896.23	2896.23	-1.4	510	591.17	380.45	380.45	10.56	27	controllerType=0 controllerNumber=1 scan=5968	25.3128
>sp|P00533|EGFR_HUMAN Epidermal growth factor receptor OS=Homo sapiens OX=9606 GN=EGFR PE=1 SV=2	K.DSLSIN[+2026.687]ATNIK.H	HexNAc(2)Hex(10)	N[+2027]	1601.66	2	3202.31	3202.31	-0.8	347	598.9	337.12	337.12	8.15	50	controllerType=0 controllerNumber=1 scan=6691	28.4555
>sp|P53801|PTTG_HUMAN Pituitary tumor-transforming gene 1 protein-interacting protein OS=Homo sapiens OX=9606 GN=PTTG1IP PE=1 SV=1	K.N[+1864.634]VSC[+57.021]LWC[+57.021]NTNK.A	HexNAc(2)Hex(9)	C[+57]*2, N[+1865]	1087.42	3	3260.24	3260.25	-1.8	54	602.53	377.67	377.67	9.86	5	controllerType=0 controllerNumber=1 scan=5753	24.383
>sp|P56199|ITA1_HUMAN Integrin alpha-1 OS=Homo sapiens OX=9606 GN=ITGA1 PE=1 SV=2	R.YN[+1702.581]HTGQVIIYR.M	HexNAc(2)Hex(8)	N[+1703]	1022.77	3	3066.29	3066.29	-1.9	459	613.48	386.23	386.23	11.56	25	controllerType=0 controllerNumber=1 scan=4046	16.9735
>sp|P53801|PTTG_HUMAN Pituitary tumor-transforming gene 1 protein-interacting protein OS=Homo sapiens OX=9606 GN=PTTG1IP PE=1 SV=1	K.N[+1540.529]VSC[+57.021]LWC[+57.021]NTNK.A	HexNAc(2)Hex(7)	C[+57]*2, N[+1541]	1468.57	2	2936.14	2936.14	-1.1	54	616.57	462.14	462.14	11.56	5	controllerType=0 controllerNumber=1 scan=5823	24.6837
>sp|Q96HE7|ERO1A_HUMAN ERO1-like protein alpha OS=Homo sapiens OX=9606 GN=ERO1A PE=1 SV=2	K.WGHN[+1864.634]ITEFQQR.F	HexNAc(2)Hex(9)	N[+1865]	1094.11	3	3280.31	3280.32	-1.9	277	622.48	417.16	417.16	11.57	3	controllerType=0 controllerNumber=1 scan=5148	21.7667
>sp|Q08722|CD47_HUMAN Leukocyte surface antigen CD47 OS=Homo sapiens OX=9606 GN=CD47 PE=1 SV=1	R.DIYTFDGALN[+1540.529]K.S	HexNAc(2)Hex(7)	N[+1541]	1399.07	2	2797.14	2797.14	-2.1	64	635.33	437.89	437.89	11.57	8	controllerType=0 controllerNumber=1 scan=9544	40.8102
>sp|P19075|TSN8_HUMAN Tetraspanin-8 OS=Homo sapiens OX=9606 GN=TSPAN8 PE=1 SV=1	R.IVN[+1702.581]ETLYENTK.L	HexNAc(2)Hex(8)	N[+1703]	1513.63	2	3026.25	3026.26	-2.1	116	637.83	447.52	447.52	10.3	5	controllerType=0 controllerNumber=1 scan=4396	18.4823
>sp|Q9HD45|TM9S3_HUMAN Transmembrane 9 superfamily member 3 OS=Homo sapiens OX=9606 GN=TM9SF3 PE=1 SV=2	R.IVDVN[+1872.651]LTSEGK.V	HexNAc(3)Hex(6)NeuAc(1)	N[+1873]	1016.43	3	3047.28	3047.28	-1.7	170	639.58	426.36	426.36	11.29	5	controllerType=0 controllerNumber=1 scan=7019	29.8874
>sp|P00533|EGFR_HUMAN Epidermal growth factor receptor OS=Homo sapiens OX=9606 GN=EGFR PE=1 SV=2	K.DSLSIN[+1702.581]ATNIK.H	HexNAc(2)Hex(8)	N[+1703]	1439.61	2	2878.21	2878.21	-0.8	347	645.48	418.54	418.54	10.87	50	controllerType=0 controllerNumber=1 scan=6729	28.6226
>sp|P00533|EGFR_HUMAN Epidermal growth factor receptor OS=Homo sapiens OX=9606 GN=EGFR PE=1 SV=2	K.DSLSIN[+1540.529]ATNIK.H	HexNAc(2)Hex(7)	N[+1541]	1358.58	2	2716.15	2716.16	-1.5	347	653.52	416.74	416.74	12.56	50	controllerType=0 controllerNumber=1 scan=6786	28.869
>sp|Q9HD45|TM9S3_HUMAN Transmembrane 9 superfamily member 3 OS=Homo sapiens OX=9606 GN=TM9SF3 PE=1 SV=2	R.IVDVN[+2204.772]LTSEGK.V	HexNAc(4)Hex(5)NeuAc(2)	N[+2205]	1127.14	3	3379.4	3379.4	-1.5	170	656.04	408.26	408.26	12.29	5	controllerType=0 controllerNumber=1 scan=8264	35.3009
>sp|Q9H6B4|CLMP_HUMAN CXADR-like membrane protein OS=Homo sapiens OX=9606 GN=CLMP PE=1 SV=1	R.HVYNN[+2350.830]LTEEQK.G	HexNAc(4)Hex(5)Fuc(1)NeuAc(2)	N[+2351]	1242.5	3	3725.49	3725.5	-1.6	70	667.67	404.77	155.61	11.29	1	controllerType=0 controllerNumber=1 scan=3502	14.6168
>sp|P56199|ITA1_HUMAN Integrin alpha-1 OS=Homo sapiens OX=9606 GN=ITGA1 PE=1 SV=2	R.YN[+1864.634]HTGQVIIYR.M	HexNAc(2)Hex(9)	N[+1865]	1076.78	3	3228.34	3228.35	-2.6	459	685.66	434.69	434.69	12.57	25	controllerType=0 controllerNumber=1 scan=3995	16.7506
>sp|Q96HE7|ERO1A_HUMAN ERO1-like protein alpha OS=Homo sapiens OX=9606 GN=ERO1A PE=1 SV=2	K.WGHN[+1378.476]ITEFQQR.F	HexNAc(2)Hex(6)	N[+1378]	932.056	3	2794.15	2794.16	-1.8	277	699.81	452.8	452.8	12.56	3	controllerType=0 controllerNumber=1 scan=5271	22.3013
>sp|Q9HD45|TM9S3_HUMAN Transmembrane 9 superfamily member 3 OS=Homo sapiens OX=9606 GN=TM9SF3 PE=1 SV=2	R.IVDVN[+1710.598]LTSEGK.V	HexNAc(3)Hex(5)NeuAc(1)	N[+1711]	1443.12	2	2885.22	2885.23	-2.2	170	727.66	435.33	435.33	13.57	5	controllerType=0 controllerNumber=1 scan=7098	30.2286
>sp|P02786|TFR1_HUMAN Transferrin receptor protein 1 OS=Homo sapiens OX=9606 GN=TFRC PE=1 SV=2	K.QNNGAFN[+1864.634]ETLFR.N	HexNAc(2)Hex(9)	N[+1865]	1638.16	2	3275.31	3275.31	0.2	721	205.34	95.97	95.97	1.74	23	controllerType=0 controllerNumber=1 scan=11268	48.1987
>sp|P08962|CD63_HUMAN CD63 antigen OS=Homo sapiens OX=9606 GN=CD63 PE=1 SV=2	K.C[+57.021]C[+57.021]GAAN[+1540.529]YTDWEK.I	HexNAc(2)Hex(7)	C[+57]*2, N[+1541]	1508.05	2	3015.1	3015.1	-0.8	145	205.84	109.31	109.31	2.39	29	controllerType=0 controllerNumber=1 scan=8778	37.5111
>sp|P26006|ITA3_HUMAN Integrin alpha-3 OS=Homo sapiens OX=9606 GN=ITGA3 PE=1 SV=5	R.N[+2060.755]ITLAYTLEADR.D	HexNAc(4)Hex(5)Fuc(3)	N[+2061]	1147.49	3	3440.45	3440.47	-5.3	511	223.5	93.62	93.62	2.21	39	controllerType=0 controllerNumber=1 scan=11683	49.976
>sp|P02786|TFR1_HUMAN Transferrin receptor protein 1 OS=Homo sapiens OX=9606 GN=TFRC PE=1 SV=2	K.QNNGAFN[+1702.581]ETLFR.N	HexNAc(2)Hex(8)	N[+1703]	1557.13	2	3113.25	3113.26	-1.3	721	230.07	122.08	122.08	4.67	23	controllerType=0 controllerNumber=1 scan=11321	48.4322
>sp|P02786|TFR1_HUMAN Transferrin receptor protein 1 OS=Homo sapiens OX=9606 GN=TFRC PE=1 SV=2	K.QNNGAFN[+1864.634]ETLFR.N	HexNAc(2)Hex(9)	N[+1865]	1092.44	3	3275.3	3275.31	-4.6	721	230.52	100.09	100.09	2.43	23	controllerType=0 controllerNumber=1 scan=9115	38.9654
>sp|Q6YHK3|CD109_HUMAN CD109 antigen OS=Homo sapiens OX=9606 GN=CD109 PE=1 SV=2	K.IN[+1864.634]YTVPQSGTFK.I	HexNAc(2)Hex(9)	N[+1865]	1073.78	3	3219.33	3219.33	-0.2	418	233.03	140.04	140.04	2.47	13	controllerType=0 controllerNumber=1 scan=7407	31.5765
>sp|Q9UBG0|MRC2_HUMAN C-type mannose receptor 2 OS=Homo sapiens OX=9606 GN=MRC2 PE=1 SV=2	R.TSN[+3663.286]ISKPGTLER.G	HexNAc(6)Hex(7)Fuc(1)NeuAc(4)	N[+3663]	1655.66	3	4964.98	4965.99	-0.7	138	234.46	40.66	40.66	2.39	24	controllerType=0 controllerNumber=1 scan=4516	19.0058
>sp|Q9UBG0|MRC2_HUMAN C-type mannose receptor 2 OS=Homo sapiens OX=9606 GN=MRC2 PE=1 SV=2	R.TSN[+3007.058]ISKPGTLER.G	HexNAc(5)Hex(6)Fuc(1)NeuAc(3)	N[+3007]	1437.26	3	4309.76	4309.76	-0.4	138	240.59	23.85	23.85	2.43	24	controllerType=0 controllerNumber=1 scan=3924	16.4414
>sp|P32004|L1CAM_HUMAN Neural cell adhesion molecule L1 OS=Homo sapiens OX=9606 GN=L1CAM PE=1 SV=2	R.THN[+3007.058]LTDLSPHLR.Y	HexNAc(5)Hex(6)Fuc(1)NeuAc(3)	N[+3007]	1470.94	3	4410.8	4410.8	-0.1	977	244.66	48.98	48.98	2.45	43	controllerType=0 controllerNumber=1 scan=7923	33.8203
>sp|Q13443|ADAM9_HUMAN Disintegrin and metalloproteinase domain-containing protein 9 OS=Homo sapiens OX=9606 GN=ADAM9 PE=1 SV=1	R.YDM[+15.995]MGRN[+2059.735]QTAVR.E	HexNAc(4)Hex(5)Fuc(1)NeuAc(1)	M[+16], N[+2060]	1173.14	3	3517.42	3517.4	5.4	225	246.01	50.97	0	1.47	3	controllerType=0 controllerNumber=1 scan=6668	28.3569
>sp|P00480|OTC_HUMAN Ornithine carbamoyltransferase, mitochondrial OS=Homo sapiens OX=9606 GN=OTC PE=1 SV=3	K.LAEQYAKEN[+2878.015]GTK.L	HexNAc(5)Hex(7)Fuc(1)NeuAc(2)	N[+2878]	1410.57	3	4229.7	4229.7	0.8	232	246.67	66.11	1.81	0.09	4	controllerType=0 controllerNumber=1 scan=9062	38.7413
>sp|P17301|ITA2_HUMAN Integrin alpha-2 OS=Homo sapiens OX=9606 GN=ITGA2 PE=1 SV=1	R.TASC[+57.021]SN[+2059.735]VTC[+57.021]WLK.D	HexNAc(4)Hex(5)Fuc(1)NeuAc(1)	C[+57]*2, N[+2060]	1162.8	3	3486.38	3486.38	0	1052	259.86	62.3	62.3	1.4	4	controllerType=0 controllerNumber=1 scan=9201	39.3399
>sp|P00480|OTC_HUMAN Ornithine carbamoyltransferase, mitochondrial OS=Homo sapiens OX=9606 GN=OTC PE=1 SV=3	K.LAEQYAKEN[+2861.000]GTK.L	HexNAc(5)Hex(6)NeuAc(3)	N[+2861]	1404.57	3	4211.68	4212.69	-0.4	232	265.91	77.53	77.53	0.36	4	controllerType=0 controllerNumber=1 scan=8927	38.1598
>sp|O75882|ATRN_HUMAN Attractin OS=Homo sapiens OX=9606 GN=ATRN PE=1 SV=2	K.IDSTGN[+1864.634]VTNELR.V	HexNAc(2)Hex(9)	N[+1865]	1592.15	2	3183.29	3183.29	-2	411	272.14	103.64	103.64	3	5	controllerType=0 controllerNumber=1 scan=4746	20.0196
>sp|P00480|OTC_HUMAN Ornithine carbamoyltransferase, mitochondrial OS=Homo sapiens OX=9606 GN=OTC PE=1 SV=3	K.LAEQYAKEN[+2861.000]GTK.L	HexNAc(5)Hex(6)NeuAc(3)	N[+2861]	1404.9	3	4212.68	4212.69	-1.4	232	275.41	94.31	94.31	0.73	4	controllerType=0 controllerNumber=1 scan=9060	38.7311
>sp|Q96AY3|FKB10_HUMAN Peptidyl-prolyl cis-trans isomerase FKBP10 OS=Homo sapiens OX=9606 GN=FKBP10 PE=1 SV=1	R.YHYN[+1378.476]GTFEDGKK.F	HexNAc(2)Hex(6)	N[+1378]	946.384	3	2837.14	2837.14	-0.9	67	279.92	138.42	138.42	2.7	9	controllerType=0 controllerNumber=1 scan=2911	12.0668
>sp|P02786|TFR1_HUMAN Transferrin receptor protein 1 OS=Homo sapiens OX=9606 GN=TFRC PE=1 SV=2	K.QNNGAFN[+2043.740]ETLFR.N	HexNAc(4)Hex(4)Fuc(2)NeuAc(1)	N[+2044]	1152.13	3	3454.38	3454.42	-9.3	721	287.81	97.54	97.54	2.24	23	controllerType=0 controllerNumber=1 scan=8463	36.1531
>sp|P56199|ITA1_HUMAN Integrin alpha-1 OS=Homo sapiens OX=9606 GN=ITGA1 PE=1 SV=2	K.DSC[+57.021]ESNHN[+1864.634]ITC[+57.021]K.V	HexNAc(2)Hex(9)	C[+57]*2, N[+1865]	1110.41	3	3329.21	3329.22	-2.6	876	291.56	205.16	205.16	5.64	25	controllerType=0 controllerNumber=1 scan=1873	7.5737
>sp|Q9UBG0|MRC2_HUMAN C-type mannose receptor 2 OS=Homo sapiens OX=9606 GN=MRC2 PE=1 SV=2	R.TSN[+3007.058]ISKPGTLER.G	HexNAc(5)Hex(6)Fuc(1)NeuAc(3)	N[+3007]	1437.26	3	4309.75	4309.76	-1.7	138	312.84	172.21	172.21	5.42	24	controllerType=0 controllerNumber=1 scan=4043	16.959
>sp|P00480|OTC_HUMAN Ornithine carbamoyltransferase, mitochondrial OS=Homo sapiens OX=9606 GN=OTC PE=1 SV=3	K.LAEQYAKEN[+2861.000]GTK.L	HexNAc(5)Hex(6)NeuAc(3)	N[+2861]	1404.56	3	4211.68	4212.69	-1	232	321.18	55.17	55.17	0.43	4	controllerType=0 controllerNumber=1 scan=9134	39.0452
>sp|P00480|OTC_HUMAN Ornithine carbamoyltransferase, mitochondrial OS=Homo sapiens OX=9606 GN=OTC PE=1 SV=3	K.LAEQYAKEN[+2876.995]GTK.L	HexNAc(5)Hex(6)NeuAc(2)NeuGc(1)	N[+2877]	1410.57	3	4229.7	4228.68	2.7	232	332.1	68.81	40.17	0.34	4	controllerType=0 controllerNumber=1 scan=9222	39.431
>sp|Q8NC42|RN149_HUMAN E3 ubiquitin-protein ligase RNF149 OS=Homo sapiens OX=9606 GN=RNF149 PE=2 SV=2	R.N[+2350.830]ASAVVLYNEER.Y	HexNAc(4)Hex(5)Fuc(1)NeuAc(2)	N[+2351]	1239.17	3	3715.5	3715.51	-3.5	131	349.34	130.1	72.49	2.29	1	controllerType=0 controllerNumber=1 scan=7424	31.6488
>sp|Q8NC42|RN149_HUMAN E3 ubiquitin-protein ligase RNF149 OS=Homo sapiens OX=9606 GN=RNF149 PE=2 SV=2	R.N[+2350.830]ASAVVLYNEER.Y	HexNAc(4)Hex(5)Fuc(1)NeuAc(2)	N[+2351]	1239.17	3	3715.51	3715.51	-1.3	131	350.8	112.31	83.75	2.81	1	controllerType=0 controllerNumber=1 scan=7530	32.1104
>sp|O75882|ATRN_HUMAN Attractin OS=Homo sapiens OX=9606 GN=ATRN PE=1 SV=2	K.IDSTGN[+1702.581]VTNELR.V	HexNAc(2)Hex(8)	N[+1703]	1511.12	2	3021.24	3021.24	0.3	411	355.05	194.25	194.25	1.81	5	controllerType=0 controllerNumber=1 scan=4766	20.1062
>sp|P08962|CD63_HUMAN CD63 antigen OS=Homo sapiens OX=9606 GN=CD63 PE=1 SV=2	K.C[+57.021]C[+57.021]GAAN[+1702.581]YTDWEK.I	HexNAc(2)Hex(8)	C[+57]*2, N[+1703]	1589.08	2	3177.15	3177.15	-1.3	145	357.47	226.29	226.29	5.78	29	controllerType=0 controllerNumber=1 scan=5367	22.7146
>sp|P56199|ITA1_HUMAN Integrin alpha-1 OS=Homo sapiens OX=9606 GN=ITGA1 PE=1 SV=2	K.DSC[+57.021]ESNHN[+2026.687]ITC[+57.021]K.V	HexNAc(2)Hex(10)	C[+57]*2, N[+2027]	1164.43	3	3491.26	3491.27	-2.3	876	366.34	309.06	309.06	6.24	25	controllerType=0 controllerNumber=1 scan=1878	7.593
>sp|P41221|WNT5A_HUMAN Protein Wnt-5a OS=Homo sapiens OX=9606 GN=WNT5A PE=1 SV=2	R.N[+1702.581]ESTGSLGTQGR.L	HexNAc(2)Hex(8)	N[+1703]	1455.08	2	2909.15	2909.15	-1.7	312	370.75	210.02	210.02	6.04	6	controllerType=0 controllerNumber=1 scan=2323	9.5268
>sp|P17301|ITA2_HUMAN Integrin alpha-2 OS=Homo sapiens OX=9606 GN=ITGA2 PE=1 SV=1	R.TASC[+57.021]SN[+2059.735]VTC[+57.021]WLK.D	HexNAc(4)Hex(5)Fuc(1)NeuAc(1)	C[+57]*2, N[+2060]	1162.8	3	3486.38	3486.38	-0.6	1052	388.9	164.66	164.66	3.43	4	controllerType=0 controllerNumber=1 scan=9281	39.6795
>sp|P32004|L1CAM_HUMAN Neural cell adhesion molecule L1 OS=Homo sapiens OX=9606 GN=L1CAM PE=1 SV=2	R.THN[+2715.963]LTDLSPHLR.Y	HexNAc(5)Hex(6)Fuc(1)NeuAc(2)	N[+2716]	1373.9	3	4119.69	4119.7	-1.7	977	394.53	175.76	52.84	5.47	43	controllerType=0 controllerNumber=1 scan=6901	29.3731
>sp|P26006|ITA3_HUMAN Integrin alpha-3 OS=Homo sapiens OX=9606 GN=ITGA3 PE=1 SV=5	R.N[+2350.830]ITLAYTLEADR.D	HexNAc(4)Hex(5)Fuc(1)NeuAc(2)	N[+2351]	1244.19	3	3730.54	3730.55	-1.6	511	404	129.68	84.98	5.52	39	controllerType=0 controllerNumber=1 scan=12946	55.4321
>sp|P26006|ITA3_HUMAN Integrin alpha-3 OS=Homo sapiens OX=9606 GN=ITGA3 PE=1 SV=5	R.N[+2059.735]ITLAYTLEADR.D	HexNAc(4)Hex(5)Fuc(1)NeuAc(1)	N[+2060]	1147.15	3	3439.44	3439.45	-2.6	511	409.84	179.36	179.36	5.71	39	controllerType=0 controllerNumber=1 scan=11658	49.8668
>sp|P56199|ITA1_HUMAN Integrin alpha-1 OS=Homo sapiens OX=9606 GN=ITGA1 PE=1 SV=2	K.DSC[+57.021]ESNHN[+1864.634]ITC[+57.021]K.V	HexNAc(2)Hex(9)	C[+57]*2, N[+1865]	1110.4	3	3329.2	3329.22	-5.9	876	410.98	326.45	326.45	5.51	25	controllerType=0 controllerNumber=1 scan=1877	7.5886
>sp|Q8NBJ4|GOLM1_HUMAN Golgi membrane protein 1 OS=Homo sapiens OX=9606 GN=GOLM1 PE=1 SV=1	K.AVLVNN[+2350.830]ITTGER.L	HexNAc(4)Hex(5)Fuc(1)NeuAc(2)	N[+2351]	1213.18	3	3637.53	3637.54	-1.5	104	416.16	250.55	95.39	4.86	3	controllerType=0 controllerNumber=1 scan=7869	33.5837
>sp|Q9UBG0|MRC2_HUMAN C-type mannose receptor 2 OS=Homo sapiens OX=9606 GN=MRC2 PE=1 SV=2	R.TSN[+2350.830]ISKPGTLER.G	HexNAc(4)Hex(5)Fuc(1)NeuAc(2)	N[+2351]	1218.51	3	3653.52	3653.53	-2.5	138	422.96	29.68	29.68	4.7	24	controllerType=0 controllerNumber=1 scan=3543	14.7971
>sp|Q6YHK3|CD109_HUMAN CD109 antigen OS=Homo sapiens OX=9606 GN=CD109 PE=1 SV=2	R.TQDEILFSN[+1914.697]STR.L	HexNAc(4)Hex(5)Fuc(2)	N[+1915]	1109.13	3	3325.36	3325.38	-6.2	110	429.91	221.57	221.57	5.05	13	controllerType=0 controllerNumber=1 scan=7347	31.3143
>sp|P32004|L1CAM_HUMAN Neural cell adhesion molecule L1 OS=Homo sapiens OX=9606 GN=L1CAM PE=1 SV=2	R.THN[+2351.851]LTDLSPHLR.Y	HexNAc(4)Hex(5)Fuc(3)NeuAc(1)	N[+2352]	1252.53	3	3755.57	3755.59	-5.7	977	440.46	279.28	279.28	5.11	43	controllerType=0 controllerNumber=1 scan=7107	30.2708
>sp|P32004|L1CAM_HUMAN Neural cell adhesion molecule L1 OS=Homo sapiens OX=9606 GN=L1CAM PE=1 SV=2	R.FFPYAN[+1540.529]GTLGIR.D	HexNAc(2)Hex(7)	N[+1541]	1448.62	2	2896.23	2896.24	-2.2	474	455.96	336.3	336.3	6.04	43	controllerType=0 controllerNumber=1 scan=12201	52.2268
>sp|P32004|L1CAM_HUMAN Neural cell adhesion molecule L1 OS=Homo sapiens OX=9606 GN=L1CAM PE=1 SV=2	R.THN[+2350.830]LTDLSPHLR.Y	HexNAc(4)Hex(5)Fuc(1)NeuAc(2)	N[+2351]	1252.19	3	3754.56	3754.57	-2.8	977	460.92	220.11	147.19	6.29	43	controllerType=0 controllerNumber=1 scan=7183	30.5996
>sp|P53634|CATC_HUMAN Dipeptidyl peptidase 1 OS=Homo sapiens OX=9606 GN=CTSC PE=1 SV=2	R.DVN[+2034.703]C[+57.021]SVMGPQEK.K	HexNAc(3)Hex(6)Fuc(1)NeuGc(1)	C[+57], N[+2035]	1133.44	3	3398.3	3398.3	-1.7	51	475.44	348.03	348.03	6.69	4	controllerType=0 controllerNumber=1 scan=4167	17.4961
>sp|P32004|L1CAM_HUMAN Neural cell adhesion molecule L1 OS=Homo sapiens OX=9606 GN=L1CAM PE=1 SV=2	R.FFPYAN[+1864.634]GTLGIR.D	HexNAc(2)Hex(9)	N[+1865]	1610.68	2	3220.34	3220.34	-0.6	474	477.36	268.63	268.63	6	43	controllerType=0 controllerNumber=1 scan=12121	51.8856
>sp|P41221|WNT5A_HUMAN Protein Wnt-5a OS=Homo sapiens OX=9606 GN=WNT5A PE=1 SV=2	R.N[+1864.634]ESTGSLGTQGR.L	HexNAc(2)Hex(9)	N[+1865]	1536.1	2	3071.2	3071.21	-1.2	312	484.72	272.18	272.18	6.77	6	controllerType=0 controllerNumber=1 scan=2309	9.4648
>sp|P53634|CATC_HUMAN Dipeptidyl peptidase 1 OS=Homo sapiens OX=9606 GN=CTSC PE=1 SV=2	R.DVN[+1540.529]C[+57.021]SVMGPQEK.K	HexNAc(2)Hex(7)	C[+57], N[+1541]	1452.56	2	2904.12	2904.13	-1.9	51	499.76	369.06	369.06	7.22	4	controllerType=0 controllerNumber=1 scan=3546	14.8109
>sp|Q8NBJ4|GOLM1_HUMAN Golgi membrane protein 1 OS=Homo sapiens OX=9606 GN=GOLM1 PE=1 SV=1	K.AVLVNN[+2350.830]ITTGER.L	HexNAc(4)Hex(5)Fuc(1)NeuAc(2)	N[+2351]	1213.18	3	3637.53	3637.54	-2.6	104	505.85	211.91	128	5.2	3	controllerType=0 controllerNumber=1 scan=7852	33.5129
>sp|P23229|ITA6_HUMAN Integrin alpha-6 OS=Homo sapiens OX=9606 GN=ITGA6 PE=1 SV=5	R.LWN[+1864.634]STFLEEYSK.L	HexNAc(2)Hex(9)	N[+1865]	1127.79	3	3381.36	3381.37	-1.5	995	519.27	296.47	296.47	6.5	15	controllerType=0 controllerNumber=1 scan=12587	53.8886
>sp|Q96J42|TXD15_HUMAN Thioredoxin domain-containing protein 15 OS=Homo sapiens OX=9606 GN=TXNDC15 PE=1 SV=1	K.IFIFN[+1702.581]QTGIEAK.K	HexNAc(2)Hex(8)	N[+1703]	1542.17	2	3083.33	3083.33	-2.7	289	521.34	388.22	388.22	7.61	3	controllerType=0 controllerNumber=1 scan=11867	50.7767
>sp|Q8NBJ4|GOLM1_HUMAN Golgi membrane protein 1 OS=Homo sapiens OX=9606 GN=GOLM1 PE=1 SV=1	K.AVLVNN[+2350.830]ITTGER.L	HexNAc(4)Hex(5)Fuc(1)NeuAc(2)	N[+2351]	1213.18	3	3637.53	3637.54	-1.4	104	525.29	231.83	139.88	5.22	3	controllerType=0 controllerNumber=1 scan=7954	33.9544
>sp|P32004|L1CAM_HUMAN Neural cell adhesion molecule L1 OS=Homo sapiens OX=9606 GN=L1CAM PE=1 SV=2	R.THN[+2350.830]LTDLSPHLR.Y	HexNAc(4)Hex(5)Fuc(1)NeuAc(2)	N[+2351]	939.396	4	3754.56	3754.57	-2.1	977	527.48	255.09	141.82	6.9	43	controllerType=0 controllerNumber=1 scan=7128	30.3616
>sp|Q08380|LG3BP_HUMAN Galectin-3-binding protein OS=Homo sapiens OX=9606 GN=LGALS3BP PE=1 SV=1	K.GLN[+1864.634]LTEDTYKPR.I	HexNAc(2)Hex(9)	N[+1865]	1091.12	3	3271.36	3271.36	-1.4	396	534.13	298.35	298.35	6.88	8	controllerType=0 controllerNumber=1 scan=5581	23.6471
>sp|P32004|L1CAM_HUMAN Neural cell adhesion molecule L1 OS=Homo sapiens OX=9606 GN=L1CAM PE=1 SV=2	R.THN[+1872.651]LTDLSPHLR.Y	HexNAc(3)Hex(6)NeuAc(1)	N[+1873]	1092.8	3	3276.38	3276.39	-2	977	534.62	220.83	220.83	6.59	43	controllerType=0 controllerNumber=1 scan=6343	26.9287
>sp|Q6YHK3|CD109_HUMAN CD109 antigen OS=Homo sapiens OX=9606 GN=CD109 PE=1 SV=2	K.IN[+3007.058]YTVPQSGTFK.I	HexNAc(5)Hex(6)Fuc(1)NeuAc(3)	N[+3007]	1454.59	3	4361.75	4361.76	-1.7	418	534.96	326.51	326.51	6.88	13	controllerType=0 controllerNumber=1 scan=10564	45.181
>sp|Q6YHK3|CD109_HUMAN CD109 antigen OS=Homo sapiens OX=9606 GN=CD109 PE=1 SV=2	R.TQDEILFSN[+1864.634]STR.L	HexNAc(2)Hex(9)	N[+1865]	1092.44	3	3275.31	3275.32	-3.5	110	546.49	301.6	301.6	6.44	13	controllerType=0 controllerNumber=1 scan=5957	25.2657
>sp|Q12797|ASPH_HUMAN Aspartyl/asparaginyl beta-hydroxylase OS=Homo sapiens OX=9606 GN=ASPH PE=1 SV=3	R.LVQLFPN[+1702.581]DTSLK.N	HexNAc(2)Hex(8)	N[+1703]	1539.17	2	3077.34	3077.34	-1.9	446	553.62	399.98	399.98	9.02	7	controllerType=0 controllerNumber=1 scan=11340	48.5114
>sp|P08962|CD63_HUMAN CD63 antigen OS=Homo sapiens OX=9606 GN=CD63 PE=1 SV=2	K.C[+57.021]C[+57.021]GAAN[+1872.651]YTDWEK.I	HexNAc(3)Hex(6)NeuAc(1)	C[+57]*2, N[+1873]	1116.41	3	3347.22	3347.22	-2	145	559.44	376.88	376.88	7.34	29	controllerType=0 controllerNumber=1 scan=6431	27.3149
>sp|P53634|CATC_HUMAN Dipeptidyl peptidase 1 OS=Homo sapiens OX=9606 GN=CTSC PE=1 SV=2	R.DVN[+1378.476]C[+57.021]SVMGPQEK.K	HexNAc(2)Hex(6)	C[+57], N[+1378]	1371.54	2	2742.07	2742.07	-1.4	51	562.58	439.36	308.69	9.25	4	controllerType=0 controllerNumber=1 scan=3574	14.9291
>sp|O15118|NPC1_HUMAN NPC intracellular cholesterol transporter 1 OS=Homo sapiens OX=9606 GN=NPC1 PE=1 SV=2	K.NPN[+2204.772]LTISFTAER.S	HexNAc(4)Hex(5)NeuAc(2)	N[+2205]	1189.83	3	3567.46	3567.47	-2.5	596	571.24	289.47	289.47	5.75	3	controllerType=0 controllerNumber=1 scan=12369	52.9524
>sp|Q08380|LG3BP_HUMAN Galectin-3-binding protein OS=Homo sapiens OX=9606 GN=LGALS3BP PE=1 SV=1	K.GLN[+2026.687]LTEDTYKPR.I	HexNAc(2)Hex(10)	N[+2027]	1145.14	3	3433.41	3433.41	-1.3	396	577.41	339.5	339.5	7.53	8	controllerType=0 controllerNumber=1 scan=5562	23.566
>sp|P32004|L1CAM_HUMAN Neural cell adhesion molecule L1 OS=Homo sapiens OX=9606 GN=L1CAM PE=1 SV=2	R.THN[+1872.651]LTDLSPHLR.Y	HexNAc(3)Hex(6)NeuAc(1)	N[+1873]	1092.8	3	3276.39	3276.39	-1.3	977	604.66	265.46	265.46	9.5	43	controllerType=0 controllerNumber=1 scan=6313	26.8002
>sp|Q12797|ASPH_HUMAN Aspartyl/asparaginyl beta-hydroxylase OS=Homo sapiens OX=9606 GN=ASPH PE=1 SV=3	R.LVQLFPN[+1378.476]DTSLK.N	HexNAc(2)Hex(6)	N[+1378]	1377.12	2	2753.23	2753.24	-2	446	605.63	389.92	389.92	11.57	7	controllerType=0 controllerNumber=1 scan=11498	49.1987
>sp|P02786|TFR1_HUMAN Transferrin receptor protein 1 OS=Homo sapiens OX=9606 GN=TFRC PE=1 SV=2	K.QNNGAFN[+2026.687]ETLFR.N	HexNAc(2)Hex(10)	N[+2027]	1146.46	3	3437.36	3437.36	-1.4	721	610.56	353.2	353.2	9.68	23	controllerType=0 controllerNumber=1 scan=8452	36.105
>sp|P32004|L1CAM_HUMAN Neural cell adhesion molecule L1 OS=Homo sapiens OX=9606 GN=L1CAM PE=1 SV=2	R.THN[+2059.735]LTDLSPHLR.Y	HexNAc(4)Hex(5)Fuc(1)NeuAc(1)	N[+2060]	1155.16	3	3463.47	3463.47	-1.8	977	621.39	279.65	279.65	9.5	43	controllerType=0 controllerNumber=1 scan=6151	26.1074
>sp|Q99523|SORT_HUMAN Sortilin OS=Homo sapiens OX=9606 GN=SORT1 PE=1 SV=3	K.DITDLIN[+2350.830]NTFIR.T	HexNAc(4)Hex(5)Fuc(1)NeuAc(2)	N[+2351]	1262.53	3	3785.58	3785.59	-2.5	156	624.24	291.13	116.39	9.32	4	controllerType=0 controllerNumber=1 scan=17436	73.5139
>sp|P56199|ITA1_HUMAN Integrin alpha-1 OS=Homo sapiens OX=9606 GN=ITGA1 PE=1 SV=2	K.DSC[+57.021]ESNHN[+1702.581]ITC[+57.021]K.V	HexNAc(2)Hex(8)	C[+57]*2, N[+1703]	1056.39	3	3167.16	3167.17	-1.5	876	646.55	578.8	578.8	11.56	25	controllerType=0 controllerNumber=1 scan=1862	7.5261
>sp|Q6YHK3|CD109_HUMAN CD109 antigen OS=Homo sapiens OX=9606 GN=CD109 PE=1 SV=2	K.IN[+2350.830]YTVPQSGTFK.I	HexNAc(4)Hex(5)Fuc(1)NeuAc(2)	N[+2351]	1235.85	3	3705.52	3705.53	-2	418	668	413	132.71	12.3	13	controllerType=0 controllerNumber=1 scan=9713	41.5323
>sp|P02786|TFR1_HUMAN Transferrin receptor protein 1 OS=Homo sapiens OX=9606 GN=TFRC PE=1 SV=2	K.QNNGAFN[+1864.634]ETLFR.N	HexNAc(2)Hex(9)	N[+1865]	1092.44	3	3275.3	3275.31	-2.2	721	679.76	400.17	400.17	12.3	23	controllerType=0 controllerNumber=1 scan=8472	36.1892
>sp|Q13443|ADAM9_HUMAN Disintegrin and metalloproteinase domain-containing protein 9 OS=Homo sapiens OX=9606 GN=ADAM9 PE=1 SV=1	R.N[+1702.581]FSSC[+57.021]SAEDFEK.L	HexNAc(2)Hex(8)	C[+57], N[+1703]	1562.08	2	3123.15	3123.15	-1.4	381	681.69	545.27	545.27	12.56	3	controllerType=0 controllerNumber=1 scan=4993	21.0926
>sp|P02786|TFR1_HUMAN Transferrin receptor protein 1 OS=Homo sapiens OX=9606 GN=TFRC PE=1 SV=2	K.QNNGAFN[+1702.581]ETLFR.N	HexNAc(2)Hex(8)	N[+1703]	1038.42	3	3113.25	3113.26	-2.1	721	681.89	400.95	400.95	12.3	23	controllerType=0 controllerNumber=1 scan=8513	36.3695
>sp|P08962|CD63_HUMAN CD63 antigen OS=Homo sapiens OX=9606 GN=CD63 PE=1 SV=2	K.C[+57.021]C[+57.021]GAAN[+1540.529]YTDWEK.I	HexNAc(2)Hex(7)	C[+57]*2, N[+1541]	1508.05	2	3015.1	3015.1	-1.4	145	768.66	621.99	621.99	14.56	29	controllerType=0 controllerNumber=1 scan=5400	22.8573
>sp|A6NFE2|SMCO2_HUMAN Single-pass membrane and coiled-coil domain-containing protein 2 OS=Homo sapiens OX=9606 GN=SMCO2 PE=2 SV=2	K.LN[+2715.963]VTEGAMQDLLK.E	HexNAc(5)Hex(6)Fuc(1)NeuAc(2)	N[+2716]	1383.58	3	4148.72	4147.71	-0.3	36	205.02	39.75	9.15	0.46	6	controllerType=0 controllerNumber=1 scan=8949	38.2556
>sp|Q15904|VAS1_HUMAN V-type proton ATPase subunit S1 OS=Homo sapiens OX=9606 GN=ATP6AP1 PE=1 SV=2	R.ILFWAQN[+2350.830]FSVAYK.D	HexNAc(4)Hex(5)Fuc(1)NeuAc(2)	N[+2351]	1313.22	3	3937.66	3937.67	-2.1	267	216.25	27.71	27.71	1.58	10	controllerType=0 controllerNumber=1 scan=14660	62.7272
>sp|P43121|MUC18_HUMAN Cell surface glycoprotein MUC18 OS=Homo sapiens OX=9606 GN=MCAM PE=1 SV=2	R.C[+57.021]VASVPSIPGLN[+1930.692]R.T	HexNAc(4)Hex(6)Fuc(1)	C[+57], N[+1931]	1100.81	3	3300.42	3300.42	2	407	225.61	98.09	98.09	1.58	15	controllerType=0 controllerNumber=1 scan=11832	50.6195
>sp|Q08380|LG3BP_HUMAN Galectin-3-binding protein OS=Homo sapiens OX=9606 GN=LGALS3BP PE=1 SV=1	K.AAIPSALDTN[+1540.529]SSK.S	HexNAc(2)Hex(7)	N[+1541]	1408.09	2	2815.18	2815.19	-2.9	542	226.48	69.78	69.78	2.72	8	controllerType=0 controllerNumber=1 scan=4862	20.5249
>sp|P48960|CD97_HUMAN CD97 antigen OS=Homo sapiens OX=9606 GN=CD97 PE=1 SV=4	R.GDKN[+1864.634]VTMGQSSAR.M	HexNAc(2)Hex(9)	N[+1865]	1072.43	3	3215.27	3215.28	-2.1	368	227.39	65.47	65.47	2.47	14	controllerType=0 controllerNumber=1 scan=1881	7.6073
>sp|Q8IZL8|PELP1_HUMAN Proline-, glutamic acid- and leucine-rich protein 1 OS=Homo sapiens OX=9606 GN=PELP1 PE=1 SV=2	R.TGSAVAPVHPPN[+1702.581]R.S	HexNAc(2)Hex(8)	N[+1703]	1002.43	3	3005.28	3005.27	1.9	49	235.18	53.97	53.97	2.25	4	controllerType=0 controllerNumber=1 scan=2792	11.5489
>sp|P08174|DAF_HUMAN Complement decay-accelerating factor OS=Homo sapiens OX=9606 GN=CD55 PE=1 SV=4	K.GSQWSDIEEFC[+57.021]N[+3517.228]R.S	HexNAc(6)Hex(7)NeuAc(4)	C[+57], N[+3517]	1287.23	4	5145.89	5144.91	-4.2	84	243.3	44.91	44.91	2.42	13	controllerType=0 controllerNumber=1 scan=13523	57.9003
>sp|P08195|4F2_HUMAN 4F2 cell-surface antigen heavy chain OS=Homo sapiens OX=9606 GN=SLC3A2 PE=1 SV=3	K.SLVTQYLN[+4102.455]ATGNR.W	HexNAc(8)Hex(9)Fuc(1)NeuAc(3)	N[+4102]	1385.56	4	5539.2	5539.2	0	417	245.21	111.94	111.94	2.86	18	controllerType=0 controllerNumber=1 scan=12444	53.2725
>sp|P56199|ITA1_HUMAN Integrin alpha-1 OS=Homo sapiens OX=9606 GN=ITGA1 PE=1 SV=2	R.SQNDKFN[+1540.529]VSLTVK.N	HexNAc(2)Hex(7)	N[+1541]	1007.44	3	3020.3	3020.31	-1.6	834	270.59	53.27	53.27	2.37	25	controllerType=0 controllerNumber=1 scan=6697	28.4838
>sp|P08195|4F2_HUMAN 4F2 cell-surface antigen heavy chain OS=Homo sapiens OX=9606 GN=SLC3A2 PE=1 SV=3	K.SLVTQYLN[+2498.904]ATGNR.W	HexNAc(6)Hex(7)Fuc(1)	N[+2499]	1312.55	3	3935.65	3935.65	-1.2	417	276.27	174.58	174.58	4.84	18	controllerType=0 controllerNumber=1 scan=9198	39.3261
>sp|A6NFE2|SMCO2_HUMAN Single-pass membrane and coiled-coil domain-containing protein 2 OS=Homo sapiens OX=9606 GN=SMCO2 PE=2 SV=2	K.LN[+1702.581]VTEGAMQDLLK.E	HexNAc(2)Hex(8)	N[+1703]	1045.45	3	3134.33	3134.33	0.4	36	284.08	62.22	62.22	0.81	6	controllerType=0 controllerNumber=1 scan=6913	29.4252
>sp|P48960|CD97_HUMAN CD97 antigen OS=Homo sapiens OX=9606 GN=CD97 PE=1 SV=4	R.GDKN[+1872.651]VTMGQSSAR.M	HexNAc(3)Hex(6)NeuAc(1)	N[+1873]	1075.1	3	3223.29	3223.29	-1.7	368	284.57	68.21	68.21	2.88	14	controllerType=0 controllerNumber=1 scan=2357	9.6734
>sp|Q9UBG0|MRC2_HUMAN C-type mannose receptor 2 OS=Homo sapiens OX=9606 GN=MRC2 PE=1 SV=2	R.VTPAC[+57.021]N[+1872.651]TSLPAQR.W	HexNAc(3)Hex(6)NeuAc(1)	C[+57], N[+1873]	1096.46	3	3287.35	3287.36	-2.7	64	284.62	100.23	100.23	4.61	24	controllerType=0 controllerNumber=1 scan=4240	17.8059
>sp|P08174|DAF_HUMAN Complement decay-accelerating factor OS=Homo sapiens OX=9606 GN=CD55 PE=1 SV=4	K.GSQWSDIEEFC[+57.021]N[+2586.920]R.S	HexNAc(5)Hex(7)Fuc(1)NeuAc(1)	C[+57], N[+2587]	1405.87	3	4215.59	4214.6	-2.4	84	293.39	9.49	9.49	2.47	13	controllerType=0 controllerNumber=1 scan=11630	49.7533
>sp|Q14643|ITPR1_HUMAN Inositol 1,4,5-trisphosphate receptor type 1 OS=Homo sapiens OX=9606 GN=ITPR1 PE=1 SV=3	R.VESGEN[+1378.476]C[+57.021]SSPAPR.E	HexNAc(2)Hex(6)	C[+57], N[+1378]	1384.54	2	2768.08	2768.08	-2	2507	295.45	145.72	145.72	3.32	7	controllerType=0 controllerNumber=1 scan=2318	9.5068
>sp|P08195|4F2_HUMAN 4F2 cell-surface antigen heavy chain OS=Homo sapiens OX=9606 GN=SLC3A2 PE=1 SV=3	K.SLVTQYLN[+2715.963]ATGNR.W	HexNAc(5)Hex(6)Fuc(1)NeuAc(2)	N[+2716]	1384.57	3	4151.7	4152.71	-0.8	417	297	127.5	127.5	2.9	18	controllerType=0 controllerNumber=1 scan=11937	51.0884
>sp|P08174|DAF_HUMAN Complement decay-accelerating factor OS=Homo sapiens OX=9606 GN=CD55 PE=1 SV=4	K.GSQWSDIEEFC[+57.021]N[+2221.788]R.S	HexNAc(4)Hex(6)Fuc(1)NeuAc(1)	C[+57], N[+2222]	1283.83	3	3849.47	3849.47	1.2	84	300.93	40.17	40.17	2.38	13	controllerType=0 controllerNumber=1 scan=11754	50.2816
>sp|O15230|LAMA5_HUMAN Laminin subunit alpha-5 OS=Homo sapiens OX=9606 GN=LAMA5 PE=1 SV=8	R.DN[+1702.581]ATLQATLHAAR.D	HexNAc(2)Hex(8)	N[+1703]	1028.77	3	3084.29	3084.3	-3	2422	316.48	143.57	143.57	4.84	5	controllerType=0 controllerNumber=1 scan=4480	18.8487
>sp|P08174|DAF_HUMAN Complement decay-accelerating factor OS=Homo sapiens OX=9606 GN=CD55 PE=1 SV=4	K.GSQWSDIEEFC[+57.021]N[+2586.920]R.S	HexNAc(5)Hex(7)Fuc(1)NeuAc(1)	C[+57], N[+2587]	1405.54	3	4214.62	4214.6	3.5	84	319.52	101.47	83.82	2.5	13	controllerType=0 controllerNumber=1 scan=11661	49.8808
>sp|P08174|DAF_HUMAN Complement decay-accelerating factor OS=Homo sapiens OX=9606 GN=CD55 PE=1 SV=4	K.GSQWSDIEEFC[+57.021]N[+2861.000]R.S	HexNAc(5)Hex(6)NeuAc(3)	C[+57], N[+2861]	1122.92	4	4488.68	4488.68	-0.8	84	328.09	108.73	108.73	3.06	13	controllerType=0 controllerNumber=1 scan=12704	54.384
>sp|P19438|TNR1A_HUMAN Tumor necrosis factor receptor superfamily member 1A OS=Homo sapiens OX=9606 GN=TNFRSF1A PE=1 SV=1	K.YIHPQN[+2350.830]NSIC[+57.021]C[+57.021]TK.C	HexNAc(4)Hex(5)Fuc(1)NeuAc(2)	C[+57]*2, N[+2351]	1329.19	3	3985.56	3985.57	-2.8	49	346.76	198.8	106.22	3.9	1	controllerType=0 controllerNumber=1 scan=3891	16.2988
>sp|P48960|CD97_HUMAN CD97 antigen OS=Homo sapiens OX=9606 GN=CD97 PE=1 SV=4	R.GDKN[+2034.703]VTMGQSSAR.M	HexNAc(3)Hex(6)Fuc(1)NeuGc(1)	N[+2035]	1129.12	3	3385.34	3385.35	-2.1	368	353.01	109.15	109.15	3.56	14	controllerType=0 controllerNumber=1 scan=2261	9.2561
>sp|P43121|MUC18_HUMAN Cell surface glycoprotein MUC18 OS=Homo sapiens OX=9606 GN=MCAM PE=1 SV=2	R.C[+57.021]VASVPSIPGLN[+2861.000]R.T	HexNAc(5)Hex(6)NeuAc(3)	C[+57], N[+2861]	1410.58	3	4229.71	4230.73	-2	407	356.53	193.5	193.5	5	15	controllerType=0 controllerNumber=1 scan=14005	59.9831
>sp|P08174|DAF_HUMAN Complement decay-accelerating factor OS=Homo sapiens OX=9606 GN=CD55 PE=1 SV=4	K.GSQWSDIEEFC[+57.021]N[+2204.772]R.S	HexNAc(4)Hex(5)NeuAc(2)	C[+57], N[+2205]	1278.15	3	3832.45	3832.45	-1.8	84	359.69	105.89	105.89	4.84	13	controllerType=0 controllerNumber=1 scan=11885	50.8536
>sp|P19438|TNR1A_HUMAN Tumor necrosis factor receptor superfamily member 1A OS=Homo sapiens OX=9606 GN=TNFRSF1A PE=1 SV=1	K.YIHPQN[+2350.830]NSIC[+57.021]C[+57.021]TK.C	HexNAc(4)Hex(5)Fuc(1)NeuAc(2)	C[+57]*2, N[+2351]	1329.19	3	3985.56	3985.57	-3.7	49	362.44	187.81	115.11	3.58	1	controllerType=0 controllerNumber=1 scan=3869	16.2033
>sp|P50897|PPT1_HUMAN Palmitoyl-protein thioesterase 1 OS=Homo sapiens OX=9606 GN=PPT1 PE=1 SV=1	R.N[+1702.581]HSIFLADINQER.G	HexNAc(2)Hex(8)	N[+1703]	1087.12	3	3259.36	3259.36	-1.9	197	364.83	166.05	166.05	5.66	8	controllerType=0 controllerNumber=1 scan=7426	31.6581
>sp|Q29983|MICA_HUMAN MHC class I polypeptide-related sequence A OS=Homo sapiens OX=9606 GN=MICA PE=1 SV=1	R.SEASEGN[+2350.830]ITVTC[+57.021]R.A	HexNAc(4)Hex(5)Fuc(1)NeuAc(2)	C[+57], N[+2351]	1258.83	3	3774.47	3774.48	-1.3	214	380.07	214.12	121.4	5.75	9	controllerType=0 controllerNumber=1 scan=4921	20.7789
>sp|P08174|DAF_HUMAN Complement decay-accelerating factor OS=Homo sapiens OX=9606 GN=CD55 PE=1 SV=4	K.GSQWSDIEEFC[+57.021]N[+2876.995]R.S	HexNAc(5)Hex(6)NeuAc(2)NeuGc(1)	C[+57], N[+2877]	1502.57	3	4505.7	4504.68	4.8	84	384.07	81.24	1.08	2.46	13	controllerType=0 controllerNumber=1 scan=12682	54.2898
>sp|Q13433|S39A6_HUMAN Zinc transporter ZIP6 OS=Homo sapiens OX=9606 GN=SLC39A6 PE=1 SV=3	R.YGEN[+2059.735]NSLSVEGFR.K	HexNAc(4)Hex(5)Fuc(1)NeuAc(1)	N[+2060]	1177.8	3	3531.4	3531.42	-4.7	64	388.3	85.37	85.37	1.76	4	controllerType=0 controllerNumber=1 scan=8792	37.5726
>sp|P36941|TNR3_HUMAN Tumor necrosis factor receptor superfamily member 3 OS=Homo sapiens OX=9606 GN=LTBR PE=1 SV=1	K.AGHFQN[+1702.581]TSSPSAR.C	HexNAc(2)Hex(8)	N[+1703]	1021.41	3	3062.22	3062.22	-1.8	172	388.72	266.07	266.07	4.89	2	controllerType=0 controllerNumber=1 scan=1964	7.9677
>sp|P08174|DAF_HUMAN Complement decay-accelerating factor OS=Homo sapiens OX=9606 GN=CD55 PE=1 SV=4	K.GSQWSDIEEFC[+57.021]N[+2878.015]R.S	HexNAc(5)Hex(7)Fuc(1)NeuAc(2)	C[+57], N[+2878]	1502.57	3	4505.7	4505.7	1.1	84	392.22	144.22	91.15	2.95	13	controllerType=0 controllerNumber=1 scan=12694	54.3404
>sp|P48960|CD97_HUMAN CD97 antigen OS=Homo sapiens OX=9606 GN=CD97 PE=1 SV=4	R.GDKN[+1581.555]VTMGQSSAR.M	HexNAc(3)Hex(6)	N[+1582]	978.069	3	2932.19	2932.2	-1.4	368	396.68	181.8	181.8	3.86	14	controllerType=0 controllerNumber=1 scan=2012	8.1761
>sp|P08174|DAF_HUMAN Complement decay-accelerating factor OS=Homo sapiens OX=9606 GN=CD55 PE=1 SV=4	K.GSQWSDIEEFC[+57.021]N[+2569.905]R.S	HexNAc(5)Hex(6)NeuAc(2)	C[+57], N[+2570]	1399.86	3	4197.58	4197.59	-2.4	84	400.81	146.01	25.55	5.62	13	controllerType=0 controllerNumber=1 scan=11731	50.1843
>sp|Q29983|MICA_HUMAN MHC class I polypeptide-related sequence A OS=Homo sapiens OX=9606 GN=MICA PE=1 SV=1	R.SEASEGN[+2715.963]ITVTC[+57.021]R.A	HexNAc(5)Hex(6)Fuc(1)NeuAc(2)	C[+57], N[+2716]	1380.54	3	4139.61	4139.61	-0.7	214	401.39	217.12	19.28	5.4	9	controllerType=0 controllerNumber=1 scan=4748	20.0289
>sp|P02790|HEMO_HUMAN Hemopexin OS=Homo sapiens OX=9606 GN=HPX PE=1 SV=2	R.SWPAVGN[+2861.000]C[+57.021]SSALR.W	HexNAc(5)Hex(6)NeuAc(3)	C[+57], N[+2861]	1422.56	3	4265.67	4265.67	-0.9	181	405.94	249.62	249.62	6.13	3	controllerType=0 controllerNumber=1 scan=10224	43.7535
>sp|Q9UBV2|SE1L1_HUMAN Protein sel-1 homolog 1 OS=Homo sapiens OX=9606 GN=SEL1L PE=1 SV=3	R.EASIVGEN[+1702.581]ETYPR.A	HexNAc(2)Hex(8)	N[+1703]	1056.43	3	3167.27	3167.28	-3.2	601	412.13	261.24	261.24	5.73	5	controllerType=0 controllerNumber=1 scan=5104	21.5764
>sp|P07996|TSP1_HUMAN Thrombospondin-1 OS=Homo sapiens OX=9606 GN=THBS1 PE=1 SV=2	K.VVN[+1946.687]STTGPGEHLR.N	HexNAc(4)Hex(7)	N[+1947]	1105.13	3	3313.39	3313.39	-2	1065	421.92	322.7	322.7	5.56	1	controllerType=0 controllerNumber=1 scan=2841	11.7627
>sp|P50897|PPT1_HUMAN Palmitoyl-protein thioesterase 1 OS=Homo sapiens OX=9606 GN=PPT1 PE=1 SV=1	R.N[+2350.830]HSIFLADINQER.G	HexNAc(4)Hex(5)Fuc(1)NeuAc(2)	N[+2351]	1303.21	3	3907.6	3907.61	-2.1	197	422.06	83.22	83.22	5.47	8	controllerType=0 controllerNumber=1 scan=9853	42.1473
>sp|P02790|HEMO_HUMAN Hemopexin OS=Homo sapiens OX=9606 GN=HPX PE=1 SV=2	R.SWPAVGN[+2861.000]C[+57.021]SSALR.W	HexNAc(5)Hex(6)NeuAc(3)	C[+57], N[+2861]	1422.56	3	4265.66	4265.67	-1.5	181	422.75	276.58	276.58	6.39	3	controllerType=0 controllerNumber=1 scan=10379	44.4093
>sp|P50897|PPT1_HUMAN Palmitoyl-protein thioesterase 1 OS=Homo sapiens OX=9606 GN=PPT1 PE=1 SV=1	R.N[+2059.735]HSIFLADINQER.G	HexNAc(4)Hex(5)Fuc(1)NeuAc(1)	N[+2060]	1206.18	3	3616.51	3616.52	-0.9	197	423.61	95.24	95.24	4.78	8	controllerType=0 controllerNumber=1 scan=8760	37.4319
>sp|P02786|TFR1_HUMAN Transferrin receptor protein 1 OS=Homo sapiens OX=9606 GN=TFRC PE=1 SV=2	R.KQNNGAFN[+1702.581]ETLFR.N	HexNAc(2)Hex(8)	N[+1703]	1081.12	3	3241.35	3241.35	-1.8	720	425.26	265.77	265.77	6.65	23	controllerType=0 controllerNumber=1 scan=6512	27.6669
>sp|Q08380|LG3BP_HUMAN Galectin-3-binding protein OS=Homo sapiens OX=9606 GN=LGALS3BP PE=1 SV=1	K.AAIPSALDTN[+2026.687]SSK.S	HexNAc(2)Hex(10)	N[+2027]	1651.17	2	3301.34	3301.35	-1.7	542	434.6	244.46	244.46	6.56	8	controllerType=0 controllerNumber=1 scan=4718	19.8963
>sp|P36941|TNR3_HUMAN Tumor necrosis factor receptor superfamily member 3 OS=Homo sapiens OX=9606 GN=LTBR PE=1 SV=1	K.AGHFQN[+1864.634]TSSPSAR.C	HexNAc(2)Hex(9)	N[+1865]	1075.43	3	3224.26	3224.27	-3.7	172	437.6	309.33	309.33	4.95	2	controllerType=0 controllerNumber=1 scan=1938	7.8539
>sp|Q9UBG0|MRC2_HUMAN C-type mannose receptor 2 OS=Homo sapiens OX=9606 GN=MRC2 PE=1 SV=2	R.VTPAC[+57.021]N[+3007.058]TSLPAQR.W	HexNAc(5)Hex(6)Fuc(1)NeuAc(3)	C[+57], N[+3007]	1474.59	3	4421.76	4421.77	-2.2	64	438.68	203.32	203.32	6.26	24	controllerType=0 controllerNumber=1 scan=5618	23.8085
>sp|P43121|MUC18_HUMAN Cell surface glycoprotein MUC18 OS=Homo sapiens OX=9606 GN=MCAM PE=1 SV=2	R.C[+57.021]VASVPSIPGLN[+2204.772]R.T	HexNAc(4)Hex(5)NeuAc(2)	C[+57], N[+2205]	1192.17	3	3574.49	3574.5	-1.9	407	452.54	271.28	271.28	6.16	15	controllerType=0 controllerNumber=1 scan=12947	55.4367
>sp|Q9NRB3|CHSTC_HUMAN Carbohydrate sulfotransferase 12 OS=Homo sapiens OX=9606 GN=CHST12 PE=2 SV=2	R.LYAN[+2350.830]HTSLPASAR.E	HexNAc(4)Hex(5)Fuc(1)NeuAc(2)	N[+2351]	1251.19	3	3751.55	3751.56	-1.9	277	453.31	85.32	85.32	3.51	1	controllerType=0 controllerNumber=1 scan=4850	20.4725
>sp|Q9UGT4|SUSD2_HUMAN Sushi domain-containing protein 2 OS=Homo sapiens OX=9606 GN=SUSD2 PE=1 SV=1	R.AQPGTMSN[+2350.830]GTETR.G	HexNAc(4)Hex(5)Fuc(1)NeuAc(2)	N[+2351]	1234.15	3	3700.43	3700.44	-2.3	487	453.58	271.74	152.08	4.9	2	controllerType=0 controllerNumber=1 scan=3071	12.7647
>sp|Q07954|LRP1_HUMAN Prolow-density lipoprotein receptor-related protein 1 OS=Homo sapiens OX=9606 GN=LRP1 PE=1 SV=2	K.C[+57.021]N[+2350.830]ASSQFLC[+57.021]SSGR.C	HexNAc(4)Hex(5)Fuc(1)NeuAc(2)	C[+57]*2, N[+2351]	1275.49	3	3824.45	3824.45	-1.6	2904	455.5	82.74	82.74	3.71	6	controllerType=0 controllerNumber=1 scan=6126	25.9985
>sp|P43121|MUC18_HUMAN Cell surface glycoprotein MUC18 OS=Homo sapiens OX=9606 GN=MCAM PE=1 SV=2	R.C[+57.021]VASVPSIPGLN[+1913.677]R.T	HexNAc(4)Hex(5)NeuAc(1)	C[+57], N[+1914]	1095.14	3	3283.4	3283.4	-1.2	407	455.54	248.02	248.02	6.07	15	controllerType=0 controllerNumber=1 scan=11717	50.1218
>sp|Q9UBG0|MRC2_HUMAN C-type mannose receptor 2 OS=Homo sapiens OX=9606 GN=MRC2 PE=1 SV=2	R.VTPAC[+57.021]N[+1864.634]TSLPAQR.W	HexNAc(2)Hex(9)	C[+57], N[+1865]	1093.78	3	3279.34	3279.34	-2.5	64	457.72	284.05	284.05	6.07	24	controllerType=0 controllerNumber=1 scan=3526	14.7209
>sp|O15230|LAMA5_HUMAN Laminin subunit alpha-5 OS=Homo sapiens OX=9606 GN=LAMA5 PE=1 SV=8	R.LN[+1864.634]ASIADLQSQLR.S	HexNAc(2)Hex(9)	N[+1865]	1098.47	3	3293.41	3293.41	-2.4	2208	465.94	351.45	351.45	6.7	5	controllerType=0 controllerNumber=1 scan=10836	46.3455
>sp|Q08380|LG3BP_HUMAN Galectin-3-binding protein OS=Homo sapiens OX=9606 GN=LGALS3BP PE=1 SV=1	K.AAIPSALDTN[+1702.581]SSK.S	HexNAc(2)Hex(8)	N[+1703]	1489.12	2	2977.24	2977.24	-1.3	542	467.55	275.81	275.81	6.68	8	controllerType=0 controllerNumber=1 scan=4777	20.153
>sp|Q8TCT8|SPP2A_HUMAN Signal peptide peptidase-like 2A OS=Homo sapiens OX=9606 GN=SPPL2A PE=1 SV=2	R.DMN[+1540.529]QTLGDNITVK.M	HexNAc(2)Hex(7)	N[+1541]	997.081	3	2989.23	2989.23	-1.8	147	477.83	224.44	50.94	6.19	2	controllerType=0 controllerNumber=1 scan=7045	30.0012
>sp|Q9UBG0|MRC2_HUMAN C-type mannose receptor 2 OS=Homo sapiens OX=9606 GN=MRC2 PE=1 SV=2	R.VTPAC[+57.021]N[+2715.963]TSLPAQR.W	HexNAc(5)Hex(6)Fuc(1)NeuAc(2)	C[+57], N[+2716]	1377.56	3	4130.66	4130.67	-2.6	64	479.15	191.18	7	6.04	24	controllerType=0 controllerNumber=1 scan=4886	20.6283
>sp|Q08380|LG3BP_HUMAN Galectin-3-binding protein OS=Homo sapiens OX=9606 GN=LGALS3BP PE=1 SV=1	R.ALGFEN[+1864.634]ATQALGR.A	HexNAc(2)Hex(9)	N[+1865]	1606.67	2	3212.33	3212.34	-0.6	64	482.27	313.93	313.93	6.14	8	controllerType=0 controllerNumber=1 scan=9548	40.8281
>sp|P08174|DAF_HUMAN Complement decay-accelerating factor OS=Homo sapiens OX=9606 GN=CD55 PE=1 SV=4	K.GSQWSDIEEFC[+57.021]N[+2569.905]R.S	HexNAc(5)Hex(6)NeuAc(2)	C[+57], N[+2570]	1399.53	3	4196.58	4197.59	-1.4	84	490.42	215.79	215.79	6	13	controllerType=0 controllerNumber=1 scan=11612	49.6814
>sp|P08174|DAF_HUMAN Complement decay-accelerating factor OS=Homo sapiens OX=9606 GN=CD55 PE=1 SV=4	K.GSQWSDIEEFC[+57.021]N[+1913.677]R.S	HexNAc(4)Hex(5)NeuAc(1)	C[+57], N[+1914]	1181.12	3	3541.36	3541.36	-0.6	84	496.56	170.13	170.13	5.31	13	controllerType=0 controllerNumber=1 scan=10767	46.0592
>sp|P08174|DAF_HUMAN Complement decay-accelerating factor OS=Homo sapiens OX=9606 GN=CD55 PE=1 SV=4	K.GSQWSDIEEFC[+57.021]N[+2569.905]R.S	HexNAc(5)Hex(6)NeuAc(2)	C[+57], N[+2570]	1399.86	3	4197.57	4197.59	-2.5	84	497.57	173.67	23.5	6	13	controllerType=0 controllerNumber=1 scan=11660	49.8762
>sp|P08174|DAF_HUMAN Complement decay-accelerating factor OS=Homo sapiens OX=9606 GN=CD55 PE=1 SV=4	K.GSQWSDIEEFC[+57.021]N[+2569.905]R.S	HexNAc(5)Hex(6)NeuAc(2)	C[+57], N[+2570]	1399.86	3	4197.57	4197.59	-3.1	84	498.11	166.95	33.16	5.5	13	controllerType=0 controllerNumber=1 scan=11649	49.8302
>sp|P48960|CD97_HUMAN CD97 antigen OS=Homo sapiens OX=9606 GN=CD97 PE=1 SV=4	R.GDKN[+2059.735]VTMGQSSAR.M	HexNAc(4)Hex(5)Fuc(1)NeuAc(1)	N[+2060]	1137.46	3	3410.37	3410.38	-1.6	368	500.77	198.88	198.88	5.74	14	controllerType=0 controllerNumber=1 scan=2453	10.091
>sp|P08174|DAF_HUMAN Complement decay-accelerating factor OS=Homo sapiens OX=9606 GN=CD55 PE=1 SV=4	K.GSQWSDIEEFC[+57.021]N[+2221.788]R.S	HexNAc(4)Hex(6)Fuc(1)NeuAc(1)	C[+57], N[+2222]	1283.83	3	3849.47	3849.47	0.6	84	501	180.4	180.4	4.95	13	controllerType=0 controllerNumber=1 scan=11826	50.5912
>sp|P48960|CD97_HUMAN CD97 antigen OS=Homo sapiens OX=9606 GN=CD97 PE=1 SV=4	R.GDKN[+1768.640]VTMGQSSAR.M	HexNAc(4)Hex(5)Fuc(1)	N[+1769]	1040.43	3	3119.28	3119.28	-1.8	368	504.15	218.47	218.47	5.99	14	controllerType=0 controllerNumber=1 scan=2219	9.0756
>sp|P02790|HEMO_HUMAN Hemopexin OS=Homo sapiens OX=9606 GN=HPX PE=1 SV=2	R.SWPAVGN[+1913.677]C[+57.021]SSALR.W	HexNAc(4)Hex(5)NeuAc(1)	C[+57], N[+1914]	1106.78	3	3318.34	3318.35	-2.9	181	506.31	278.31	278.31	6.11	3	controllerType=0 controllerNumber=1 scan=8245	35.2211
>sp|P43121|MUC18_HUMAN Cell surface glycoprotein MUC18 OS=Homo sapiens OX=9606 GN=MCAM PE=1 SV=2	R.C[+57.021]VASVPSIPGLN[+2204.772]R.T	HexNAc(4)Hex(5)NeuAc(2)	C[+57], N[+2205]	1192.17	3	3574.5	3574.5	-0.8	407	506.4	333.15	333.15	6.08	15	controllerType=0 controllerNumber=1 scan=13020	55.7518
>sp|P43121|MUC18_HUMAN Cell surface glycoprotein MUC18 OS=Homo sapiens OX=9606 GN=MCAM PE=1 SV=2	R.C[+57.021]VASVPSIPGLN[+2204.772]R.T	HexNAc(4)Hex(5)NeuAc(2)	C[+57], N[+2205]	1192.17	3	3574.49	3574.5	-1.2	407	512.69	326.49	326.49	6.76	15	controllerType=0 controllerNumber=1 scan=13044	55.854
>sp|P08195|4F2_HUMAN 4F2 cell-surface antigen heavy chain OS=Homo sapiens OX=9606 GN=SLC3A2 PE=1 SV=3	K.SLVTQYLN[+2059.735]ATGNR.W	HexNAc(4)Hex(5)Fuc(1)NeuAc(1)	N[+2060]	1166.16	3	3496.47	3496.48	-2.9	417	513.58	227.95	227.95	6.38	18	controllerType=0 controllerNumber=1 scan=10684	45.6986
>sp|Q9UBG0|MRC2_HUMAN C-type mannose receptor 2 OS=Homo sapiens OX=9606 GN=MRC2 PE=1 SV=2	R.VTPAC[+57.021]N[+2350.830]TSLPAQR.W	HexNAc(4)Hex(5)Fuc(1)NeuAc(2)	C[+57], N[+2351]	1255.85	3	3765.53	3765.54	-1.9	64	515.64	213.09	139.82	6.46	24	controllerType=0 controllerNumber=1 scan=4978	21.0301
>sp|P29317|EPHA2_HUMAN Ephrin type-A receptor 2 OS=Homo sapiens OX=9606 GN=EPHA2 PE=1 SV=2	R.TASVSIN[+2350.830]QTEPPK.V	HexNAc(4)Hex(5)Fuc(1)NeuAc(2)	N[+2351]	1241.52	3	3722.54	3722.54	-1.8	429	516.95	346.49	141.41	5.6	3	controllerType=0 controllerNumber=1 scan=5729	24.2784
>sp|P02790|HEMO_HUMAN Hemopexin OS=Homo sapiens OX=9606 GN=HPX PE=1 SV=2	R.SWPAVGN[+2204.772]C[+57.021]SSALR.W	HexNAc(4)Hex(5)NeuAc(2)	C[+57], N[+2205]	1203.82	3	3609.43	3609.44	-1.8	181	521.39	353.61	353.61	6.98	3	controllerType=0 controllerNumber=1 scan=9356	40.0064
>sp|Q13433|S39A6_HUMAN Zinc transporter ZIP6 OS=Homo sapiens OX=9606 GN=SLC39A6 PE=1 SV=3	R.YGEN[+2350.830]NSLSVEGFR.K	HexNAc(4)Hex(5)Fuc(1)NeuAc(2)	N[+2351]	1274.84	3	3822.5	3822.51	-2.5	64	526.25	231	149.45	5.23	4	controllerType=0 controllerNumber=1 scan=9906	42.3741
>sp|Q9UBG0|MRC2_HUMAN C-type mannose receptor 2 OS=Homo sapiens OX=9606 GN=MRC2 PE=1 SV=2	R.VTPAC[+57.021]N[+2350.830]TSLPAQR.W	HexNAc(4)Hex(5)Fuc(1)NeuAc(2)	C[+57], N[+2351]	1255.85	3	3765.53	3765.54	-2.1	64	526.96	232.95	150.32	6.5	24	controllerType=0 controllerNumber=1 scan=5052	21.3482
>sp|Q9UH99|SUN2_HUMAN SUN domain-containing protein 2 OS=Homo sapiens OX=9606 GN=SUN2 PE=1 SV=3	K.ALSPN[+1378.476]STISSAPK.D	HexNAc(2)Hex(6)	N[+1378]	1326.08	2	2651.15	2651.16	-2.4	632	528.22	218.24	218.24	6.85	4	controllerType=0 controllerNumber=1 scan=4236	17.7868
>sp|P50897|PPT1_HUMAN Palmitoyl-protein thioesterase 1 OS=Homo sapiens OX=9606 GN=PPT1 PE=1 SV=1	R.N[+2026.687]HSIFLADINQER.G	HexNAc(2)Hex(10)	N[+2027]	1195.16	3	3583.47	3583.47	-0.5	197	535.11	321.8	321.8	6.46	8	controllerType=0 controllerNumber=1 scan=7339	31.2785
>sp|Q29983|MICA_HUMAN MHC class I polypeptide-related sequence A OS=Homo sapiens OX=9606 GN=MICA PE=1 SV=1	R.SEASEGN[+2059.735]ITVTC[+57.021]R.A	HexNAc(4)Hex(5)Fuc(1)NeuAc(1)	C[+57], N[+2060]	1161.8	3	3483.37	3483.38	-2.4	214	535.68	309.09	309.09	6.78	9	controllerType=0 controllerNumber=1 scan=4105	17.2304
>sp|Q08380|LG3BP_HUMAN Galectin-3-binding protein OS=Homo sapiens OX=9606 GN=LGALS3BP PE=1 SV=1	K.AAIPSALDTN[+1864.634]SSK.S	HexNAc(2)Hex(9)	N[+1865]	1570.15	2	3139.29	3139.29	-1.5	542	536.21	384.38	384.38	8.86	8	controllerType=0 controllerNumber=1 scan=4742	20.0012
>sp|P02790|HEMO_HUMAN Hemopexin OS=Homo sapiens OX=9606 GN=HPX PE=1 SV=2	R.SWPAVGN[+2204.772]C[+57.021]SSALR.W	HexNAc(4)Hex(5)NeuAc(2)	C[+57], N[+2205]	1203.82	3	3609.44	3609.44	-1.4	181	536.31	387.85	387.85	8.6	3	controllerType=0 controllerNumber=1 scan=9364	40.0404
>sp|P43121|MUC18_HUMAN Cell surface glycoprotein MUC18 OS=Homo sapiens OX=9606 GN=MCAM PE=1 SV=2	R.C[+57.021]VASVPSIPGLN[+2204.772]R.T	HexNAc(4)Hex(5)NeuAc(2)	C[+57], N[+2205]	1192.17	3	3574.49	3574.5	-2.2	407	537.94	352.57	352.57	6.99	15	controllerType=0 controllerNumber=1 scan=13102	56.1007
>sp|P02790|HEMO_HUMAN Hemopexin OS=Homo sapiens OX=9606 GN=HPX PE=1 SV=2	R.SWPAVGN[+2204.772]C[+57.021]SSALR.W	HexNAc(4)Hex(5)NeuAc(2)	C[+57], N[+2205]	1203.82	3	3609.44	3609.44	-1.5	181	540.08	395	395	8.76	3	controllerType=0 controllerNumber=1 scan=9495	40.5974
>sp|P43121|MUC18_HUMAN Cell surface glycoprotein MUC18 OS=Homo sapiens OX=9606 GN=MCAM PE=1 SV=2	R.C[+57.021]VASVPSIPGLN[+1913.677]R.T	HexNAc(4)Hex(5)NeuAc(1)	C[+57], N[+1914]	1095.14	3	3283.39	3283.4	-3.4	407	540.95	327.36	327.36	6.55	15	controllerType=0 controllerNumber=1 scan=11875	50.811
>sp|Q9UH99|SUN2_HUMAN SUN domain-containing protein 2 OS=Homo sapiens OX=9606 GN=SUN2 PE=1 SV=3	K.ALSPN[+1540.529]STISSAPK.D	HexNAc(2)Hex(7)	N[+1541]	1407.11	2	2813.21	2813.21	-0.8	632	541.99	203.7	203.7	6.31	4	controllerType=0 controllerNumber=1 scan=4188	17.5802
>sp|P43121|MUC18_HUMAN Cell surface glycoprotein MUC18 OS=Homo sapiens OX=9606 GN=MCAM PE=1 SV=2	R.C[+57.021]VASVPSIPGLN[+1913.677]R.T	HexNAc(4)Hex(5)NeuAc(1)	C[+57], N[+1914]	1095.14	3	3283.4	3283.4	-1.5	407	543.37	334.88	334.88	7.04	15	controllerType=0 controllerNumber=1 scan=11796	50.4621
>sp|P29317|EPHA2_HUMAN Ephrin type-A receptor 2 OS=Homo sapiens OX=9606 GN=EPHA2 PE=1 SV=2	R.TASVSIN[+2350.830]QTEPPK.V	HexNAc(4)Hex(5)Fuc(1)NeuAc(2)	N[+2351]	1241.52	3	3722.53	3722.54	-2.7	429	553.76	373.73	142.75	6.07	3	controllerType=0 controllerNumber=1 scan=5803	24.601
>sp|Q13510|ASAH1_HUMAN Acid ceramidase OS=Homo sapiens OX=9606 GN=ASAH1 PE=1 SV=5	R.TVLEN[+1702.581]STSYEEAK.N	HexNAc(2)Hex(8)	N[+1703]	1587.14	2	3173.27	3173.28	-3	255	553.92	378.98	378.98	5.84	2	controllerType=0 controllerNumber=1 scan=3743	15.6547
>sp|Q9UBG0|MRC2_HUMAN C-type mannose receptor 2 OS=Homo sapiens OX=9606 GN=MRC2 PE=1 SV=2	R.VTPAC[+57.021]N[+2059.735]TSLPAQR.W	HexNAc(4)Hex(5)Fuc(1)NeuAc(1)	C[+57], N[+2060]	1158.82	3	3474.44	3474.45	-1.7	64	557.5	252.88	252.88	6.78	24	controllerType=0 controllerNumber=1 scan=4370	18.3675
>sp|P29317|EPHA2_HUMAN Ephrin type-A receptor 2 OS=Homo sapiens OX=9606 GN=EPHA2 PE=1 SV=2	R.TASVSIN[+2350.830]QTEPPK.V	HexNAc(4)Hex(5)Fuc(1)NeuAc(2)	N[+2351]	1241.52	3	3722.54	3722.54	-1.8	429	566.48	328.25	146.06	6	3	controllerType=0 controllerNumber=1 scan=5720	24.24
>sp|P02790|HEMO_HUMAN Hemopexin OS=Homo sapiens OX=9606 GN=HPX PE=1 SV=2	R.SWPAVGN[+1913.677]C[+57.021]SSALR.W	HexNAc(4)Hex(5)NeuAc(1)	C[+57], N[+1914]	1106.78	3	3318.34	3318.35	-2.1	181	569.29	384.22	384.22	9	3	controllerType=0 controllerNumber=1 scan=8270	35.3231
>sp|P08195|4F2_HUMAN 4F2 cell-surface antigen heavy chain OS=Homo sapiens OX=9606 GN=SLC3A2 PE=1 SV=3	K.SLVTQYLN[+2059.735]ATGNR.W	HexNAc(4)Hex(5)Fuc(1)NeuAc(1)	N[+2060]	1166.16	3	3496.48	3496.48	-2.2	417	578.77	346.25	346.25	7.38	18	controllerType=0 controllerNumber=1 scan=10762	46.0397
>sp|Q29983|MICA_HUMAN MHC class I polypeptide-related sequence A OS=Homo sapiens OX=9606 GN=MICA PE=1 SV=1	R.SEASEGN[+2059.735]ITVTC[+57.021]R.A	HexNAc(4)Hex(5)Fuc(1)NeuAc(1)	C[+57], N[+2060]	1161.8	3	3483.38	3483.38	-1.3	214	583.44	317.45	317.45	8.46	9	controllerType=0 controllerNumber=1 scan=4010	16.8173
>sp|P02786|TFR1_HUMAN Transferrin receptor protein 1 OS=Homo sapiens OX=9606 GN=TFRC PE=1 SV=2	R.KQNNGAFN[+1864.634]ETLFR.N	HexNAc(2)Hex(9)	N[+1865]	1135.14	3	3403.4	3403.41	-1.5	720	598.7	412.94	412.94	10.56	23	controllerType=0 controllerNumber=1 scan=6464	27.4573
>sp|P08174|DAF_HUMAN Complement decay-accelerating factor OS=Homo sapiens OX=9606 GN=CD55 PE=1 SV=4	K.GSQWSDIEEFC[+57.021]N[+2204.772]R.S	HexNAc(4)Hex(5)NeuAc(2)	C[+57], N[+2205]	1278.15	3	3832.44	3832.45	-2.2	84	599.43	316.61	316.61	8.47	13	controllerType=0 controllerNumber=1 scan=11734	50.1971
>sp|P50897|PPT1_HUMAN Palmitoyl-protein thioesterase 1 OS=Homo sapiens OX=9606 GN=PPT1 PE=1 SV=1	R.N[+1864.634]HSIFLADINQER.G	HexNAc(2)Hex(9)	N[+1865]	1141.14	3	3421.41	3421.42	-2.2	197	601.97	388.37	388.37	11.57	8	controllerType=0 controllerNumber=1 scan=7364	31.3869
>sp|P08174|DAF_HUMAN Complement decay-accelerating factor OS=Homo sapiens OX=9606 GN=CD55 PE=1 SV=4	K.GSQWSDIEEFC[+57.021]N[+2204.772]R.S	HexNAc(4)Hex(5)NeuAc(2)	C[+57], N[+2205]	1278.15	3	3832.45	3832.45	-1.6	84	607.75	301.65	301.65	9.46	13	controllerType=0 controllerNumber=1 scan=11814	50.5386
>sp|Q8TEM1|PO210_HUMAN Nuclear pore membrane glycoprotein 210 OS=Homo sapiens OX=9606 GN=NUP210 PE=1 SV=3	R.VN[+1702.581]FTLEASEGC[+57.021]YR.W	HexNAc(2)Hex(8)	C[+57], N[+1703]	1624.64	2	3248.28	3248.28	-0.4	43	626.21	466.85	466.85	9.61	5	controllerType=0 controllerNumber=1 scan=8627	36.8589
>sp|Q29983|MICA_HUMAN MHC class I polypeptide-related sequence A OS=Homo sapiens OX=9606 GN=MICA PE=1 SV=1	R.SEASEGN[+2059.735]ITVTC[+57.021]R.A	HexNAc(4)Hex(5)Fuc(1)NeuAc(1)	C[+57], N[+2060]	1161.8	3	3483.38	3483.38	-2.1	214	628.47	352.56	352.56	9.69	9	controllerType=0 controllerNumber=1 scan=4093	17.1782
>sp|Q9UH99|SUN2_HUMAN SUN domain-containing protein 2 OS=Homo sapiens OX=9606 GN=SUN2 PE=1 SV=3	K.ALSPN[+1702.581]STISSAPK.D	HexNAc(2)Hex(8)	N[+1703]	1488.13	2	2975.26	2975.26	-1.3	632	630.9	259.78	259.78	9.58	4	controllerType=0 controllerNumber=1 scan=4103	17.2207
>sp|P08174|DAF_HUMAN Complement decay-accelerating factor OS=Homo sapiens OX=9606 GN=CD55 PE=1 SV=4	K.GSQWSDIEEFC[+57.021]N[+1913.677]R.S	HexNAc(4)Hex(5)NeuAc(1)	C[+57], N[+1914]	1181.12	3	3541.35	3541.36	-1.8	84	657.83	355.19	355.19	10.68	13	controllerType=0 controllerNumber=1 scan=10683	45.6931
>sp|P08195|4F2_HUMAN 4F2 cell-surface antigen heavy chain OS=Homo sapiens OX=9606 GN=SLC3A2 PE=1 SV=3	K.SLVTQYLN[+2350.830]ATGNR.W	HexNAc(4)Hex(5)Fuc(1)NeuAc(2)	N[+2351]	1263.19	3	3787.57	3787.58	-2.9	417	658.05	298.34	128.34	9.82	18	controllerType=0 controllerNumber=1 scan=12025	51.4754
>sp|P08174|DAF_HUMAN Complement decay-accelerating factor OS=Homo sapiens OX=9606 GN=CD55 PE=1 SV=4	K.GSQWSDIEEFC[+57.021]N[+1864.634]R.S	HexNAc(2)Hex(9)	C[+57], N[+1865]	1164.78	3	3492.31	3492.31	-1.3	84	684.2	386.71	386.71	12.29	13	controllerType=0 controllerNumber=1 scan=9436	40.3467
>sp|P48723|HSP13_HUMAN Heat shock 70 kDa protein 13 OS=Homo sapiens OX=9606 GN=HSPA13 PE=1 SV=1	R.N[+1702.581]STIEAANLAGLK.I	HexNAc(2)Hex(8)	N[+1703]	1502.64	2	3004.28	3004.29	-1.6	184	713.69	563.9	563.9	12.29	1	controllerType=0 controllerNumber=1 scan=7703	32.8669
>sp|O15230|LAMA5_HUMAN Laminin subunit alpha-5 OS=Homo sapiens OX=9606 GN=LAMA5 PE=1 SV=8	R.DN[+1864.634]ATLQATLHAAR.D	HexNAc(2)Hex(9)	N[+1865]	1082.79	3	3246.34	3246.35	-2.6	2422	750.91	516	516	14.57	5	controllerType=0 controllerNumber=1 scan=4443	18.687
>sp|Q9UBV2|SE1L1_HUMAN Protein sel-1 homolog 1 OS=Homo sapiens OX=9606 GN=SEL1L PE=1 SV=3	R.EASIVGEN[+1864.634]ETYPR.A	HexNAc(2)Hex(9)	N[+1865]	1110.45	3	3329.32	3329.33	-1.8	601	773.38	549.18	549.18	14.29	5	controllerType=0 controllerNumber=1 scan=5053	21.3526
>sp|Q8TCT8|SPP2A_HUMAN Signal peptide peptidase-like 2A OS=Homo sapiens OX=9606 GN=SPPL2A PE=1 SV=2	R.DMN[+1702.581]QTLGDNITVK.M	HexNAc(2)Hex(8)	N[+1703]	1051.1	3	3151.28	3151.29	-2.5	147	852.81	624.84	85.09	16.3	2	controllerType=0 controllerNumber=1 scan=6955	29.6065
>sp|P16070|CD44_HUMAN CD44 antigen OS=Homo sapiens OX=9606 GN=CD44 PE=1 SV=3	K.AFN[+3228.173]STLPTMAQMEK.A	HexNAc(6)Hex(7)Fuc(4)NeuAc(1)	N[+3228]	1599.64	3	4796.91	4796.92	-1.2	55	202.84	109.68	91.42	2.46	18	controllerType=0 controllerNumber=1 scan=13557	58.0476
>sp|P08195|4F2_HUMAN 4F2 cell-surface antigen heavy chain OS=Homo sapiens OX=9606 GN=SLC3A2 PE=1 SV=3	K.DASSFLAEWQN[+2731.958]ITK.G	HexNAc(5)Hex(6)Fuc(1)NeuAc(1)NeuGc(1)	N[+2732]	1448.26	3	4342.76	4341.74	3.2	355	209.25	13.12	13.12	0.59	18	controllerType=0 controllerNumber=1 scan=17506	73.7884
>sp|P07602|SAP_HUMAN Prosaposin OS=Homo sapiens OX=9606 GN=PSAP PE=1 SV=2	R.TN[+2059.735]STFVQALVEHVK.E	HexNAc(4)Hex(5)Fuc(1)NeuAc(1)	N[+2060]	1211.53	3	3632.56	3632.57	-3.3	214	216.26	21.09	21.09	1.56	18	controllerType=0 controllerNumber=1 scan=13641	58.4126
>sp|P26232|CTNA2_HUMAN Catenin alpha-2 OS=Homo sapiens OX=9606 GN=CTNNA2 PE=1 SV=5	K.GPLKN[+1702.581]TSDVINAAK.K	HexNAc(2)Hex(8)	N[+1703]	1044.13	3	3130.37	3130.37	-0.4	733	216.26	22.7	22.7	1.03	2	controllerType=0 controllerNumber=1 scan=13382	57.2963
>sp|P22234|PUR6_HUMAN Multifunctional protein ADE2 OS=Homo sapiens OX=9606 GN=PAICS PE=1 SV=3	K.EIVLADVIDN[+2366.825]DSWR.L	HexNAc(4)Hex(5)Fuc(1)NeuAc(1)NeuGc(1)	N[+2367]	1337.89	3	4011.65	4011.65	0.3	202	220.74	2.95	2.95	1.52	7	controllerType=0 controllerNumber=1 scan=10269	43.9482
>sp|P08195|4F2_HUMAN 4F2 cell-surface antigen heavy chain OS=Homo sapiens OX=9606 GN=SLC3A2 PE=1 SV=3	K.DASSFLAEWQN[+2805.994]ITK.G	HexNAc(6)Hex(8)NeuAc(1)	N[+2806]	1472.61	3	4415.81	4415.78	6.3	355	227.75	133.99	133.99	2.41	18	controllerType=0 controllerNumber=1 scan=16729	70.7453
>sp|P16070|CD44_HUMAN CD44 antigen OS=Homo sapiens OX=9606 GN=CD44 PE=1 SV=3	K.AFN[+3023.053]STLPTMAQMEK.A	HexNAc(5)Hex(6)Fuc(1)NeuAc(2)NeuGc(1)	N[+3023]	1531.61	3	4592.82	4591.8	4.1	55	227.85	108.57	67.66	2.13	18	controllerType=0 controllerNumber=1 scan=13671	58.5348
>sp|Q99523|SORT_HUMAN Sortilin OS=Homo sapiens OX=9606 GN=SORT1 PE=1 SV=3	K.LAN[+2350.830]NTHQHVFDDLR.G	HexNAc(4)Hex(5)Fuc(1)NeuAc(2)	N[+2351]	1343.89	3	4029.65	4030.66	-1	96	228.44	21.79	21.79	2.24	4	controllerType=0 controllerNumber=1 scan=5938	25.1852
>sp|Q9UBG0|MRC2_HUMAN C-type mannose receptor 2 OS=Homo sapiens OX=9606 GN=MRC2 PE=1 SV=2	K.KKPN[+3007.058]ATAEPTPPDR.W	HexNAc(5)Hex(6)Fuc(1)NeuAc(3)	N[+3007]	1132.97	4	4528.85	4528.86	-2	361	247.79	119.8	119.8	3.18	24	controllerType=0 controllerNumber=1 scan=3311	13.7996
>sp|P15529|MCP_HUMAN Membrane cofactor protein OS=Homo sapiens OX=9606 GN=CD46 PE=1 SV=3	R.N[+2350.830]HTWLPVSDDAC[+57.021]YR.E	HexNAc(4)Hex(5)Fuc(1)NeuAc(2)	C[+57], N[+2351]	1362.2	3	4084.59	4084.6	-1.6	83	248.82	95.91	9.2	3.42	7	controllerType=0 controllerNumber=1 scan=9816	41.9848
>sp|P08195|4F2_HUMAN 4F2 cell-surface antigen heavy chain OS=Homo sapiens OX=9606 GN=SLC3A2 PE=1 SV=3	K.DASSFLAEWQN[+2716.983]ITK.G	HexNAc(5)Hex(6)Fuc(3)NeuAc(1)	N[+2717]	1442.58	3	4325.73	4326.77	-7	355	254.84	78.38	4.06	1.68	18	controllerType=0 controllerNumber=1 scan=17600	74.1369
>sp|P08195|4F2_HUMAN 4F2 cell-surface antigen heavy chain OS=Homo sapiens OX=9606 GN=SLC3A2 PE=1 SV=3	K.DASSFLAEWQN[+2043.740]ITK.G	HexNAc(4)Hex(4)Fuc(2)NeuAc(1)	N[+2044]	1218.5	3	3653.5	3653.53	-7	355	255.76	2.27	2.27	1.54	18	controllerType=0 controllerNumber=1 scan=16205	68.6534
>sp|Q12770|SCAP_HUMAN Sterol regulatory element-binding protein cleavage-activating protein OS=Homo sapiens OX=9606 GN=SCAP PE=1 SV=4	K.LPEN[+2861.000]QTSPGESPER.G	HexNAc(5)Hex(6)NeuAc(3)	N[+2861]	1101.18	4	4401.71	4401.72	-3.4	587	257.15	140.54	140.54	1.09	3	controllerType=0 controllerNumber=1 scan=3383	14.1077
>sp|P16070|CD44_HUMAN CD44 antigen OS=Homo sapiens OX=9606 GN=CD44 PE=1 SV=3	K.AFN[+2204.772]STLPTM[+15.995]AQMEK.A	HexNAc(4)Hex(5)NeuAc(2)	M[+16], N[+2205]	1263.84	3	3789.51	3789.51	-1.2	55	258.81	112.07	32.29	2.91	18	controllerType=0 controllerNumber=1 scan=9389	40.1482
>sp|P16070|CD44_HUMAN CD44 antigen OS=Homo sapiens OX=9606 GN=CD44 PE=1 SV=3	K.AFN[+2861.000]STLPTMAQMEK.A	HexNAc(5)Hex(6)NeuAc(3)	N[+2861]	1477.26	3	4429.78	4429.74	7.3	55	275.66	181.03	181.03	2.47	18	controllerType=0 controllerNumber=1 scan=13791	59.0555
>sp|P11279|LAMP1_HUMAN Lysosome-associated membrane glycoprotein 1 OS=Homo sapiens OX=9606 GN=LAMP1 PE=1 SV=3	K.EN[+3372.190]TSDPSLVIAFGR.G	HexNAc(6)Hex(7)Fuc(1)NeuAc(3)	N[+3372]	1219.99	4	4876.94	4877.95	-1.5	83	282.04	139.77	139.77	2.95	76	controllerType=0 controllerNumber=1 scan=14936	63.825
>sp|P16070|CD44_HUMAN CD44 antigen OS=Homo sapiens OX=9606 GN=CD44 PE=1 SV=3	K.AFN[+3023.053]STLPTMAQMEK.A	HexNAc(5)Hex(6)Fuc(1)NeuAc(2)NeuGc(1)	N[+3023]	1531.61	3	4592.82	4591.8	4.2	55	286.33	215.73	80.16	2.91	18	controllerType=0 controllerNumber=1 scan=13625	58.3418
>sp|P23229|ITA6_HUMAN Integrin alpha-6 OS=Homo sapiens OX=9606 GN=ITGA6 PE=1 SV=5	K.EINSLN[+2059.735]LTESHNSR.K	HexNAc(4)Hex(5)Fuc(1)NeuAc(1)	N[+2060]	1225.18	3	3673.51	3673.52	-2.7	925	286.83	50.52	50.52	3.16	15	controllerType=0 controllerNumber=1 scan=5370	22.7284
>sp|P23229|ITA6_HUMAN Integrin alpha-6 OS=Homo sapiens OX=9606 GN=ITGA6 PE=1 SV=5	K.EINSLN[+1768.640]LTESHNSR.K	HexNAc(4)Hex(5)Fuc(1)	N[+1769]	1128.14	3	3382.42	3382.43	-2.6	925	297.24	136.78	136.78	5.08	15	controllerType=0 controllerNumber=1 scan=4520	19.0242
>sp|P11279|LAMP1_HUMAN Lysosome-associated membrane glycoprotein 1 OS=Homo sapiens OX=9606 GN=LAMP1 PE=1 SV=3	K.EN[+2350.830]TSDPSLVIAFGR.G	HexNAc(4)Hex(5)Fuc(1)NeuAc(2)	N[+2351]	1928.8	2	3856.59	3856.59	-0.4	83	303.02	123.35	119.71	4.25	76	controllerType=0 controllerNumber=1 scan=14124	60.4924
>sp|P10909|CLUS_HUMAN Clusterin OS=Homo sapiens OX=9606 GN=CLU PE=1 SV=1	R.LAN[+3007.058]LTQGEDQYYLR.V	HexNAc(5)Hex(6)Fuc(1)NeuAc(3)	N[+3007]	1564.63	3	4691.89	4690.89	-1.1	372	303.17	148.46	15.8	5.06	8	controllerType=0 controllerNumber=1 scan=11978	51.2693
>sp|Q13433|S39A6_HUMAN Zinc transporter ZIP6 OS=Homo sapiens OX=9606 GN=SLC39A6 PE=1 SV=3	R.NTNENPQEC[+57.021]FN[+2350.830]ASK.L	HexNAc(4)Hex(5)Fuc(1)NeuAc(2)	C[+57], N[+2351]	1335.18	3	4003.52	4003.53	-2.6	256	318.04	201.08	9.2	4.28	4	controllerType=0 controllerNumber=1 scan=4517	19.0104
>sp|P11279|LAMP1_HUMAN Lysosome-associated membrane glycoprotein 1 OS=Homo sapiens OX=9606 GN=LAMP1 PE=1 SV=3	K.EN[+3081.095]TSDPSLVIAFGR.G	HexNAc(6)Hex(7)Fuc(1)NeuAc(2)	N[+3081]	1529.62	3	4586.85	4586.85	-0.1	83	321.61	206.05	105.93	4.79	76	controllerType=0 controllerNumber=1 scan=13582	58.1574
>sp|P11279|LAMP1_HUMAN Lysosome-associated membrane glycoprotein 1 OS=Homo sapiens OX=9606 GN=LAMP1 PE=1 SV=3	K.EN[+3007.058]TSDPSLVIAFGR.G	HexNAc(5)Hex(6)Fuc(1)NeuAc(3)	N[+3007]	1128.71	4	4511.81	4512.82	-1.8	83	326.27	127.54	127.54	3.04	76	controllerType=0 controllerNumber=1 scan=15166	64.727
>sp|P11279|LAMP1_HUMAN Lysosome-associated membrane glycoprotein 1 OS=Homo sapiens OX=9606 GN=LAMP1 PE=1 SV=3	K.EN[+3023.053]TSDPSLVIAFGR.G	HexNAc(5)Hex(6)Fuc(1)NeuAc(2)NeuGc(1)	N[+3023]	1510.62	3	4529.83	4528.81	3.5	83	327.08	211.45	104.78	3.09	76	controllerType=0 controllerNumber=1 scan=15105	64.4858
>sp|P11279|LAMP1_HUMAN Lysosome-associated membrane glycoprotein 1 OS=Homo sapiens OX=9606 GN=LAMP1 PE=1 SV=3	K.EN[+2715.963]TSDPSLVIAFGR.G	HexNAc(5)Hex(6)Fuc(1)NeuAc(2)	N[+2716]	1407.57	3	4220.69	4221.72	-6.4	83	327.49	153.38	153.38	2.79	76	controllerType=0 controllerNumber=1 scan=13979	59.869
>sp|P15529|MCP_HUMAN Membrane cofactor protein OS=Homo sapiens OX=9606 GN=CD46 PE=1 SV=3	R.N[+3007.058]HTWLPVSDDAC[+57.021]YR.E	HexNAc(5)Hex(6)Fuc(1)NeuAc(3)	C[+57], N[+3007]	1185.71	4	4739.83	4740.83	1.8	83	331.49	104.64	104.64	2.45	7	controllerType=0 controllerNumber=1 scan=10595	45.3127
>sp|P16070|CD44_HUMAN CD44 antigen OS=Homo sapiens OX=9606 GN=CD44 PE=1 SV=3	K.AFN[+2878.015]STLPTMAQMEK.A	HexNAc(5)Hex(7)Fuc(1)NeuAc(2)	N[+2878]	1482.93	3	4446.76	4446.76	0.6	55	334.11	236.44	91.15	3.16	18	controllerType=0 controllerNumber=1 scan=13687	58.6064
>sp|P15529|MCP_HUMAN Membrane cofactor protein OS=Homo sapiens OX=9606 GN=CD46 PE=1 SV=3	R.N[+1864.634]HTWLPVSDDAC[+57.021]YR.E	HexNAc(2)Hex(9)	C[+57], N[+1865]	1200.14	3	3598.4	3598.4	-0.9	83	334.83	115.66	115.66	4.97	7	controllerType=0 controllerNumber=1 scan=7642	32.602
>sp|P11279|LAMP1_HUMAN Lysosome-associated membrane glycoprotein 1 OS=Homo sapiens OX=9606 GN=LAMP1 PE=1 SV=3	K.EN[+3023.053]TSDPSLVIAFGR.G	HexNAc(5)Hex(6)Fuc(1)NeuAc(2)NeuGc(1)	N[+3023]	1510.61	3	4529.83	4528.81	3	83	347.12	235.33	115.66	3.17	76	controllerType=0 controllerNumber=1 scan=15117	64.5334
>sp|Q86SQ4|AGRG6_HUMAN Adhesion G-protein coupled receptor G6 OS=Homo sapiens OX=9606 GN=ADGRG6 PE=1 SV=3	K.SFGGWN[+2026.687]TSGC[+57.021]VAHR.D	HexNAc(2)Hex(10)	C[+57], N[+2027]	1188.13	3	3562.36	3562.37	-0.9	813	363.29	193.4	193.4	4.52	3	controllerType=0 controllerNumber=1 scan=5274	22.3152
>sp|P16070|CD44_HUMAN CD44 antigen OS=Homo sapiens OX=9606 GN=CD44 PE=1 SV=3	K.AFN[+3023.053]STLPTMAQMEK.A	HexNAc(5)Hex(6)Fuc(1)NeuAc(2)NeuGc(1)	N[+3023]	1531.61	3	4592.82	4591.8	4.8	55	379.09	250.07	120.21	3.29	18	controllerType=0 controllerNumber=1 scan=13592	58.2011
>sp|P16070|CD44_HUMAN CD44 antigen OS=Homo sapiens OX=9606 GN=CD44 PE=1 SV=3	K.AFN[+3663.286]STLPTMAQMEK.A	HexNAc(6)Hex(7)Fuc(1)NeuAc(4)	N[+3663]	1308.51	4	5231.01	5232.03	-2.8	55	380.25	239.9	239.9	5.31	18	controllerType=0 controllerNumber=1 scan=14486	62.01
>sp|P07602|SAP_HUMAN Prosaposin OS=Homo sapiens OX=9606 GN=PSAP PE=1 SV=2	R.TN[+2059.735]STFVQALVEHVK.E	HexNAc(4)Hex(5)Fuc(1)NeuAc(1)	N[+2060]	1211.52	3	3632.56	3632.57	-4.1	214	381.45	67.74	67.74	3.03	18	controllerType=0 controllerNumber=1 scan=13398	57.3678
>sp|P16070|CD44_HUMAN CD44 antigen OS=Homo sapiens OX=9606 GN=CD44 PE=1 SV=3	K.AFN[+2221.788]STLPTMAQMEK.A	HexNAc(4)Hex(6)Fuc(1)NeuAc(1)	N[+2222]	1264.18	3	3790.54	3790.53	1.1	55	399.4	266.72	266.72	3.93	18	controllerType=0 controllerNumber=1 scan=12778	54.7004
>sp|P11279|LAMP1_HUMAN Lysosome-associated membrane glycoprotein 1 OS=Homo sapiens OX=9606 GN=LAMP1 PE=1 SV=3	K.EN[+2715.963]TSDPSLVIAFGR.G	HexNAc(5)Hex(6)Fuc(1)NeuAc(2)	N[+2716]	1407.91	3	4221.7	4221.72	-4.8	83	401.18	194.1	9.2	5	76	controllerType=0 controllerNumber=1 scan=13835	59.2467
>sp|P16070|CD44_HUMAN CD44 antigen OS=Homo sapiens OX=9606 GN=CD44 PE=1 SV=3	K.AFN[+2221.788]STLPTMAQMEK.A	HexNAc(4)Hex(6)Fuc(1)NeuAc(1)	N[+2222]	1264.18	3	3790.54	3790.53	1	55	408.52	264.51	264.51	4.96	18	controllerType=0 controllerNumber=1 scan=12767	54.6533
>sp|P05556|ITB1_HUMAN Integrin beta-1 OS=Homo sapiens OX=9606 GN=ITGB1 PE=1 SV=2	K.C[+57.021]HEGN[+2861.000]GTFEC[+57.021]GAC[+57.021]R.C	HexNAc(5)Hex(6)NeuAc(3)	C[+57]*3, N[+2861]	1505.88	3	4515.61	4515.62	-0.9	477	439.31	369.66	369.66	6.42	95	controllerType=0 controllerNumber=1 scan=3398	14.169
>sp|P05556|ITB1_HUMAN Integrin beta-1 OS=Homo sapiens OX=9606 GN=ITGB1 PE=1 SV=2	K.DTC[+57.021]TQEC[+57.021]SYFN[+2350.830]ITK.V	HexNAc(4)Hex(5)Fuc(1)NeuAc(2)	C[+57]*2, N[+2351]	1372.86	3	4116.57	4117.57	0.6	659	439.87	286.18	73.64	4.67	95	controllerType=0 controllerNumber=1 scan=10220	43.7367
>sp|Q92896|GSLG1_HUMAN Golgi apparatus protein 1 OS=Homo sapiens OX=9606 GN=GLG1 PE=1 SV=2	R.GN[+2391.857]ITEYQC[+57.021]HQYITK.M	HexNAc(5)Hex(4)Fuc(1)NeuAc(2)	C[+57], N[+2392]	1383.22	3	4147.65	4146.67	-5.7	209	441.27	202.94	90.39	5.14	7	controllerType=0 controllerNumber=1 scan=6500	27.6145
>sp|P15529|MCP_HUMAN Membrane cofactor protein OS=Homo sapiens OX=9606 GN=CD46 PE=1 SV=3	R.N[+1864.634]HTWLPVSDDAC[+57.021]YR.E	HexNAc(2)Hex(9)	C[+57], N[+1865]	1200.14	3	3598.4	3598.4	-1.4	83	441.61	284.3	284.3	6.32	7	controllerType=0 controllerNumber=1 scan=7634	32.5679
>sp|Q9UBG0|MRC2_HUMAN C-type mannose receptor 2 OS=Homo sapiens OX=9606 GN=MRC2 PE=1 SV=2	K.KKPN[+2350.830]ATAEPTPPDR.W	HexNAc(4)Hex(5)Fuc(1)NeuAc(2)	N[+2351]	1291.55	3	3872.62	3872.63	-2.1	361	446.99	194.45	136.1	5.87	24	controllerType=0 controllerNumber=1 scan=2710	11.1925
>sp|P05556|ITB1_HUMAN Integrin beta-1 OS=Homo sapiens OX=9606 GN=ITGB1 PE=1 SV=2	K.C[+57.021]HEGN[+2204.772]GTFEC[+57.021]GAC[+57.021]R.C	HexNAc(4)Hex(5)NeuAc(2)	C[+57]*3, N[+2205]	1287.13	3	3859.38	3859.39	-2.1	477	454.35	367.19	367.19	6.88	95	controllerType=0 controllerNumber=1 scan=3214	13.3797
>sp|Q9UBG0|MRC2_HUMAN C-type mannose receptor 2 OS=Homo sapiens OX=9606 GN=MRC2 PE=1 SV=2	K.KKPN[+3007.058]ATAEPTPPDR.W	HexNAc(5)Hex(6)Fuc(1)NeuAc(3)	N[+3007]	1510.29	3	4528.85	4528.86	-1.3	361	456.61	135.53	135.53	5.55	24	controllerType=0 controllerNumber=1 scan=3084	12.8215
>sp|P13674|P4HA1_HUMAN Prolyl 4-hydroxylase subunit alpha-1 OS=Homo sapiens OX=9606 GN=P4HA1 PE=1 SV=2	K.DMSDGFISN[+1702.581]LTIQR.Q	HexNAc(2)Hex(8)	N[+1703]	1100.45	3	3299.34	3299.35	-2.6	105	457.67	227.18	227.18	5.94	3	controllerType=0 controllerNumber=1 scan=12923	55.3316
>sp|P05556|ITB1_HUMAN Integrin beta-1 OS=Homo sapiens OX=9606 GN=ITGB1 PE=1 SV=2	K.C[+57.021]HEGN[+1913.677]GTFEC[+57.021]GAC[+57.021]R.C	HexNAc(4)Hex(5)NeuAc(1)	C[+57]*3, N[+1914]	1190.1	3	3568.28	3568.29	-2.6	477	459.06	379.26	379.26	6.88	95	controllerType=0 controllerNumber=1 scan=2853	11.815
>sp|P05556|ITB1_HUMAN Integrin beta-1 OS=Homo sapiens OX=9606 GN=ITGB1 PE=1 SV=2	K.DTC[+57.021]TQEC[+57.021]SYFN[+1864.634]ITK.V	HexNAc(2)Hex(9)	C[+57]*2, N[+1865]	1816.19	2	3631.37	3631.37	-1.1	659	469.66	309.78	309.78	6.74	95	controllerType=0 controllerNumber=1 scan=8003	34.1675
>sp|P08195|4F2_HUMAN 4F2 cell-surface antigen heavy chain OS=Homo sapiens OX=9606 GN=SLC3A2 PE=1 SV=3	K.DASSFLAEWQN[+2424.867]ITK.G	HexNAc(5)Hex(6)Fuc(1)NeuAc(1)	N[+2425]	1345.56	3	4034.66	4034.65	0.8	355	471.1	166.8	63.25	4.65	18	controllerType=0 controllerNumber=1 scan=16846	71.1972
>sp|P16070|CD44_HUMAN CD44 antigen OS=Homo sapiens OX=9606 GN=CD44 PE=1 SV=3	K.AFN[+3007.058]STLPTMAQMEK.A	HexNAc(5)Hex(6)Fuc(1)NeuAc(3)	N[+3007]	1144.7	4	4575.8	4575.8	-1.2	55	475.55	279.69	279.69	6.42	18	controllerType=0 controllerNumber=1 scan=13618	58.3128
>sp|P13674|P4HA1_HUMAN Prolyl 4-hydroxylase subunit alpha-1 OS=Homo sapiens OX=9606 GN=P4HA1 PE=1 SV=2	K.DMSDGFISN[+1702.581]LTIQR.Q	HexNAc(2)Hex(8)	N[+1703]	1100.45	3	3299.34	3299.35	-2.4	105	478.19	221.91	221.91	6.2	3	controllerType=0 controllerNumber=1 scan=12886	55.1693
>sp|P16070|CD44_HUMAN CD44 antigen OS=Homo sapiens OX=9606 GN=CD44 PE=1 SV=3	K.AFN[+3007.058]STLPTMAQMEK.A	HexNAc(5)Hex(6)Fuc(1)NeuAc(3)	N[+3007]	1525.94	3	4575.8	4575.8	-1	55	484.63	307.77	307.77	6.56	18	controllerType=0 controllerNumber=1 scan=13696	58.6438
>sp|P11279|LAMP1_HUMAN Lysosome-associated membrane glycoprotein 1 OS=Homo sapiens OX=9606 GN=LAMP1 PE=1 SV=3	K.EN[+3663.286]TSDPSLVIAFGR.G	HexNAc(6)Hex(7)Fuc(1)NeuAc(4)	N[+3663]	1293.02	4	5169.04	5169.05	-1	83	487.78	376.61	376.61	6.96	76	controllerType=0 controllerNumber=1 scan=15859	67.3742
>sp|P05556|ITB1_HUMAN Integrin beta-1 OS=Homo sapiens OX=9606 GN=ITGB1 PE=1 SV=2	K.C[+57.021]HEGN[+3517.228]GTFEC[+57.021]GAC[+57.021]R.C	HexNAc(6)Hex(7)NeuAc(4)	C[+57]*3, N[+3517]	1724.62	3	5171.84	5171.84	-1.1	477	490.95	452.88	452.88	8.65	95	controllerType=0 controllerNumber=1 scan=3660	15.2967
>sp|P08195|4F2_HUMAN 4F2 cell-surface antigen heavy chain OS=Homo sapiens OX=9606 GN=SLC3A2 PE=1 SV=3	K.DASSFLAEWQN[+2350.830]ITK.G	HexNAc(4)Hex(5)Fuc(1)NeuAc(2)	N[+2351]	1320.87	3	3960.61	3960.62	-2.3	355	490.96	207.7	150.41	6.38	18	controllerType=0 controllerNumber=1 scan=17754	74.6645
>sp|Q9BU23|LMF2_HUMAN Lipase maturation factor 2 OS=Homo sapiens OX=9606 GN=LMF2 PE=1 SV=2	R.SAN[+1702.581]STLAQALHWTR.S	HexNAc(2)Hex(8)	N[+1703]	1086.8	3	3258.37	3258.38	-1.5	614	498.74	319.16	319.16	5.56	2	controllerType=0 controllerNumber=1 scan=9560	40.8806
>sp|Q13641|TPBG_HUMAN Trophoblast glycoprotein OS=Homo sapiens OX=9606 GN=TPBG PE=1 SV=1	R.N[+2350.830]LTEVPTDLPAYVR.N	HexNAc(4)Hex(5)Fuc(1)NeuAc(2)	N[+2351]	1313.56	3	3938.66	3938.67	-1.9	81	498.99	109.52	85.46	4.33	4	controllerType=0 controllerNumber=1 scan=14639	62.6443
>sp|P32004|L1CAM_HUMAN Neural cell adhesion molecule L1 OS=Homo sapiens OX=9606 GN=L1CAM PE=1 SV=2	K.GEGN[+2715.963]ETTNMVITWK.P	HexNAc(5)Hex(6)Fuc(1)NeuAc(2)	N[+2716]	1432.24	3	4294.7	4295.7	-1.1	723	505.16	269.87	269.87	6.23	43	controllerType=0 controllerNumber=1 scan=11229	48.0312
>sp|P43308|SSRB_HUMAN Translocon-associated protein subunit beta OS=Homo sapiens OX=9606 GN=SSR2 PE=1 SV=1	R.IAPASN[+1702.581]VSHTVVLR.P	HexNAc(2)Hex(8)	N[+1703]	1056.14	3	3166.41	3166.41	-1.9	83	512.73	457	457	8.75	6	controllerType=0 controllerNumber=1 scan=5198	21.9842
>sp|P05556|ITB1_HUMAN Integrin beta-1 OS=Homo sapiens OX=9606 GN=ITGB1 PE=1 SV=2	K.DTC[+57.021]TQEC[+57.021]SYFN[+2059.735]ITK.V	HexNAc(4)Hex(5)Fuc(1)NeuAc(1)	C[+57]*2, N[+2060]	1276.16	3	3826.46	3826.47	-1.8	659	516.18	267.31	267.31	6.6	95	controllerType=0 controllerNumber=1 scan=9049	38.6833
>sp|P05556|ITB1_HUMAN Integrin beta-1 OS=Homo sapiens OX=9606 GN=ITGB1 PE=1 SV=2	K.C[+57.021]HEGN[+2026.687]GTFEC[+57.021]GAC[+57.021]R.C	HexNAc(2)Hex(10)	C[+57]*3, N[+2027]	1227.77	3	3681.3	3681.3	-1.4	477	519.4	506.2	506.2	8.74	95	controllerType=0 controllerNumber=1 scan=2503	10.3076
>sp|Q6UVK1|CSPG4_HUMAN Chondroitin sulfate proteoglycan 4 OS=Homo sapiens OX=9606 GN=CSPG4 PE=1 SV=2	R.LDPTVLDAGELAN[+3007.058]R.T	HexNAc(5)Hex(6)Fuc(1)NeuAc(3)	N[+3007]	1497.61	3	4490.83	4490.83	-0.6	2063	523.02	312.56	312.56	6.09	3	controllerType=0 controllerNumber=1 scan=13419	57.4553
>sp|P16070|CD44_HUMAN CD44 antigen OS=Homo sapiens OX=9606 GN=CD44 PE=1 SV=3	K.AFN[+2878.015]STLPTMAQMEK.A	HexNAc(5)Hex(7)Fuc(1)NeuAc(2)	N[+2878]	1482.93	3	4446.76	4446.76	0.6	55	526.28	358.15	91.15	5.73	18	controllerType=0 controllerNumber=1 scan=13682	58.5827
>sp|Q13586|STIM1_HUMAN Stromal interaction molecule 1 OS=Homo sapiens OX=9606 GN=STIM1 PE=1 SV=3	R.LAVTN[+1702.581]TTMTGTVLK.M	HexNAc(2)Hex(8)	N[+1703]	1576.69	2	3152.37	3152.38	-1.9	167	530.15	330.18	330.18	5.88	1	controllerType=0 controllerNumber=1 scan=8428	36.0016
>sp|P08195|4F2_HUMAN 4F2 cell-surface antigen heavy chain OS=Homo sapiens OX=9606 GN=SLC3A2 PE=1 SV=3	K.DASSFLAEWQN[+2059.735]ITK.G	HexNAc(4)Hex(5)Fuc(1)NeuAc(1)	N[+2060]	1223.84	3	3669.51	3669.52	-2.7	355	530.91	245.42	245.42	6.63	18	controllerType=0 controllerNumber=1 scan=16927	71.5367
>sp|P78357|CNTP1_HUMAN Contactin-associated protein 1 OS=Homo sapiens OX=9606 GN=CNTNAP1 PE=1 SV=1	R.PVTDGQPHSIN[+1864.634]ITR.V	HexNAc(2)Hex(9)	N[+1865]	1133.81	3	3399.43	3399.43	-1.8	1137	534.13	319.33	319.33	5.77	3	controllerType=0 controllerNumber=1 scan=4277	17.9677
>sp|P15529|MCP_HUMAN Membrane cofactor protein OS=Homo sapiens OX=9606 GN=CD46 PE=1 SV=3	R.N[+2350.830]HTWLPVSDDAC[+57.021]YR.E	HexNAc(4)Hex(5)Fuc(1)NeuAc(2)	C[+57], N[+2351]	1362.2	3	4084.59	4084.6	-1.9	83	536.14	259.61	18.3	6.9	7	controllerType=0 controllerNumber=1 scan=9893	42.3171
>sp|P16070|CD44_HUMAN CD44 antigen OS=Homo sapiens OX=9606 GN=CD44 PE=1 SV=3	K.AFN[+2204.772]STLPTMAQMEK.A	HexNAc(4)Hex(5)NeuAc(2)	N[+2205]	1258.51	3	3773.51	3773.52	-1.8	55	536.81	314.99	314.99	6.77	18	controllerType=0 controllerNumber=1 scan=12701	54.3731
>sp|Q99523|SORT_HUMAN Sortilin OS=Homo sapiens OX=9606 GN=SORT1 PE=1 SV=3	K.LAN[+2350.830]NTHQHVFDDLR.G	HexNAc(4)Hex(5)Fuc(1)NeuAc(2)	N[+2351]	1343.89	3	4029.64	4030.66	-2.4	96	540.12	315.04	98.56	6.67	4	controllerType=0 controllerNumber=1 scan=5907	25.0506
>sp|P05556|ITB1_HUMAN Integrin beta-1 OS=Homo sapiens OX=9606 GN=ITGB1 PE=1 SV=2	K.C[+57.021]HEGN[+3517.228]GTFEC[+57.021]GAC[+57.021]R.C	HexNAc(6)Hex(7)NeuAc(4)	C[+57]*3, N[+3517]	1724.62	3	5171.83	5171.84	-1.9	477	542.91	509.84	509.84	9.03	95	controllerType=0 controllerNumber=1 scan=3654	15.2726
>sp|Q07954|LRP1_HUMAN Prolow-density lipoprotein receptor-related protein 1 OS=Homo sapiens OX=9606 GN=LRP1 PE=1 SV=2	R.TC[+57.021]VSN[+1864.634]C[+57.021]TASQFVC[+57.021]K.N	HexNAc(2)Hex(9)	C[+57]*3, N[+1865]	1176.12	3	3526.34	3526.34	-1.9	3329	544.62	355.25	355.25	5.89	6	controllerType=0 controllerNumber=1 scan=4894	20.6637
>sp|Q5ZPR3|CD276_HUMAN CD276 antigen OS=Homo sapiens OX=9606 GN=CD276 PE=1 SV=1	R.VVLGAN[+2350.830]GTYSC[+57.021]LVR.N	HexNAc(4)Hex(5)Fuc(1)NeuAc(2)	C[+57], N[+2351]	1287.21	3	3859.61	3859.62	-2.5	428	547.88	375.84	138.4	6.07	2	controllerType=0 controllerNumber=1 scan=11651	49.8394
>sp|P11117|PPAL_HUMAN Lysosomal acid phosphatase OS=Homo sapiens OX=9606 GN=ACP2 PE=1 SV=3	R.KN[+1702.581]LTLMATTSQLPK.L	HexNAc(2)Hex(8)	N[+1703]	1083.49	3	3248.44	3248.45	-1.7	266	552.84	354.07	354.07	6.14	2	controllerType=0 controllerNumber=1 scan=7363	31.3816
>sp|P11279|LAMP1_HUMAN Lysosome-associated membrane glycoprotein 1 OS=Homo sapiens OX=9606 GN=LAMP1 PE=1 SV=3	K.EN[+2350.830]TSDPSLVIAFGR.G	HexNAc(4)Hex(5)Fuc(1)NeuAc(2)	N[+2351]	1286.2	3	3856.58	3856.59	-2.2	83	553.63	369.79	127.13	7.34	76	controllerType=0 controllerNumber=1 scan=13964	59.8028
>sp|P16070|CD44_HUMAN CD44 antigen OS=Homo sapiens OX=9606 GN=CD44 PE=1 SV=3	K.AFN[+2351.851]STLPTMAQMEK.A	HexNAc(4)Hex(5)Fuc(3)NeuAc(1)	N[+2352]	1307.53	3	3920.58	3920.6	-5	55	558.41	352.88	352.88	6	18	controllerType=0 controllerNumber=1 scan=12627	54.0576
>sp|P16070|CD44_HUMAN CD44 antigen OS=Homo sapiens OX=9606 GN=CD44 PE=1 SV=3	K.AFN[+3007.058]STLPTMAQMEK.A	HexNAc(5)Hex(6)Fuc(1)NeuAc(3)	N[+3007]	1525.6	3	4574.79	4575.8	-1.3	55	559.82	339.77	339.77	6.68	18	controllerType=0 controllerNumber=1 scan=13590	58.1919
>sp|P08195|4F2_HUMAN 4F2 cell-surface antigen heavy chain OS=Homo sapiens OX=9606 GN=SLC3A2 PE=1 SV=3	K.DASSFLAEWQN[+2350.830]ITK.G	HexNAc(4)Hex(5)Fuc(1)NeuAc(2)	N[+2351]	1320.87	3	3960.61	3960.62	-2.4	355	563.95	180.67	173.9	6.72	18	controllerType=0 controllerNumber=1 scan=17738	74.6054
>sp|P15529|MCP_HUMAN Membrane cofactor protein OS=Homo sapiens OX=9606 GN=CD46 PE=1 SV=3	R.N[+1702.581]HTWLPVSDDAC[+57.021]YR.E	HexNAc(2)Hex(8)	C[+57], N[+1703]	1146.12	3	3436.34	3436.35	-1.9	83	565.32	385.53	385.53	9.26	7	controllerType=0 controllerNumber=1 scan=7671	32.7301
>sp|P11279|LAMP1_HUMAN Lysosome-associated membrane glycoprotein 1 OS=Homo sapiens OX=9606 GN=LAMP1 PE=1 SV=3	K.EN[+2350.830]TSDPSLVIAFGR.G	HexNAc(4)Hex(5)Fuc(1)NeuAc(2)	N[+2351]	1286.2	3	3856.58	3856.59	-2.2	83	565.7	394.85	128.28	9	76	controllerType=0 controllerNumber=1 scan=14141	60.5611
>sp|P16070|CD44_HUMAN CD44 antigen OS=Homo sapiens OX=9606 GN=CD44 PE=1 SV=3	K.AFN[+2569.905]STLPTMAQMEK.A	HexNAc(5)Hex(6)NeuAc(2)	N[+2570]	1380.22	3	4138.64	4138.65	-2.3	55	566.79	374.76	13.2	7.57	18	controllerType=0 controllerNumber=1 scan=12460	53.3433
>sp|Q9UBG0|MRC2_HUMAN C-type mannose receptor 2 OS=Homo sapiens OX=9606 GN=MRC2 PE=1 SV=2	R.PGAC[+57.021]TN[+2059.735]ITMGVVC[+57.021]K.L	HexNAc(4)Hex(5)Fuc(1)NeuAc(1)	C[+57]*2, N[+2060]	1189.82	3	3567.44	3567.44	-1.7	1381	570.24	393.93	393.93	8.99	24	controllerType=0 controllerNumber=1 scan=7929	33.8451
>sp|P05556|ITB1_HUMAN Integrin beta-1 OS=Homo sapiens OX=9606 GN=ITGB1 PE=1 SV=2	K.DTC[+57.021]TQEC[+57.021]SYFN[+2350.830]ITK.V	HexNAc(4)Hex(5)Fuc(1)NeuAc(2)	C[+57]*2, N[+2351]	1372.86	3	4116.56	4117.57	-0.6	659	570.88	423.15	83.4	7.94	95	controllerType=0 controllerNumber=1 scan=10195	43.6353
>sp|P11279|LAMP1_HUMAN Lysosome-associated membrane glycoprotein 1 OS=Homo sapiens OX=9606 GN=LAMP1 PE=1 SV=3	K.EN[+2350.830]TSDPSLVIAFGR.G	HexNAc(4)Hex(5)Fuc(1)NeuAc(2)	N[+2351]	1286.2	3	3856.59	3856.59	-0.9	83	571.08	383.23	145.57	8.99	76	controllerType=0 controllerNumber=1 scan=14068	60.2545
>sp|Q8IWB1|IPRI_HUMAN Inositol 1,4,5-trisphosphate receptor-interacting protein OS=Homo sapiens OX=9606 GN=ITPRIP PE=1 SV=1	R.EN[+1702.581]ATVPENEEEIIR.K	HexNAc(2)Hex(8)	N[+1703]	1673.19	2	3345.37	3345.37	-0.3	26	574.27	368.53	368.53	5.87	1	controllerType=0 controllerNumber=1 scan=6596	28.041
>sp|Q9UBG0|MRC2_HUMAN C-type mannose receptor 2 OS=Homo sapiens OX=9606 GN=MRC2 PE=1 SV=2	K.KKPN[+2350.830]ATAEPTPPDR.W	HexNAc(4)Hex(5)Fuc(1)NeuAc(2)	N[+2351]	1291.55	3	3872.62	3872.63	-2.5	361	581.17	269.48	175.07	8.51	24	controllerType=0 controllerNumber=1 scan=2720	11.2352
>sp|P32004|L1CAM_HUMAN Neural cell adhesion molecule L1 OS=Homo sapiens OX=9606 GN=L1CAM PE=1 SV=2	K.GEGN[+2350.830]ETTNMVITWK.P	HexNAc(4)Hex(5)Fuc(1)NeuAc(2)	N[+2351]	1310.86	3	3930.56	3930.57	-2.6	723	581.35	259.55	171	8.33	43	controllerType=0 controllerNumber=1 scan=11546	49.4086
>sp|P16070|CD44_HUMAN CD44 antigen OS=Homo sapiens OX=9606 GN=CD44 PE=1 SV=3	K.AFN[+2569.905]STLPTMAQMEK.A	HexNAc(5)Hex(6)NeuAc(2)	N[+2570]	1380.22	3	4138.65	4138.65	-0.7	55	582.53	419.86	13.2	9.61	18	controllerType=0 controllerNumber=1 scan=12569	53.8159
>sp|Q9HDC9|APMAP_HUMAN Adipocyte plasma membrane-associated protein OS=Homo sapiens OX=9606 GN=APMAP PE=1 SV=2	R.AGPN[+1378.476]GTLFVADAYK.G	HexNAc(2)Hex(6)	N[+1378]	1401.6	2	2802.2	2802.2	-0.7	157	583.33	415.23	415.23	9.87	3	controllerType=0 controllerNumber=1 scan=9182	39.2547
>sp|P43308|SSRB_HUMAN Translocon-associated protein subunit beta OS=Homo sapiens OX=9606 GN=SSR2 PE=1 SV=1	R.IAPASN[+1864.634]VSHTVVLR.P	HexNAc(2)Hex(9)	N[+1865]	1110.16	3	3328.46	3328.47	-1.6	83	588.41	421.39	421.39	10.56	6	controllerType=0 controllerNumber=1 scan=5136	21.7145
>sp|P16070|CD44_HUMAN CD44 antigen OS=Homo sapiens OX=9606 GN=CD44 PE=1 SV=3	K.AFN[+2204.772]STLPTMAQM[+15.995]EK.A	HexNAc(4)Hex(5)NeuAc(2)	M[+16], N[+2205]	1263.84	3	3789.51	3789.51	-1.2	55	588.53	337.63	86.95	8.58	18	controllerType=0 controllerNumber=1 scan=9989	42.7369
>sp|P11279|LAMP1_HUMAN Lysosome-associated membrane glycoprotein 1 OS=Homo sapiens OX=9606 GN=LAMP1 PE=1 SV=3	K.EN[+2059.735]TSDPSLVIAFGR.G	HexNAc(4)Hex(5)Fuc(1)NeuAc(1)	N[+2060]	1189.17	3	3565.49	3565.49	-1.8	83	589.42	318.84	318.84	8.46	76	controllerType=0 controllerNumber=1 scan=12696	54.3504
>sp|P32004|L1CAM_HUMAN Neural cell adhesion molecule L1 OS=Homo sapiens OX=9606 GN=L1CAM PE=1 SV=2	K.GEGN[+2350.830]ETTNMVITWK.P	HexNAc(4)Hex(5)Fuc(1)NeuAc(2)	N[+2351]	1310.86	3	3930.57	3930.57	-0.5	723	592.87	287.47	158.85	7.63	43	controllerType=0 controllerNumber=1 scan=11569	49.5083
>sp|P16070|CD44_HUMAN CD44 antigen OS=Homo sapiens OX=9606 GN=CD44 PE=1 SV=3	K.AFN[+2861.000]STLPTMAQMEK.A	HexNAc(5)Hex(6)NeuAc(3)	N[+2861]	1477.25	3	4429.74	4429.74	-1.6	55	594.64	412.71	412.71	10.29	18	controllerType=0 controllerNumber=1 scan=13718	58.7383
>sp|P08195|4F2_HUMAN 4F2 cell-surface antigen heavy chain OS=Homo sapiens OX=9606 GN=SLC3A2 PE=1 SV=3	K.DASSFLAEWQN[+2789.999]ITK.G	HexNAc(6)Hex(7)Fuc(1)NeuAc(1)	N[+2790]	1466.93	3	4398.78	4399.78	0	355	595.03	306.51	155.73	7.41	18	controllerType=0 controllerNumber=1 scan=16724	70.7241
>sp|P11279|LAMP1_HUMAN Lysosome-associated membrane glycoprotein 1 OS=Homo sapiens OX=9606 GN=LAMP1 PE=1 SV=3	K.EN[+3007.058]TSDPSLVIAFGR.G	HexNAc(5)Hex(6)Fuc(1)NeuAc(3)	N[+3007]	1504.94	3	4512.81	4512.82	-1.7	83	598.55	418.23	418.23	10.29	76	controllerType=0 controllerNumber=1 scan=15116	64.529
>sp|P16070|CD44_HUMAN CD44 antigen OS=Homo sapiens OX=9606 GN=CD44 PE=1 SV=3	K.AFN[+3007.058]STLPTMAQMEK.A	HexNAc(5)Hex(6)Fuc(1)NeuAc(3)	N[+3007]	1525.94	3	4575.8	4575.8	-1	55	601.78	403.78	403.78	11.29	18	controllerType=0 controllerNumber=1 scan=13600	58.235
>sp|O95084|PRS23_HUMAN Serine protease 23 OS=Homo sapiens OX=9606 GN=PRSS23 PE=1 SV=1	R.GAN[+2350.830]DSTSAMPEQMK.F	HexNAc(4)Hex(5)Fuc(1)NeuAc(2)	N[+2351]	1273.15	3	3817.45	3817.46	-1.7	205	607.82	474.66	148.24	10.03	1	controllerType=0 controllerNumber=1 scan=4864	20.5341
>sp|Q5ZPR3|CD276_HUMAN CD276 antigen OS=Homo sapiens OX=9606 GN=CD276 PE=1 SV=1	R.VVLGAN[+2350.830]GTYSC[+57.021]LVR.N	HexNAc(4)Hex(5)Fuc(1)NeuAc(2)	C[+57], N[+2351]	1287.21	3	3859.61	3859.62	-2	428	611.32	201.17	136.16	8.02	2	controllerType=0 controllerNumber=1 scan=11641	49.7961
>sp|P16070|CD44_HUMAN CD44 antigen OS=Homo sapiens OX=9606 GN=CD44 PE=1 SV=3	K.AFN[+2204.772]STLPTMAQMEK.A	HexNAc(4)Hex(5)NeuAc(2)	N[+2205]	1258.51	3	3773.51	3773.52	-2.2	55	612.44	386.49	386.49	11.3	18	controllerType=0 controllerNumber=1 scan=12681	54.2854
>sp|P41221|WNT5A_HUMAN Protein Wnt-5a OS=Homo sapiens OX=9606 GN=WNT5A PE=1 SV=2	R.WN[+1864.634]C[+57.021]STVDNTSVFGR.V	HexNAc(2)Hex(9)	C[+57], N[+1865]	1169.79	3	3507.36	3507.36	-1.3	113	621.79	484.82	52.51	11.29	6	controllerType=0 controllerNumber=1 scan=8629	36.8689
>sp|P11279|LAMP1_HUMAN Lysosome-associated membrane glycoprotein 1 OS=Homo sapiens OX=9606 GN=LAMP1 PE=1 SV=3	K.EN[+1872.651]TSDPSLVIAFGR.G	HexNAc(3)Hex(6)NeuAc(1)	N[+1873]	1126.81	3	3378.4	3378.41	-1.5	83	623.92	384.96	384.96	11.29	76	controllerType=0 controllerNumber=1 scan=12686	54.3088
>sp|P16070|CD44_HUMAN CD44 antigen OS=Homo sapiens OX=9606 GN=CD44 PE=1 SV=3	K.AFN[+1913.677]STLPTMAQMEK.A	HexNAc(4)Hex(5)NeuAc(1)	N[+1914]	1161.48	3	3482.42	3482.42	-1.3	55	635.81	382.2	382.2	11.29	18	controllerType=0 controllerNumber=1 scan=11436	48.9289
>sp|P05556|ITB1_HUMAN Integrin beta-1 OS=Homo sapiens OX=9606 GN=ITGB1 PE=1 SV=2	K.C[+57.021]HEGN[+1540.529]GTFEC[+57.021]GAC[+57.021]R.C	HexNAc(2)Hex(7)	C[+57]*3, N[+1541]	1065.72	3	3195.14	3195.14	-2.1	477	647.99	647.99	647.99	11.57	95	controllerType=0 controllerNumber=1 scan=2531	10.4253
>sp|P16070|CD44_HUMAN CD44 antigen OS=Homo sapiens OX=9606 GN=CD44 PE=1 SV=3	K.AFN[+2569.905]STLPTMAQMEK.A	HexNAc(5)Hex(6)NeuAc(2)	N[+2570]	1380.22	3	4138.64	4138.65	-1.5	55	658.78	408.99	13.2	12.29	18	controllerType=0 controllerNumber=1 scan=12611	53.9877
>sp|P11279|LAMP1_HUMAN Lysosome-associated membrane glycoprotein 1 OS=Homo sapiens OX=9606 GN=LAMP1 PE=1 SV=3	K.EN[+2059.735]TSDPSLVIAFGR.G	HexNAc(4)Hex(5)Fuc(1)NeuAc(1)	N[+2060]	1189.17	3	3565.49	3565.49	-1.9	83	661.05	369.4	369.4	10.86	76	controllerType=0 controllerNumber=1 scan=12768	54.658
>sp|P05556|ITB1_HUMAN Integrin beta-1 OS=Homo sapiens OX=9606 GN=ITGB1 PE=1 SV=2	K.C[+57.021]HEGN[+1702.581]GTFEC[+57.021]GAC[+57.021]R.C	HexNAc(2)Hex(8)	C[+57]*3, N[+1703]	1119.74	3	3357.19	3357.2	-1.6	477	672.46	672.46	672.46	12.56	95	controllerType=0 controllerNumber=1 scan=2501	10.2978
>sp|P05556|ITB1_HUMAN Integrin beta-1 OS=Homo sapiens OX=9606 GN=ITGB1 PE=1 SV=2	K.DTC[+57.021]TQEC[+57.021]SYFN[+2350.830]ITK.V	HexNAc(4)Hex(5)Fuc(1)NeuAc(2)	C[+57]*2, N[+2351]	1373.19	3	4117.56	4117.57	-0.6	659	679.32	538.55	17.7	11.61	95	controllerType=0 controllerNumber=1 scan=10085	43.1556
>sp|P16070|CD44_HUMAN CD44 antigen OS=Homo sapiens OX=9606 GN=CD44 PE=1 SV=3	K.AFN[+1913.677]STLPTMAQMEK.A	HexNAc(4)Hex(5)NeuAc(1)	N[+1914]	1161.48	3	3482.41	3482.42	-2.7	55	684.76	390.25	390.25	12.3	18	controllerType=0 controllerNumber=1 scan=11544	49.3986
>sp|P11279|LAMP1_HUMAN Lysosome-associated membrane glycoprotein 1 OS=Homo sapiens OX=9606 GN=LAMP1 PE=1 SV=3	K.EN[+1872.651]TSDPSLVIAFGR.G	HexNAc(3)Hex(6)NeuAc(1)	N[+1873]	1126.81	3	3378.41	3378.41	-1.4	83	686.29	415.95	415.95	12.29	76	controllerType=0 controllerNumber=1 scan=12709	54.404
>sp|P16070|CD44_HUMAN CD44 antigen OS=Homo sapiens OX=9606 GN=CD44 PE=1 SV=3	K.AFN[+2350.830]STLPTMAQMEK.A	HexNAc(4)Hex(5)Fuc(1)NeuAc(2)	N[+2351]	1307.19	3	3919.57	3919.58	-1.4	55	687.44	461.07	135.83	12.29	18	controllerType=0 controllerNumber=1 scan=12700	54.3688
>sp|P16070|CD44_HUMAN CD44 antigen OS=Homo sapiens OX=9606 GN=CD44 PE=1 SV=3	K.AFN[+2204.772]STLPTMAQMEK.A	HexNAc(4)Hex(5)NeuAc(2)	N[+2205]	1258.51	3	3773.51	3773.52	-1.9	55	690.09	437.18	437.18	12.29	18	controllerType=0 controllerNumber=1 scan=12838	54.9609
>sp|P56199|ITA1_HUMAN Integrin alpha-1 OS=Homo sapiens OX=9606 GN=ITGA1 PE=1 SV=2	R.SEN[+1864.634]ASLVLSSSNQK.R	HexNAc(2)Hex(9)	N[+1865]	1110.13	3	3328.36	3328.37	-2	1111	693.29	499.23	499.23	12.3	25	controllerType=0 controllerNumber=1 scan=4100	17.2105
>sp|P05556|ITB1_HUMAN Integrin beta-1 OS=Homo sapiens OX=9606 GN=ITGB1 PE=1 SV=2	K.DTC[+57.021]TQEC[+57.021]SYFN[+2026.687]ITK.V	HexNAc(2)Hex(10)	C[+57]*2, N[+2027]	1265.14	3	3793.41	3793.42	-2.8	659	703.21	590.41	590.41	13.3	95	controllerType=0 controllerNumber=1 scan=7972	34.0343
>sp|P17301|ITA2_HUMAN Integrin alpha-2 OS=Homo sapiens OX=9606 GN=ITGA2 PE=1 SV=1	R.YFFN[+2204.772]VSDEAALLEK.A	HexNAc(4)Hex(5)NeuAc(2)	N[+2205]	1284.2	3	3850.58	3850.58	-1.3	340	709.51	523.64	523.64	12.03	4	controllerType=0 controllerNumber=1 scan=17213	72.6252
>sp|Q9UBG0|MRC2_HUMAN C-type mannose receptor 2 OS=Homo sapiens OX=9606 GN=MRC2 PE=1 SV=2	R.PGAC[+57.021]TN[+2059.735]ITMGVVC[+57.021]K.L	HexNAc(4)Hex(5)Fuc(1)NeuAc(1)	C[+57]*2, N[+2060]	1189.82	3	3567.43	3567.44	-2	1381	715.68	456.13	456.13	13.3	24	controllerType=0 controllerNumber=1 scan=8000	34.1528
>sp|P56199|ITA1_HUMAN Integrin alpha-1 OS=Homo sapiens OX=9606 GN=ITGA1 PE=1 SV=2	R.SEN[+2026.687]ASLVLSSSNQK.R	HexNAc(2)Hex(10)	N[+2027]	1164.14	3	3490.41	3490.42	-1.7	1111	724.72	550.48	550.48	13.29	25	controllerType=0 controllerNumber=1 scan=4061	17.0396
>sp|P11047|LAMC1_HUMAN Laminin subunit gamma-1 OS=Homo sapiens OX=9606 GN=LAMC1 PE=1 SV=3	K.IPAIN[+1702.581]QTITEANEK.T	HexNAc(2)Hex(8)	N[+1703]	1082.14	3	3244.39	3244.4	-1.8	1391	725.62	503.68	503.68	13.29	20	controllerType=0 controllerNumber=1 scan=7143	30.4276
>sp|Q92791|SC65_HUMAN Endoplasmic reticulum protein SC65 OS=Homo sapiens OX=9606 GN=P3H4 PE=1 SV=1	R.EEAMLYHN[+1864.634]QTAELR.E	HexNAc(2)Hex(9)	N[+1865]	1190.48	3	3569.43	3569.44	-1.4	354	728.12	632.95	632.95	12.29	2	controllerType=0 controllerNumber=1 scan=4913	20.7456
>sp|P16070|CD44_HUMAN CD44 antigen OS=Homo sapiens OX=9606 GN=CD44 PE=1 SV=3	K.AFN[+2204.772]STLPTMAQMEK.A	HexNAc(4)Hex(5)NeuAc(2)	N[+2205]	1258.51	3	3773.51	3773.52	-2.2	55	733.94	471.85	471.85	13.3	18	controllerType=0 controllerNumber=1 scan=12754	54.5966
>sp|P05556|ITB1_HUMAN Integrin beta-1 OS=Homo sapiens OX=9606 GN=ITGB1 PE=1 SV=2	K.DTC[+57.021]TQEC[+57.021]SYFN[+2059.735]ITK.V	HexNAc(4)Hex(5)Fuc(1)NeuAc(1)	C[+57]*2, N[+2060]	1276.16	3	3826.46	3826.47	-1.8	659	752.62	530.69	530.69	14.29	95	controllerType=0 controllerNumber=1 scan=8939	38.21
>sp|P16070|CD44_HUMAN CD44 antigen OS=Homo sapiens OX=9606 GN=CD44 PE=1 SV=3	K.AFN[+2350.830]STLPTMAQMEK.A	HexNAc(4)Hex(5)Fuc(1)NeuAc(2)	N[+2351]	1307.19	3	3919.57	3919.58	-1.5	55	760.43	457.66	152.85	14.29	18	controllerType=0 controllerNumber=1 scan=12706	54.3896
>sp|P05556|ITB1_HUMAN Integrin beta-1 OS=Homo sapiens OX=9606 GN=ITGB1 PE=1 SV=2	K.DTC[+57.021]TQEC[+57.021]SYFN[+1768.640]ITK.V	HexNAc(4)Hex(5)Fuc(1)	C[+57]*2, N[+1769]	1179.13	3	3535.37	3535.38	-2.4	659	761.4	610.7	610.7	14.3	95	controllerType=0 controllerNumber=1 scan=7941	33.8974
>sp|P05556|ITB1_HUMAN Integrin beta-1 OS=Homo sapiens OX=9606 GN=ITGB1 PE=1 SV=2	K.DTC[+57.021]TQEC[+57.021]SYFN[+2059.735]ITK.V	HexNAc(4)Hex(5)Fuc(1)NeuAc(1)	C[+57]*2, N[+2060]	1276.16	3	3826.46	3826.47	-2	659	765.74	597.64	597.64	14.3	95	controllerType=0 controllerNumber=1 scan=9123	38.9981
>sp|P05556|ITB1_HUMAN Integrin beta-1 OS=Homo sapiens OX=9606 GN=ITGB1 PE=1 SV=2	K.DTC[+57.021]TQEC[+57.021]SYFN[+1540.529]ITK.V	HexNAc(2)Hex(7)	C[+57]*2, N[+1541]	1103.09	3	3307.26	3307.26	-0.8	659	767.84	636.63	636.63	13.61	95	controllerType=0 controllerNumber=1 scan=8098	34.5823
>sp|O75718|CRTAP_HUMAN Cartilage-associated protein OS=Homo sapiens OX=9606 GN=CRTAP PE=1 SV=1	R.PEAVQFFN[+1702.581]VTTLQK.E	HexNAc(2)Hex(8)	N[+1703]	1108.82	3	3324.43	3324.44	-1.8	356	800.83	557.2	557.2	15.29	6	controllerType=0 controllerNumber=1 scan=13268	56.8113
>sp|P56199|ITA1_HUMAN Integrin alpha-1 OS=Homo sapiens OX=9606 GN=ITGA1 PE=1 SV=2	R.SEN[+1540.529]ASLVLSSSNQK.R	HexNAc(2)Hex(7)	N[+1541]	1002.09	3	3004.26	3004.26	-2.3	1111	811.55	582.81	582.81	15.3	25	controllerType=0 controllerNumber=1 scan=4135	17.3625
>sp|P56199|ITA1_HUMAN Integrin alpha-1 OS=Homo sapiens OX=9606 GN=ITGA1 PE=1 SV=2	R.SEN[+1864.634]ASLVLSSSNQK.R	HexNAc(2)Hex(9)	N[+1865]	1110.13	3	3328.36	3328.37	-1.7	1111	823.13	599.72	599.72	15.29	25	controllerType=0 controllerNumber=1 scan=4069	17.0735
>sp|P05556|ITB1_HUMAN Integrin beta-1 OS=Homo sapiens OX=9606 GN=ITGB1 PE=1 SV=2	K.DTC[+57.021]TQEC[+57.021]SYFN[+1702.581]ITK.V	HexNAc(2)Hex(8)	C[+57]*2, N[+1703]	1157.11	3	3469.32	3469.32	-0.5	659	827.89	711.81	711.81	14.61	95	controllerType=0 controllerNumber=1 scan=8025	34.2632
>sp|P05556|ITB1_HUMAN Integrin beta-1 OS=Homo sapiens OX=9606 GN=ITGB1 PE=1 SV=2	K.DTC[+57.021]TQEC[+57.021]SYFN[+1378.476]ITK.V	HexNAc(2)Hex(6)	C[+57]*2, N[+1378]	1049.07	3	3145.21	3145.21	-1.8	659	863.37	713.81	713.81	16.29	95	controllerType=0 controllerNumber=1 scan=8182	34.9493
>sp|P54709|AT1B3_HUMAN Sodium/potassium-transporting ATPase subunit beta-3 OS=Homo sapiens OX=9606 GN=ATP1B3 PE=1 SV=1	K.N[+1702.581]LTVC[+57.021]PDGALFEQK.G	HexNAc(2)Hex(8)	C[+57], N[+1703]	1098.79	3	3294.35	3294.36	-2.3	124	865.7	514.81	514.81	15.04	2	controllerType=0 controllerNumber=1 scan=10319	44.1544
>sp|P13674|P4HA1_HUMAN Prolyl 4-hydroxylase subunit alpha-1 OS=Homo sapiens OX=9606 GN=P4HA1 PE=1 SV=2	K.DMSDGFISN[+1864.634]LTIQR.Q	HexNAc(2)Hex(9)	N[+1865]	1154.47	3	3461.4	3461.4	-1.1	105	867.36	535.54	535.54	16.29	3	controllerType=0 controllerNumber=1 scan=12857	55.0469
>sp|P56199|ITA1_HUMAN Integrin alpha-1 OS=Homo sapiens OX=9606 GN=ITGA1 PE=1 SV=2	R.SEN[+1702.581]ASLVLSSSNQK.R	HexNAc(2)Hex(8)	N[+1703]	1056.11	3	3166.31	3166.32	-1.5	1111	879.3	665.54	665.54	16.29	25	controllerType=0 controllerNumber=1 scan=4098	17.2013
>sp|P04062|GLCM_HUMAN Lysosomal acid glucosylceramidase OS=Homo sapiens OX=9606 GN=GBA PE=1 SV=3	R.DLGPTLAN[+2026.687]STHHNVR.L	HexNAc(2)Hex(10)	N[+2027]	1220.17	3	3658.5	3658.51	-2.3	302	206.33	58.43	58.43	1.9	7	controllerType=0 controllerNumber=1 scan=3482	14.5312
>sp|P05556|ITB1_HUMAN Integrin beta-1 OS=Homo sapiens OX=9606 GN=ITGB1 PE=1 SV=2	K.KDTC[+57.021]TQEC[+57.021]SYFN[+3007.058]ITK.V	HexNAc(5)Hex(6)Fuc(1)NeuAc(3)	C[+57]*2, N[+3007]	1225.97	4	4900.88	4901.89	-2.1	658	217.19	47.64	47.64	1.57	95	controllerType=0 controllerNumber=1 scan=9287	39.7071
>sp|Q9UMX0|UBQL1_HUMAN Ubiquilin-1 OS=Homo sapiens OX=9606 GN=UBQLN1 PE=1 SV=2	K.EEFAVPEN[+2861.000]SSVQQFK.E	HexNAc(5)Hex(6)NeuAc(3)	N[+2861]	1533.95	3	4599.83	4599.83	1.2	48	217.28	92.55	92.55	1.48	7	controllerType=0 controllerNumber=1 scan=9597	41.0368
>sp|Q14126|DSG2_HUMAN Desmoglein-2 OS=Homo sapiens OX=9606 GN=DSG2 PE=1 SV=2	K.IN[+2351.851]ATDADEPNTLNSK.I	HexNAc(4)Hex(5)Fuc(3)NeuAc(1)	N[+2352]	1318.87	3	3954.59	3954.61	-4.5	181	219.91	99.28	99.28	2.03	10	controllerType=0 controllerNumber=1 scan=5252	22.2209
>sp|P30508|1C12_HUMAN HLA class I histocompatibility antigen, Cw-12 alpha chain OS=Homo sapiens OX=9606 GN=HLA-C PE=1 SV=2	R.GYYN[+3007.058]QSEAGSHTLQR.M	HexNAc(5)Hex(6)Fuc(1)NeuAc(3)	N[+3007]	1179.96	4	4716.82	4717.84	-3.5	107	224.27	120.9	120.9	2.44	9	controllerType=0 controllerNumber=1 scan=4436	18.658
>sp|P07602|SAP_HUMAN Prosaposin OS=Homo sapiens OX=9606 GN=PSAP PE=1 SV=2	K.TC[+57.021]DWLPKPN[+2350.830]M[+15.995]SASC[+57.021]K.E	HexNAc(4)Hex(5)Fuc(1)NeuAc(2)	C[+57]*2, M[+16], N[+2351]	1387.88	3	4161.63	4161.62	0.8	93	230.2	111.51	19.6	2.47	18	controllerType=0 controllerNumber=1 scan=7609	32.4583
>sp|P05556|ITB1_HUMAN Integrin beta-1 OS=Homo sapiens OX=9606 GN=ITGB1 PE=1 SV=2	K.KDTC[+57.021]TQEC[+57.021]SYFN[+2424.867]ITK.V	HexNAc(5)Hex(6)Fuc(1)NeuAc(1)	C[+57]*2, N[+2425]	1440.57	3	4319.69	4319.7	-1.9	658	230.73	103.27	67.67	3.8	95	controllerType=0 controllerNumber=1 scan=6972	29.6828
>sp|P30508|1C12_HUMAN HLA class I histocompatibility antigen, Cw-12 alpha chain OS=Homo sapiens OX=9606 GN=HLA-C PE=1 SV=2	R.GYYN[+2424.867]QSEAGSHTLQR.M	HexNAc(5)Hex(6)Fuc(1)NeuAc(1)	N[+2425]	1379.22	3	4135.64	4135.65	-2.2	107	237.34	92.91	69.62	2.85	9	controllerType=0 controllerNumber=1 scan=3411	14.226
>sp|Q9BXP5|SRRT_HUMAN Serrate RNA effector molecule homolog OS=Homo sapiens OX=9606 GN=SRRT PE=1 SV=1	K.TC[+57.021]SLFMRNIAPN[+2861.000]ISR.A	HexNAc(5)Hex(6)NeuAc(3)	C[+57], N[+2861]	1160.73	4	4639.88	4640.9	-2.9	420	238.17	43.04	43.04	1.28	3	controllerType=0 controllerNumber=1 scan=15017	64.143
>sp|P30508|1C12_HUMAN HLA class I histocompatibility antigen, Cw-12 alpha chain OS=Homo sapiens OX=9606 GN=HLA-C PE=1 SV=2	R.GYYN[+3007.058]QSEAGSHTLQR.M	HexNAc(5)Hex(6)Fuc(1)NeuAc(3)	N[+3007]	1180.21	4	4717.83	4717.84	-2.6	107	239.22	133.28	133.28	2.93	9	controllerType=0 controllerNumber=1 scan=4422	18.5964
>sp|Q9BXP5|SRRT_HUMAN Serrate RNA effector molecule homolog OS=Homo sapiens OX=9606 GN=SRRT PE=1 SV=1	K.TC[+57.021]SLFMRNIAPN[+2876.995]ISR.A	HexNAc(5)Hex(6)NeuAc(2)NeuGc(1)	C[+57], N[+2877]	1552.97	3	4656.89	4656.89	0	420	243.05	7.51	7.51	0.99	3	controllerType=0 controllerNumber=1 scan=15159	64.696
>sp|P04062|GLCM_HUMAN Lysosomal acid glucosylceramidase OS=Homo sapiens OX=9606 GN=GBA PE=1 SV=3	R.DLGPTLAN[+3663.286]STHHNVR.L	HexNAc(6)Hex(7)Fuc(1)NeuAc(4)	N[+3663]	1324.53	4	5295.1	5295.11	-2.4	302	261.58	77.28	77.28	3.37	7	controllerType=0 controllerNumber=1 scan=6161	26.1468
>sp|P30508|1C12_HUMAN HLA class I histocompatibility antigen, Cw-12 alpha chain OS=Homo sapiens OX=9606 GN=HLA-C PE=1 SV=2	R.GYYN[+2059.735]QSEAGSHTLQR.M	HexNAc(4)Hex(5)Fuc(1)NeuAc(1)	N[+2060]	1257.51	3	3770.51	3770.52	-1	107	264.85	69.04	69.04	3.35	9	controllerType=0 controllerNumber=1 scan=3515	14.6738
>sp|Q9BXP5|SRRT_HUMAN Serrate RNA effector molecule homolog OS=Homo sapiens OX=9606 GN=SRRT PE=1 SV=1	K.TC[+57.021]SLFMRNIAPN[+2876.995]ISR.A	HexNAc(5)Hex(6)NeuAc(2)NeuGc(1)	C[+57], N[+2877]	1552.97	3	4656.89	4656.89	0	420	265.62	31.02	31.02	1.25	3	controllerType=0 controllerNumber=1 scan=14995	64.0537
>sp|P07602|SAP_HUMAN Prosaposin OS=Homo sapiens OX=9606 GN=PSAP PE=1 SV=2	K.TC[+57.021]DWLPKPN[+2424.867]MSASC[+57.021]K.E	HexNAc(5)Hex(6)Fuc(1)NeuAc(1)	C[+57]*2, N[+2425]	1407.22	3	4219.66	4219.66	-1.8	93	272.37	102.42	67.32	4.71	18	controllerType=0 controllerNumber=1 scan=8812	37.6592
>sp|Q17RY6|LY6K_HUMAN Lymphocyte antigen 6K OS=Homo sapiens OX=9606 GN=LY6K PE=1 SV=2	R.YC[+57.021]NLEGPPIN[+2043.740]SSVFK.E	HexNAc(4)Hex(4)Fuc(2)NeuAc(1)	C[+57], N[+2044]	1256.85	3	3768.54	3768.57	-7.9	120	272.67	66.15	66.15	2.23	3	controllerType=0 controllerNumber=1 scan=11025	47.141
>sp|Q9BXP5|SRRT_HUMAN Serrate RNA effector molecule homolog OS=Homo sapiens OX=9606 GN=SRRT PE=1 SV=1	K.TC[+57.021]SLFMRNIAPN[+2861.000]ISR.A	HexNAc(5)Hex(6)NeuAc(3)	C[+57], N[+2861]	1547.63	3	4640.88	4640.9	-3.9	420	275.25	19.63	19.63	1.2	3	controllerType=0 controllerNumber=1 scan=15039	64.2308
>sp|P04062|GLCM_HUMAN Lysosomal acid glucosylceramidase OS=Homo sapiens OX=9606 GN=GBA PE=1 SV=3	R.DLGPTLAN[+3007.058]STHHNVR.L	HexNAc(5)Hex(6)Fuc(1)NeuAc(3)	N[+3007]	1160.47	4	4638.87	4638.88	-2.7	302	277.31	114.98	114.98	4.72	7	controllerType=0 controllerNumber=1 scan=5521	23.3852
>sp|P05556|ITB1_HUMAN Integrin beta-1 OS=Homo sapiens OX=9606 GN=ITGB1 PE=1 SV=2	K.KDTC[+57.021]TQEC[+57.021]SYFN[+2350.830]ITK.V	HexNAc(4)Hex(5)Fuc(1)NeuAc(2)	C[+57]*2, N[+2351]	1415.89	3	4245.65	4245.66	-1.9	658	277.4	128.59	27.91	4.92	95	controllerType=0 controllerNumber=1 scan=8073	34.473
>sp|Q92542|NICA_HUMAN Nicastrin OS=Homo sapiens OX=9606 GN=NCSTN PE=1 SV=2	R.RPN[+1864.634]QSQPLPPSSLQR.F	HexNAc(2)Hex(9)	N[+1865]	1190.52	3	3569.54	3569.55	-3.1	415	282.21	185.95	185.95	4.89	7	controllerType=0 controllerNumber=1 scan=3645	15.2341
>sp|P04062|GLCM_HUMAN Lysosomal acid glucosylceramidase OS=Homo sapiens OX=9606 GN=GBA PE=1 SV=3	R.DLGPTLAN[+3007.058]STHHNVR.L	HexNAc(5)Hex(6)Fuc(1)NeuAc(3)	N[+3007]	1546.96	3	4638.87	4638.88	-2.2	302	282.43	100.6	100.6	4.7	7	controllerType=0 controllerNumber=1 scan=5487	23.2383
>sp|P08648|ITA5_HUMAN Integrin alpha-5 OS=Homo sapiens OX=9606 GN=ITGA5 PE=1 SV=2	R.VTGLN[+2716.983]C[+57.021]TTNHPINPK.G	HexNAc(5)Hex(6)Fuc(3)NeuAc(1)	C[+57], N[+2717]	1461.27	3	4381.79	4382.82	-6	864	287.9	84.61	9.79	2.46	12	controllerType=0 controllerNumber=1 scan=5033	21.267
>sp|P02458|CO2A1_HUMAN Collagen alpha-1(II) chain OS=Homo sapiens OX=9606 GN=COL2A1 PE=1 SV=3	R.LLSTEGSQN[+1540.529]ITYHC[+57.021]K.N	HexNAc(2)Hex(7)	C[+57], N[+1541]	1097.79	3	3291.36	3291.37	-2.1	1380	295.32	196.75	196.75	3.58	2	controllerType=0 controllerNumber=1 scan=4374	18.3866
>sp|P08648|ITA5_HUMAN Integrin alpha-5 OS=Homo sapiens OX=9606 GN=ITGA5 PE=1 SV=2	R.VTGLN[+2026.687]C[+57.021]TTNHPINPK.G	HexNAc(2)Hex(10)	C[+57], N[+2027]	1231.51	3	3692.52	3692.52	-1.9	864	303.63	96.24	96.24	4.75	12	controllerType=0 controllerNumber=1 scan=3517	14.683
>sp|Q6YHK3|CD109_HUMAN CD109 antigen OS=Homo sapiens OX=9606 GN=CD109 PE=1 SV=2	K.IN[+1727.613]GSAN[+2245.799]FSFNDEEMK.N	HexNAc(3)Hex(6)Fuc(1),HexNAc(5)Hex(4)NeuAc(2)	N[+1728][+2246]	1135.84	5	5675.19	5676.15	7.6	286	307.58	307.58	0	2.47	13	controllerType=0 controllerNumber=1 scan=8339	35.6203
>sp|P02458|CO2A1_HUMAN Collagen alpha-1(II) chain OS=Homo sapiens OX=9606 GN=COL2A1 PE=1 SV=3	R.LLSTEGSQN[+1702.581]ITYHC[+57.021]K.N	HexNAc(2)Hex(8)	C[+57], N[+1703]	1151.81	3	3453.42	3453.42	-1.6	1380	308.31	146.65	146.65	4.06	2	controllerType=0 controllerNumber=1 scan=4332	18.2054
>sp|P07602|SAP_HUMAN Prosaposin OS=Homo sapiens OX=9606 GN=PSAP PE=1 SV=2	K.TC[+57.021]DWLPKPN[+2060.755]MSASC[+57.021]K.E	HexNAc(4)Hex(5)Fuc(3)	C[+57]*2, N[+2061]	1285.85	3	3855.54	3855.55	-3.4	93	310.71	81.84	81.84	3.3	18	controllerType=0 controllerNumber=1 scan=9013	38.529
>sp|P48960|CD97_HUMAN CD97 antigen OS=Homo sapiens OX=9606 GN=CD97 PE=1 SV=4	R.WC[+57.021]PQNSSC[+57.021]VN[+1872.651]ATAC[+57.021]R.C	HexNAc(3)Hex(6)NeuAc(1)	C[+57]*3, N[+1873]	1228.46	3	3683.38	3683.39	-3.4	29	325.98	173.45	5.29	4.61	14	controllerType=0 controllerNumber=1 scan=5025	21.2332
>sp|P11047|LAMC1_HUMAN Laminin subunit gamma-1 OS=Homo sapiens OX=9606 GN=LAMC1 PE=1 SV=3	R.KIPAIN[+2350.830]QTITEANEK.T	HexNAc(4)Hex(5)Fuc(1)NeuAc(2)	N[+2351]	1340.92	3	4020.74	4020.74	-1	1390	328.09	248.69	26.53	5.23	20	controllerType=0 controllerNumber=1 scan=8274	35.3401
>sp|P07602|SAP_HUMAN Prosaposin OS=Homo sapiens OX=9606 GN=PSAP PE=1 SV=2	K.TC[+57.021]DWLPKPN[+2262.814]MSASC[+57.021]K.E	HexNAc(5)Hex(5)Fuc(1)NeuAc(1)	C[+57]*2, N[+2263]	1352.87	3	4056.61	4057.61	0.3	93	342.38	198.9	111.26	3.03	18	controllerType=0 controllerNumber=1 scan=8839	37.7779
>sp|P05556|ITB1_HUMAN Integrin beta-1 OS=Homo sapiens OX=9606 GN=ITGB1 PE=1 SV=2	K.KDTC[+57.021]TQEC[+57.021]SYFN[+2059.735]ITK.V	HexNAc(4)Hex(5)Fuc(1)NeuAc(1)	C[+57]*2, N[+2060]	1318.86	3	3954.56	3954.57	-1.8	658	348.07	211.84	211.84	5.87	95	controllerType=0 controllerNumber=1 scan=7086	30.1766
>sp|Q10589|BST2_HUMAN Bone marrow stromal antigen 2 OS=Homo sapiens OX=9606 GN=BST2 PE=1 SV=1	R.N[+2350.830]VTHLLQQELTEAQK.G	HexNAc(4)Hex(5)Fuc(1)NeuAc(2)	N[+2351]	1368.26	3	4102.75	4102.76	-2	65	348.84	108.48	15.84	5.11	5	controllerType=0 controllerNumber=1 scan=11594	49.6087
>sp|P48960|CD97_HUMAN CD97 antigen OS=Homo sapiens OX=9606 GN=CD97 PE=1 SV=4	R.LSAVNSIFLSHN[+2059.735]NTK.E	HexNAc(4)Hex(5)Fuc(1)NeuAc(1)	N[+2060]	1235.54	3	3704.6	3704.61	-1	442	349.11	68.38	68.38	4.67	14	controllerType=0 controllerNumber=1 scan=8966	38.3263
>sp|P30508|1C12_HUMAN HLA class I histocompatibility antigen, Cw-12 alpha chain OS=Homo sapiens OX=9606 GN=HLA-C PE=1 SV=2	R.GYYN[+2350.830]QSEAGSHTLQR.M	HexNAc(4)Hex(5)Fuc(1)NeuAc(2)	N[+2351]	1016.16	4	4061.6	4061.61	-2.7	107	364.65	173.58	3.87	5.41	9	controllerType=0 controllerNumber=1 scan=3815	15.9661
>sp|P05556|ITB1_HUMAN Integrin beta-1 OS=Homo sapiens OX=9606 GN=ITGB1 PE=1 SV=2	K.KDTC[+57.021]TQEC[+57.021]SYFN[+2350.830]ITK.V	HexNAc(4)Hex(5)Fuc(1)NeuAc(2)	C[+57]*2, N[+2351]	1415.89	3	4245.65	4245.66	-1.6	658	378.43	175.78	19.31	5.66	95	controllerType=0 controllerNumber=1 scan=8179	34.9348
>sp|P05556|ITB1_HUMAN Integrin beta-1 OS=Homo sapiens OX=9606 GN=ITGB1 PE=1 SV=2	K.KDTC[+57.021]TQEC[+57.021]SYFN[+1768.640]ITK.V	HexNAc(4)Hex(5)Fuc(1)	C[+57]*2, N[+1769]	1221.83	3	3663.46	3663.47	-1.6	658	379.65	270.83	270.83	6.18	95	controllerType=0 controllerNumber=1 scan=6003	25.4645
>sp|Q9UBG0|MRC2_HUMAN C-type mannose receptor 2 OS=Homo sapiens OX=9606 GN=MRC2 PE=1 SV=2	R.WN[+2018.708]DSPC[+57.021]N[+349.137]QSLPSIC[+57.021]K.K	HexNAc(3)Hex(6)Fuc(1)NeuAc(1),HexNAc(1)Fuc(1)	C[+57]*2, N[+349][+2019]	1391.89	3	4173.65	4173.64	1.4	491	387.95	235.27	1.2	3.31	24	controllerType=0 controllerNumber=1 scan=10063	43.0611
>sp|P30508|1C12_HUMAN HLA class I histocompatibility antigen, Cw-12 alpha chain OS=Homo sapiens OX=9606 GN=HLA-C PE=1 SV=2	R.GYYN[+2715.963]QSEAGSHTLQR.M	HexNAc(5)Hex(6)Fuc(1)NeuAc(2)	N[+2716]	1476.25	3	4426.74	4426.75	-1.6	107	389.26	185.22	17.47	5.76	9	controllerType=0 controllerNumber=1 scan=4050	16.9919
>sp|P07602|SAP_HUMAN Prosaposin OS=Homo sapiens OX=9606 GN=PSAP PE=1 SV=2	K.TC[+57.021]DWLPKPN[+2715.963]MSASC[+57.021]K.E	HexNAc(5)Hex(6)Fuc(1)NeuAc(2)	C[+57]*2, N[+2716]	1504.26	3	4510.75	4510.76	-1.8	93	392.48	256.52	23.99	6.06	18	controllerType=0 controllerNumber=1 scan=9766	41.7654
>sp|P30508|1C12_HUMAN HLA class I histocompatibility antigen, Cw-12 alpha chain OS=Homo sapiens OX=9606 GN=HLA-C PE=1 SV=2	R.GYYN[+2350.830]QSEAGSHTLQR.M	HexNAc(4)Hex(5)Fuc(1)NeuAc(2)	N[+2351]	1354.54	3	4061.61	4061.61	-1.9	107	398.19	103.05	29.25	5.24	9	controllerType=0 controllerNumber=1 scan=3740	15.6445
>sp|P05556|ITB1_HUMAN Integrin beta-1 OS=Homo sapiens OX=9606 GN=ITGB1 PE=1 SV=2	K.KDTC[+57.021]TQEC[+57.021]SYFN[+2026.687]ITK.V	HexNAc(2)Hex(10)	C[+57]*2, N[+2027]	1307.84	3	3921.51	3921.52	-1.3	658	399.82	255.9	255.9	6.06	95	controllerType=0 controllerNumber=1 scan=5981	25.3699
>sp|P05556|ITB1_HUMAN Integrin beta-1 OS=Homo sapiens OX=9606 GN=ITGB1 PE=1 SV=2	K.KDTC[+57.021]TQEC[+57.021]SYFN[+2350.830]ITK.V	HexNAc(4)Hex(5)Fuc(1)NeuAc(2)	C[+57]*2, N[+2351]	1415.89	3	4245.66	4245.66	-1.2	658	401.75	201.95	17.94	6.34	95	controllerType=0 controllerNumber=1 scan=8265	35.3037
>sp|Q9HDC9|APMAP_HUMAN Adipocyte plasma membrane-associated protein OS=Homo sapiens OX=9606 GN=APMAP PE=1 SV=2	K.N[+1702.581]M[+15.995]SFVNDLTVTQDGR.K	HexNAc(2)Hex(8)	M[+16], N[+1703]	1139.13	3	3415.37	3415.37	-1.2	196	404.38	151.31	151.31	5.61	3	controllerType=0 controllerNumber=1 scan=8298	35.4426
>sp|P48960|CD97_HUMAN CD97 antigen OS=Homo sapiens OX=9606 GN=CD97 PE=1 SV=4	R.WC[+57.021]PQN[+2018.708]SSC[+57.021]VN[+349.137]ATAC[+57.021]R.C	HexNAc(3)Hex(6)Fuc(1)NeuAc(1),HexNAc(1)Fuc(1)	C[+57]*3, N[+349][+2019]	1393.54	3	4178.59	4178.59	1.6	29	404.41	266.56	0	4.82	14	controllerType=0 controllerNumber=1 scan=5792	24.5535
>sp|Q29983|MICA_HUMAN MHC class I polypeptide-related sequence A OS=Homo sapiens OX=9606 GN=MICA PE=1 SV=1	R.AKPQGQWAEDVLGN[+2350.830]K.T	HexNAc(4)Hex(5)Fuc(1)NeuAc(2)	N[+2351]	1331.23	3	3991.67	3991.67	-0.6	66	404.51	120.73	120.73	5.1	9	controllerType=0 controllerNumber=1 scan=8953	38.2711
>sp|P78310|CXAR_HUMAN Coxsackievirus and adenovirus receptor OS=Homo sapiens OX=9606 GN=CXADR PE=1 SV=1	K.N[+1540.529]ASSEYSGTYSC[+57.021]TVR.N	HexNAc(2)Hex(7)	C[+57], N[+1541]	1611.62	2	3222.24	3222.24	-1	201	410.29	269.71	269.71	5.22	2	controllerType=0 controllerNumber=1 scan=3661	15.3021
>sp|Q9HDC9|APMAP_HUMAN Adipocyte plasma membrane-associated protein OS=Homo sapiens OX=9606 GN=APMAP PE=1 SV=2	K.N[+1702.581]MSFVNDLTVTQDGR.K	HexNAc(2)Hex(8)	N[+1703]	1133.79	3	3399.37	3399.38	-3.2	196	414.82	257.31	257.31	5.64	3	controllerType=0 controllerNumber=1 scan=10760	46.0305
>sp|P07602|SAP_HUMAN Prosaposin OS=Homo sapiens OX=9606 GN=PSAP PE=1 SV=2	K.TC[+57.021]DWLPKPN[+2715.963]MSASC[+57.021]K.E	HexNAc(5)Hex(6)Fuc(1)NeuAc(2)	C[+57]*2, N[+2716]	1504.26	3	4510.75	4510.76	-1.2	93	415.53	271.54	21.35	6.48	18	controllerType=0 controllerNumber=1 scan=9755	41.7184
>sp|Q29983|MICA_HUMAN MHC class I polypeptide-related sequence A OS=Homo sapiens OX=9606 GN=MICA PE=1 SV=1	R.AKPQGQWAEDVLGN[+2350.830]K.T	HexNAc(4)Hex(5)Fuc(1)NeuAc(2)	N[+2351]	1331.23	3	3991.66	3991.67	-2.1	66	415.54	183.13	145.19	6.1	9	controllerType=0 controllerNumber=1 scan=9025	38.5812
>sp|P04062|GLCM_HUMAN Lysosomal acid glucosylceramidase OS=Homo sapiens OX=9606 GN=GBA PE=1 SV=3	R.DLGPTLAN[+2350.830]STHHNVR.L	HexNAc(4)Hex(5)Fuc(1)NeuAc(2)	N[+2351]	1328.22	3	3982.64	3982.66	-2.8	302	420.47	177.87	152.08	5.98	7	controllerType=0 controllerNumber=1 scan=4884	20.6182
>sp|O14672|ADA10_HUMAN Disintegrin and metalloproteinase domain-containing protein 10 OS=Homo sapiens OX=9606 GN=ADAM10 PE=1 SV=1	R.IN[+1702.581]TTADEKDPTNPFR.F	HexNAc(2)Hex(8)	N[+1703]	1141.14	3	3421.41	3421.42	-3	277	430.12	292.03	292.03	5.34	7	controllerType=0 controllerNumber=1 scan=5217	22.0687
>sp|P30508|1C12_HUMAN HLA class I histocompatibility antigen, Cw-12 alpha chain OS=Homo sapiens OX=9606 GN=HLA-C PE=1 SV=2	R.GYYN[+2350.830]QSEAGSHTLQR.M	HexNAc(4)Hex(5)Fuc(1)NeuAc(2)	N[+2351]	1354.54	3	4061.61	4061.61	-1.9	107	452.21	190.43	19.26	6.03	9	controllerType=0 controllerNumber=1 scan=4191	17.5947
>sp|Q9UBG0|MRC2_HUMAN C-type mannose receptor 2 OS=Homo sapiens OX=9606 GN=MRC2 PE=1 SV=2	R.WNDSPC[+57.021]N[+2350.830]QSLPSIC[+57.021]K.K	HexNAc(4)Hex(5)Fuc(1)NeuAc(2)	C[+57]*2, N[+2351]	1386.21	3	4156.61	4156.62	-3.1	491	454.88	231.07	8.8	5.44	24	controllerType=0 controllerNumber=1 scan=9990	42.7415
>sp|P48960|CD97_HUMAN CD97 antigen OS=Homo sapiens OX=9606 GN=CD97 PE=1 SV=4	R.WC[+57.021]PQNSSC[+57.021]VN[+2204.772]ATAC[+57.021]R.C	HexNAc(4)Hex(5)NeuAc(2)	C[+57]*3, N[+2205]	1339.17	3	4015.51	4015.51	-1	29	458.5	142.3	18.19	5.55	14	controllerType=0 controllerNumber=1 scan=5847	24.7884
>sp|P07602|SAP_HUMAN Prosaposin OS=Homo sapiens OX=9606 GN=PSAP PE=1 SV=2	K.TC[+57.021]DWLPKPN[+3007.058]MSASC[+57.021]K.E	HexNAc(5)Hex(6)Fuc(1)NeuAc(3)	C[+57]*2, N[+3007]	1601.29	3	4801.84	4801.86	-2.2	93	465.49	270.08	270.08	6.69	18	controllerType=0 controllerNumber=1 scan=10909	46.6364
>sp|P07602|SAP_HUMAN Prosaposin OS=Homo sapiens OX=9606 GN=PSAP PE=1 SV=2	K.TC[+57.021]DWLPKPN[+2059.735]MSASC[+57.021]K.E	HexNAc(4)Hex(5)Fuc(1)NeuAc(1)	C[+57]*2, N[+2060]	1285.51	3	3854.52	3854.53	-1.9	93	477.38	311.21	311.21	6.75	18	controllerType=0 controllerNumber=1 scan=8831	37.74
>sp|Q9Y4L1|HYOU1_HUMAN Hypoxia up-regulated protein 1 OS=Homo sapiens OX=9606 GN=HYOU1 PE=1 SV=1	R.AEPPLN[+1378.476]ASASDQGEK.V	HexNAc(2)Hex(6)	N[+1378]	1446.6	2	2892.19	2892.19	-1.2	926	488.64	342.92	342.92	7.03	27	controllerType=0 controllerNumber=1 scan=3402	14.1874
>sp|Q9Y4L1|HYOU1_HUMAN Hypoxia up-regulated protein 1 OS=Homo sapiens OX=9606 GN=HYOU1 PE=1 SV=1	R.AEPPLN[+1540.529]ASASDQGEK.V	HexNAc(2)Hex(7)	N[+1541]	1527.62	2	3054.24	3054.24	-1.9	926	488.88	293.24	293.24	6.68	27	controllerType=0 controllerNumber=1 scan=3322	13.8459
>sp|P30508|1C12_HUMAN HLA class I histocompatibility antigen, Cw-12 alpha chain OS=Homo sapiens OX=9606 GN=HLA-C PE=1 SV=2	R.GYYN[+2715.963]QSEAGSHTLQR.M	HexNAc(5)Hex(6)Fuc(1)NeuAc(2)	N[+2716]	1476.25	3	4426.74	4426.75	-2.2	107	492.43	217.58	20.99	6.64	9	controllerType=0 controllerNumber=1 scan=3704	15.4896
>sp|P07602|SAP_HUMAN Prosaposin OS=Homo sapiens OX=9606 GN=PSAP PE=1 SV=2	K.TC[+57.021]DWLPKPN[+2026.687]MSASC[+57.021]K.E	HexNAc(2)Hex(10)	C[+57]*2, N[+2027]	1274.5	3	3821.48	3821.48	-1.9	93	494.59	428.91	428.91	8.66	18	controllerType=0 controllerNumber=1 scan=7714	32.9147
>sp|Q99715|COCA1_HUMAN Collagen alpha-1(XII) chain OS=Homo sapiens OX=9606 GN=COL12A1 PE=1 SV=2	K.EAGN[+2060.755]ITTDGYEILGK.L	HexNAc(4)Hex(5)Fuc(3)	N[+2061]	1214.51	3	3641.51	3641.54	-5.8	2676	497.58	286.03	286.03	5.27	6	controllerType=0 controllerNumber=1 scan=10735	45.9223
>sp|P05556|ITB1_HUMAN Integrin beta-1 OS=Homo sapiens OX=9606 GN=ITGB1 PE=1 SV=2	K.KDTC[+57.021]TQEC[+57.021]SYFN[+2059.735]ITK.V	HexNAc(4)Hex(5)Fuc(1)NeuAc(1)	C[+57]*2, N[+2060]	1318.86	3	3954.56	3954.57	-1.7	658	498.87	273.7	273.7	6.77	95	controllerType=0 controllerNumber=1 scan=6990	29.7591
>sp|P01033|TIMP1_HUMAN Metalloproteinase inhibitor 1 OS=Homo sapiens OX=9606 GN=TIMP1 PE=1 SV=1	K.FVGTPEVN[+2350.830]QTTLYQR.Y	HexNAc(4)Hex(5)Fuc(1)NeuAc(2)	N[+2351]	1368.58	3	4103.72	4103.72	-1.4	46	499.59	247.42	10.32	6.41	2	controllerType=0 controllerNumber=1 scan=10864	46.4565
>sp|Q14126|DSG2_HUMAN Desmoglein-2 OS=Homo sapiens OX=9606 GN=DSG2 PE=1 SV=2	K.IN[+2059.735]ATDADEPNTLNSK.I	HexNAc(4)Hex(5)Fuc(1)NeuAc(1)	N[+2060]	1221.5	3	3662.49	3662.5	-0.5	181	504.4	224.98	224.98	5.68	10	controllerType=0 controllerNumber=1 scan=4567	19.2292
>sp|Q9Y4L1|HYOU1_HUMAN Hypoxia up-regulated protein 1 OS=Homo sapiens OX=9606 GN=HYOU1 PE=1 SV=1	R.AEPPLN[+1216.423]ASASDQGEK.V	HexNAc(2)Hex(5)	N[+1216]	1365.57	2	2730.13	2730.14	-2	926	508.18	327.16	327.16	7.03	27	controllerType=0 controllerNumber=1 scan=3357	13.9947
>sp|P07602|SAP_HUMAN Prosaposin OS=Homo sapiens OX=9606 GN=PSAP PE=1 SV=2	K.TC[+57.021]DWLPKPN[+2059.735]MSASC[+57.021]K.E	HexNAc(4)Hex(5)Fuc(1)NeuAc(1)	C[+57]*2, N[+2060]	1285.51	3	3854.53	3854.53	-1.7	93	510.66	347.97	290.42	7.12	18	controllerType=0 controllerNumber=1 scan=8848	37.8166
>sp|P07602|SAP_HUMAN Prosaposin OS=Homo sapiens OX=9606 GN=PSAP PE=1 SV=2	K.TC[+57.021]DWLPKPN[+1694.603]MSASC[+57.021]K.E	HexNAc(3)Hex(4)Fuc(1)NeuAc(1)	C[+57]*2, N[+1695]	1163.8	3	3489.39	3489.4	-2	93	516.2	308.44	308.44	6.92	18	controllerType=0 controllerNumber=1 scan=9093	38.8712
>sp|P48960|CD97_HUMAN CD97 antigen OS=Homo sapiens OX=9606 GN=CD97 PE=1 SV=4	R.WC[+57.021]PQNSSC[+57.021]VN[+2350.830]ATAC[+57.021]R.C	HexNAc(4)Hex(5)Fuc(1)NeuAc(2)	C[+57]*3, N[+2351]	1387.53	3	4160.56	4161.57	-1.8	29	518.72	346.36	25.56	6.5	14	controllerType=0 controllerNumber=1 scan=5785	24.5244
>sp|P07602|SAP_HUMAN Prosaposin OS=Homo sapiens OX=9606 GN=PSAP PE=1 SV=2	K.TC[+57.021]DWLPKPN[+1702.581]MSASC[+57.021]K.E	HexNAc(2)Hex(8)	C[+57]*2, N[+1703]	1166.46	3	3497.37	3497.38	-2.5	93	521.78	473.31	473.31	8.87	18	controllerType=0 controllerNumber=1 scan=7739	33.0241
>sp|Q5JPE7|NOMO2_HUMAN Nodal modulator 2 OS=Homo sapiens OX=9606 GN=NOMO2 PE=1 SV=1	R.LEN[+1378.476]ITTGTYTIHAQK.E	HexNAc(2)Hex(6)	N[+1378]	1023.45	3	3068.35	3068.36	-2.5	367	523.88	356.71	356.71	7.25	10	controllerType=0 controllerNumber=1 scan=6029	25.5789
>sp|P48960|CD97_HUMAN CD97 antigen OS=Homo sapiens OX=9606 GN=CD97 PE=1 SV=4	R.LSAVNSIFLSHN[+2350.830]NTK.E	HexNAc(4)Hex(5)Fuc(1)NeuAc(2)	N[+2351]	1332.57	3	3995.7	3995.7	-1	442	529.63	299.39	128.3	6.88	14	controllerType=0 controllerNumber=1 scan=10266	43.9336
>sp|P30508|1C12_HUMAN HLA class I histocompatibility antigen, Cw-12 alpha chain OS=Homo sapiens OX=9606 GN=HLA-C PE=1 SV=2	R.GYYN[+2350.830]QSEAGSHTLQR.M	HexNAc(4)Hex(5)Fuc(1)NeuAc(2)	N[+2351]	1354.54	3	4061.61	4061.61	-2.1	107	533.31	244.23	30.17	6.9	9	controllerType=0 controllerNumber=1 scan=4176	17.5308
>sp|P08648|ITA5_HUMAN Integrin alpha-5 OS=Homo sapiens OX=9606 GN=ITGA5 PE=1 SV=2	R.VTGLN[+2350.830]C[+57.021]TTNHPINPK.G	HexNAc(4)Hex(5)Fuc(1)NeuAc(2)	C[+57], N[+2351]	1339.56	3	4016.66	4016.67	-1.2	864	541.72	261.15	5.28	7.13	12	controllerType=0 controllerNumber=1 scan=4996	21.1071
>sp|P05556|ITB1_HUMAN Integrin beta-1 OS=Homo sapiens OX=9606 GN=ITGB1 PE=1 SV=2	K.KDTC[+57.021]TQEC[+57.021]SYFN[+1540.529]ITK.V	HexNAc(2)Hex(7)	C[+57]*2, N[+1541]	1145.79	3	3435.35	3435.36	-1.5	658	544.76	388.22	388.22	9.02	95	controllerType=0 controllerNumber=1 scan=6055	25.6927
>sp|Q9UBG0|MRC2_HUMAN C-type mannose receptor 2 OS=Homo sapiens OX=9606 GN=MRC2 PE=1 SV=2	R.WN[+2350.830]DSPC[+57.021]NQSLPSIC[+57.021]K.K	HexNAc(4)Hex(5)Fuc(1)NeuAc(2)	C[+57]*2, N[+2351]	1386.21	3	4156.62	4156.62	-1.1	491	545.96	314.52	1.98	6.93	24	controllerType=0 controllerNumber=1 scan=10062	43.056
>sp|P42892|ECE1_HUMAN Endothelin-converting enzyme 1 OS=Homo sapiens OX=9606 GN=ECE1 PE=1 SV=2	K.HLLEN[+1864.634]STASVSEAER.K	HexNAc(2)Hex(9)	N[+1865]	1169.82	3	3507.43	3507.44	-1.9	162	546.5	413.06	413.06	9.03	7	controllerType=0 controllerNumber=1 scan=3697	15.4574
>sp|P05556|ITB1_HUMAN Integrin beta-1 OS=Homo sapiens OX=9606 GN=ITGB1 PE=1 SV=2	K.KDTC[+57.021]TQEC[+57.021]SYFN[+1702.581]ITK.V	HexNAc(2)Hex(8)	C[+57]*2, N[+1703]	1199.81	3	3597.41	3597.41	-1.2	658	551.07	408.67	408.67	9.02	95	controllerType=0 controllerNumber=1 scan=6015	25.5168
>sp|P48960|CD97_HUMAN CD97 antigen OS=Homo sapiens OX=9606 GN=CD97 PE=1 SV=4	R.WC[+57.021]PQNSSC[+57.021]VN[+2350.830]ATAC[+57.021]R.C	HexNAc(4)Hex(5)Fuc(1)NeuAc(2)	C[+57]*3, N[+2351]	1387.86	3	4161.57	4161.57	-0.9	29	563.56	256.87	18.53	7.01	14	controllerType=0 controllerNumber=1 scan=5791	24.5489
>sp|Q9UBG0|MRC2_HUMAN C-type mannose receptor 2 OS=Homo sapiens OX=9606 GN=MRC2 PE=1 SV=2	R.WN[+2350.830]DSPC[+57.021]NQSLPSIC[+57.021]K.K	HexNAc(4)Hex(5)Fuc(1)NeuAc(2)	C[+57]*2, N[+2351]	1386.21	3	4156.62	4156.62	-2.3	491	572.45	343.15	3.17	7.38	24	controllerType=0 controllerNumber=1 scan=10045	42.9844
>sp|Q10589|BST2_HUMAN Bone marrow stromal antigen 2 OS=Homo sapiens OX=9606 GN=BST2 PE=1 SV=1	R.N[+1864.634]VTHLLQQELTEAQK.G	HexNAc(2)Hex(9)	N[+1865]	1206.19	3	3616.56	3616.56	-1.7	65	574.62	390.99	390.99	9.25	5	controllerType=0 controllerNumber=1 scan=9794	41.8889
>sp|P30508|1C12_HUMAN HLA class I histocompatibility antigen, Cw-12 alpha chain OS=Homo sapiens OX=9606 GN=HLA-C PE=1 SV=2	R.GYYN[+2059.735]QSEAGSHTLQR.M	HexNAc(4)Hex(5)Fuc(1)NeuAc(1)	N[+2060]	1257.51	3	3770.51	3770.52	-1.2	107	581.3	269.91	269.91	8.67	9	controllerType=0 controllerNumber=1 scan=3433	14.3213
>sp|P08648|ITA5_HUMAN Integrin alpha-5 OS=Homo sapiens OX=9606 GN=ITGA5 PE=1 SV=2	R.VTGLN[+2059.735]C[+57.021]TTNHPINPK.G	HexNAc(4)Hex(5)Fuc(1)NeuAc(1)	C[+57], N[+2060]	1242.53	3	3725.57	3725.57	-2	864	582.34	306.46	306.46	8.73	12	controllerType=0 controllerNumber=1 scan=4382	18.4199
>sp|Q9BTY2|FUCO2_HUMAN Plasma alpha-L-fucosidase OS=Homo sapiens OX=9606 GN=FUCA2 PE=1 SV=2	R.SQN[+2043.740]DTVTPDVWYTSK.P	HexNAc(4)Hex(4)Fuc(2)NeuAc(1)	N[+2044]	1262.18	3	3784.52	3784.55	-7.4	375	583.61	418.35	418.35	7.82	2	controllerType=0 controllerNumber=1 scan=8050	34.3729
>sp|P11047|LAMC1_HUMAN Laminin subunit gamma-1 OS=Homo sapiens OX=9606 GN=LAMC1 PE=1 SV=3	K.TAN[+1702.581]DTSTEAYNLLLR.T	HexNAc(2)Hex(8)	N[+1703]	1128.81	3	3384.41	3384.42	-2.7	1203	587.15	424.17	424.17	10.3	20	controllerType=0 controllerNumber=1 scan=11148	47.6751
>sp|P07602|SAP_HUMAN Prosaposin OS=Homo sapiens OX=9606 GN=PSAP PE=1 SV=2	K.TC[+57.021]DWLPKPN[+3007.058]MSASC[+57.021]K.E	HexNAc(5)Hex(6)Fuc(1)NeuAc(3)	C[+57]*2, N[+3007]	1601.29	3	4801.85	4801.86	-1.6	93	599.36	417.65	417.65	10.56	18	controllerType=0 controllerNumber=1 scan=10955	46.8336
>sp|Q32P28|P3H1_HUMAN Prolyl 3-hydroxylase 1 OS=Homo sapiens OX=9606 GN=P3H1 PE=1 SV=2	K.VPLQSAHLYYN[+1702.581]VTEK.V	HexNAc(2)Hex(8)	N[+1703]	1155.5	3	3464.49	3464.5	-2	530	601.28	558.92	558.92	11.57	3	controllerType=0 controllerNumber=1 scan=7831	33.4196
>sp|P05556|ITB1_HUMAN Integrin beta-1 OS=Homo sapiens OX=9606 GN=ITGB1 PE=1 SV=2	K.KDTC[+57.021]TQEC[+57.021]SYFN[+1864.634]ITK.V	HexNAc(2)Hex(9)	C[+57]*2, N[+1865]	1253.82	3	3759.46	3759.47	-1.9	658	602.16	429.51	429.51	11.56	95	controllerType=0 controllerNumber=1 scan=5979	25.3599
>sp|P07602|SAP_HUMAN Prosaposin OS=Homo sapiens OX=9606 GN=PSAP PE=1 SV=2	K.TC[+57.021]DWLPKPN[+2350.830]MSASC[+57.021]K.E	HexNAc(4)Hex(5)Fuc(1)NeuAc(2)	C[+57]*2, N[+2351]	1382.55	3	4145.62	4145.63	-0.9	93	605.85	405.3	31.35	11.56	18	controllerType=0 controllerNumber=1 scan=9967	42.6419
>sp|Q9Y4L1|HYOU1_HUMAN Hypoxia up-regulated protein 1 OS=Homo sapiens OX=9606 GN=HYOU1 PE=1 SV=1	R.AEPPLN[+1378.476]ASASDQGEK.V	HexNAc(2)Hex(6)	N[+1378]	1446.6	2	2892.19	2892.19	-1.2	926	608.41	465.26	465.26	11.56	27	controllerType=0 controllerNumber=1 scan=3320	13.8374
>sp|Q14126|DSG2_HUMAN Desmoglein-2 OS=Homo sapiens OX=9606 GN=DSG2 PE=1 SV=2	K.IN[+2350.830]ATDADEPNTLNSK.I	HexNAc(4)Hex(5)Fuc(1)NeuAc(2)	N[+2351]	1318.53	3	3953.59	3953.59	-1.2	181	618.28	370.8	160.57	9.86	10	controllerType=0 controllerNumber=1 scan=5316	22.4934
>sp|P07602|SAP_HUMAN Prosaposin OS=Homo sapiens OX=9606 GN=PSAP PE=1 SV=2	K.TC[+57.021]DWLPKPN[+2350.830]MSASC[+57.021]K.E	HexNAc(4)Hex(5)Fuc(1)NeuAc(2)	C[+57]*2, N[+2351]	1382.55	3	4145.62	4145.63	-1.4	93	618.73	402.4	30.25	11.56	18	controllerType=0 controllerNumber=1 scan=10037	42.9469
>sp|P11047|LAMC1_HUMAN Laminin subunit gamma-1 OS=Homo sapiens OX=9606 GN=LAMC1 PE=1 SV=3	R.KIPAIN[+1702.581]QTITEANEK.T	HexNAc(2)Hex(8)	N[+1703]	1124.83	3	3372.49	3372.49	-1.1	1390	628.62	628.62	628.62	11.56	20	controllerType=0 controllerNumber=1 scan=5860	24.8452
>sp|Q17RY6|LY6K_HUMAN Lymphocyte antigen 6K OS=Homo sapiens OX=9606 GN=LY6K PE=1 SV=2	R.YC[+57.021]NLEGPPIN[+2043.740]SSVFK.E	HexNAc(4)Hex(4)Fuc(2)NeuAc(1)	C[+57], N[+2044]	1256.85	3	3768.54	3768.57	-8.3	120	634.38	364.44	364.44	8.24	3	controllerType=0 controllerNumber=1 scan=11027	47.1466
>sp|Q32P28|P3H1_HUMAN Prolyl 3-hydroxylase 1 OS=Homo sapiens OX=9606 GN=P3H1 PE=1 SV=2	K.VPLQSAHLYYN[+1378.476]VTEK.V	HexNAc(2)Hex(6)	N[+1378]	1047.47	3	3140.39	3140.39	-1.3	530	638.8	424.73	424.73	11.56	3	controllerType=0 controllerNumber=1 scan=7905	33.7405
>sp|O15031|PLXB2_HUMAN Plexin-B2 OS=Homo sapiens OX=9606 GN=PLXNB2 PE=1 SV=3	K.SC[+57.021]VAVTSAQPQN[+2204.772]MSR.R	HexNAc(4)Hex(5)NeuAc(2)	C[+57], N[+2205]	1280.85	3	3840.53	3840.53	-0.8	517	639.07	384	384	9.35	3	controllerType=0 controllerNumber=1 scan=5450	23.0769
>sp|Q9Y4L1|HYOU1_HUMAN Hypoxia up-regulated protein 1 OS=Homo sapiens OX=9606 GN=HYOU1 PE=1 SV=1	R.AEPPLN[+1702.581]ASASDQGEK.V	HexNAc(2)Hex(8)	N[+1703]	1608.65	2	3216.29	3216.29	-1.9	926	655.75	462.39	462.39	12.57	27	controllerType=0 controllerNumber=1 scan=3285	13.6854
>sp|P05556|ITB1_HUMAN Integrin beta-1 OS=Homo sapiens OX=9606 GN=ITGB1 PE=1 SV=2	K.KDTC[+57.021]TQEC[+57.021]SYFN[+1378.476]ITK.V	HexNAc(2)Hex(6)	C[+57]*2, N[+1378]	1091.77	3	3273.3	3273.31	-2	658	657.08	509.09	509.09	12.57	95	controllerType=0 controllerNumber=1 scan=6139	26.0551
>sp|Q10589|BST2_HUMAN Bone marrow stromal antigen 2 OS=Homo sapiens OX=9606 GN=BST2 PE=1 SV=1	R.N[+2026.687]VTHLLQQELTEAQK.G	HexNAc(2)Hex(10)	N[+2027]	1260.21	3	3778.61	3778.62	-2	65	660.82	445.13	445.13	12.57	5	controllerType=0 controllerNumber=1 scan=9733	41.6225
>sp|P42892|ECE1_HUMAN Endothelin-converting enzyme 1 OS=Homo sapiens OX=9606 GN=ECE1 PE=1 SV=2	K.HLLEN[+1702.581]STASVSEAER.K	HexNAc(2)Hex(8)	N[+1703]	1115.8	3	3345.38	3345.38	-1.5	162	677.09	574.02	574.02	12.56	7	controllerType=0 controllerNumber=1 scan=3708	15.5042
>sp|Q99715|COCA1_HUMAN Collagen alpha-1(XII) chain OS=Homo sapiens OX=9606 GN=COL12A1 PE=1 SV=2	K.EAGN[+2350.830]ITTDGYEILGK.L	HexNAc(4)Hex(5)Fuc(1)NeuAc(2)	N[+2351]	1311.21	3	3931.61	3931.61	-1.4	2676	688.39	380.98	165.29	12.29	6	controllerType=0 controllerNumber=1 scan=11968	51.2222
>sp|Q9HDC9|APMAP_HUMAN Adipocyte plasma membrane-associated protein OS=Homo sapiens OX=9606 GN=APMAP PE=1 SV=2	K.N[+1702.581]MSFVNDLTVTQDGR.K	HexNAc(2)Hex(8)	N[+1703]	1133.79	3	3399.37	3399.38	-2.2	196	733.28	512.24	512.24	13.3	3	controllerType=0 controllerNumber=1 scan=10682	45.6884
>sp|Q17RY6|LY6K_HUMAN Lymphocyte antigen 6K OS=Homo sapiens OX=9606 GN=LY6K PE=1 SV=2	R.YC[+57.021]NLEGPPIN[+2026.687]SSVFK.E	HexNAc(2)Hex(10)	C[+57], N[+2027]	1251.17	3	3751.51	3751.52	-2.7	120	738.96	576.98	576.98	13.3	3	controllerType=0 controllerNumber=1 scan=11015	47.0941
>sp|Q5JPE7|NOMO2_HUMAN Nodal modulator 2 OS=Homo sapiens OX=9606 GN=NOMO2 PE=1 SV=1	R.LEN[+1540.529]ITTGTYTIHAQK.E	HexNAc(2)Hex(7)	N[+1541]	1077.47	3	3230.4	3230.41	-1.6	367	742.54	570.49	570.49	13.56	10	controllerType=0 controllerNumber=1 scan=5980	25.3646
>sp|P01033|TIMP1_HUMAN Metalloproteinase inhibitor 1 OS=Homo sapiens OX=9606 GN=TIMP1 PE=1 SV=1	K.FVGTPEVN[+2026.687]QTTLYQR.Y	HexNAc(2)Hex(10)	N[+2027]	1260.53	3	3779.57	3779.58	-1.1	46	743.97	525.13	525.13	13.29	2	controllerType=0 controllerNumber=1 scan=8669	37.044
>sp|Q5JPE7|NOMO2_HUMAN Nodal modulator 2 OS=Homo sapiens OX=9606 GN=NOMO2 PE=1 SV=1	R.LEN[+1864.634]ITTGTYTIHAQK.E	HexNAc(2)Hex(9)	N[+1865]	1185.51	3	3554.51	3554.51	-0.9	367	775.99	588.96	588.96	14.56	10	controllerType=0 controllerNumber=1 scan=5884	24.9503
>sp|O14672|ADA10_HUMAN Disintegrin and metalloproteinase domain-containing protein 10 OS=Homo sapiens OX=9606 GN=ADAM10 PE=1 SV=1	R.IN[+1864.634]TTADEKDPTNPFR.F	HexNAc(2)Hex(9)	N[+1865]	1195.16	3	3583.46	3583.47	-1.5	277	791.89	508.03	508.03	13.83	7	controllerType=0 controllerNumber=1 scan=5160	21.8171
>sp|Q17RY6|LY6K_HUMAN Lymphocyte antigen 6K OS=Homo sapiens OX=9606 GN=LY6K PE=1 SV=2	R.YC[+57.021]NLEGPPIN[+1864.634]SSVFK.E	HexNAc(2)Hex(9)	C[+57], N[+1865]	1197.16	3	3589.46	3589.47	-1.5	120	810.12	591.77	591.77	15.29	3	controllerType=0 controllerNumber=1 scan=11051	47.2517
>sp|Q5JPE7|NOMO2_HUMAN Nodal modulator 2 OS=Homo sapiens OX=9606 GN=NOMO2 PE=1 SV=1	R.LEN[+1702.581]ITTGTYTIHAQK.E	HexNAc(2)Hex(8)	N[+1703]	1131.49	3	3392.46	3392.46	-1.8	367	816.85	574.4	574.4	15.56	10	controllerType=0 controllerNumber=1 scan=5895	24.9981
>sp|Q99715|COCA1_HUMAN Collagen alpha-1(XII) chain OS=Homo sapiens OX=9606 GN=COL12A1 PE=1 SV=2	R.NLQVYN[+1864.634]ATSNSLTVK.W	HexNAc(2)Hex(9)	N[+1865]	1172.84	3	3516.5	3516.5	-0.7	1758	817.95	538.54	538.54	14.61	6	controllerType=0 controllerNumber=1 scan=8126	34.7053
>sp|P13987|CD59_HUMAN CD59 glycoprotein OS=Homo sapiens OX=9606 GN=CD59 PE=1 SV=1	K.TAVN[+2731.958]C[+57.021]SSDFDAC[+57.021]LITK.A	HexNAc(5)Hex(6)Fuc(1)NeuAc(1)NeuGc(1)	C[+57]*2, N[+2732]	1512.27	3	4534.79	4533.77	3.9	40	200.91	114.64	50.61	1.59	14	controllerType=0 controllerNumber=1 scan=11005	47.0522
>sp|P43121|MUC18_HUMAN Cell surface glycoprotein MUC18 OS=Homo sapiens OX=9606 GN=MCAM PE=1 SV=2	K.ENMVLN[+2715.963]LSC[+57.021]EASGHPR.P	HexNAc(5)Hex(6)Fuc(1)NeuAc(2)	C[+57], N[+2716]	1510.27	3	4528.79	4529.79	0.3	444	211.56	77.7	77.7	1.6	15	controllerType=0 controllerNumber=1 scan=9935	42.5032
>sp|P43121|MUC18_HUMAN Cell surface glycoprotein MUC18 OS=Homo sapiens OX=9606 GN=MCAM PE=1 SV=2	K.ENMVLN[+2715.963]LSC[+57.021]EASGHPR.P	HexNAc(5)Hex(6)Fuc(1)NeuAc(2)	C[+57], N[+2716]	1510.6	3	4529.79	4529.79	-1.9	444	214.21	74.91	14.08	2.47	15	controllerType=0 controllerNumber=1 scan=9843	42.1038
>sp|O00468|AGRIN_HUMAN Agrin OS=Homo sapiens OX=9606 GN=AGRN PE=1 SV=6	R.DPC[+57.021]SN[+2205.793]VTC[+57.021]SFGSTC[+57.021]AR.S	HexNAc(4)Hex(5)Fuc(2)NeuAc(1)	C[+57]*3, N[+2206]	1342.17	3	4024.51	4024.51	-1.1	246	214.48	109.97	22.79	1.54	2	controllerType=0 controllerNumber=1 scan=6009	25.4927
>sp|P20645|MPRD_HUMAN Cation-dependent mannose-6-phosphate receptor OS=Homo sapiens OX=9606 GN=M6PR PE=1 SV=1	R.EAGN[+1419.502]HTSGAGLVQIN[+2246.819]K.S	HexNAc(3)Hex(5),HexNAc(5)Hex(4)Fuc(2)NeuAc(1)	N[+1420][+2247]	1316.3	4	5262.19	5262.14	9.7	80	216.45	216.45	0	2.03	16	controllerType=0 controllerNumber=1 scan=5120	21.6473
>sp|P05556|ITB1_HUMAN Integrin beta-1 OS=Homo sapiens OX=9606 GN=ITGB1 PE=1 SV=2	R.NPC[+57.021]TSEQN[+2221.788]C[+57.021]TSPFSYK.N	HexNAc(4)Hex(6)Fuc(1)NeuAc(1)	C[+57]*2, N[+2222]	1381.53	3	4142.57	4141.58	-2.3	205	218.59	64.22	64.22	2.46	95	controllerType=0 controllerNumber=1 scan=7473	31.8628
>sp|P20645|MPRD_HUMAN Cation-dependent mannose-6-phosphate receptor OS=Homo sapiens OX=9606 GN=M6PR PE=1 SV=1	R.EAGN[+2498.904]HTSGAGLVQINK.S	HexNAc(6)Hex(7)Fuc(1)	N[+2499]	1365.57	3	4094.71	4094.72	-2.2	80	218.75	40.02	23.33	2.3	16	controllerType=0 controllerNumber=1 scan=3537	14.7687
>sp|P11279|LAMP1_HUMAN Lysosome-associated membrane glycoprotein 1 OS=Homo sapiens OX=9606 GN=LAMP1 PE=1 SV=3	K.NMTFDLPSDATVVLN[+2935.037]R.S	HexNAc(6)Hex(7)NeuAc(2)	N[+2935]	1576.98	3	4728.93	4727.93	-0.9	62	219.53	103.35	35.5	2.44	76	controllerType=0 controllerNumber=1 scan=13875	59.4157
>sp|P11279|LAMP1_HUMAN Lysosome-associated membrane glycoprotein 1 OS=Homo sapiens OX=9606 GN=LAMP1 PE=1 SV=3	K.N[+2245.799]MTFDLPSDATVVLN[+203.079]R.S	HexNAc(5)Hex(4)NeuAc(2),HexNAc(1)	N[+203][+2246]	1414.58	3	4241.74	4241.77	-7.2	62	219.66	14.5	2.4	1.04	76	controllerType=0 controllerNumber=1 scan=14120	60.474
>sp|P05026|AT1B1_HUMAN Sodium/potassium-transporting ATPase subunit beta-1 OS=Homo sapiens OX=9606 GN=ATP1B1 PE=1 SV=1	K.PKPPKN[+2789.999]ESLETYPVMK.Y	HexNAc(6)Hex(7)Fuc(1)NeuAc(1)	N[+2790]	1162.75	4	4647.97	4647.98	-1.8	188	220.76	13.3	13.3	2.16	14	controllerType=0 controllerNumber=1 scan=5096	21.5424
>sp|P43121|MUC18_HUMAN Cell surface glycoprotein MUC18 OS=Homo sapiens OX=9606 GN=MCAM PE=1 SV=2	K.ENMVLN[+3663.286]LSC[+57.021]EASGHPR.P	HexNAc(6)Hex(7)Fuc(1)NeuAc(4)	C[+57], N[+3663]	1370.03	4	5477.11	5477.12	-2.2	444	222.89	135.69	135.69	4.8	15	controllerType=0 controllerNumber=1 scan=11852	50.7058
>sp|P43121|MUC18_HUMAN Cell surface glycoprotein MUC18 OS=Homo sapiens OX=9606 GN=MCAM PE=1 SV=2	K.ENMVLN[+3007.058]LSC[+57.021]EASGHPR.P	HexNAc(5)Hex(6)Fuc(1)NeuAc(3)	C[+57], N[+3007]	1607.63	3	4820.88	4820.89	-1.8	444	224.74	94.19	94.19	4.27	15	controllerType=0 controllerNumber=1 scan=10970	46.8993
>sp|P00533|EGFR_HUMAN Epidermal growth factor receptor OS=Homo sapiens OX=9606 GN=EGFR PE=1 SV=2	K.TC[+57.021]PAGVMGEN[+2498.904]NTLVWK.Y	HexNAc(6)Hex(7)Fuc(1)	C[+57], N[+2499]	1425.92	3	4275.73	4275.74	-2.3	594	228	128.6	128.6	4.8	50	controllerType=0 controllerNumber=1 scan=9849	42.1289
>sp|P05026|AT1B1_HUMAN Sodium/potassium-transporting ATPase subunit beta-1 OS=Homo sapiens OX=9606 GN=ATP1B1 PE=1 SV=1	K.PKPPKN[+2789.999]ESLETYPVMK.Y	HexNAc(6)Hex(7)Fuc(1)NeuAc(1)	N[+2790]	1162.5	4	4646.97	4647.98	-1.5	188	235.48	80.95	80.95	2.44	14	controllerType=0 controllerNumber=1 scan=5372	22.7376
>sp|P20645|MPRD_HUMAN Cation-dependent mannose-6-phosphate receptor OS=Homo sapiens OX=9606 GN=M6PR PE=1 SV=1	R.EAGN[+1913.677]HTSGAGLVQINK.S	HexNAc(4)Hex(5)NeuAc(1)	N[+1914]	1170.5	3	3509.48	3509.49	-1.8	80	238.57	72.62	38.25	3.64	16	controllerType=0 controllerNumber=1 scan=4397	18.4869
>sp|P13987|CD59_HUMAN CD59 glycoprotein OS=Homo sapiens OX=9606 GN=CD59 PE=1 SV=1	K.TAVN[+2716.983]C[+57.021]SSDFDAC[+57.021]LITK.A	HexNAc(5)Hex(6)Fuc(3)NeuAc(1)	C[+57]*2, N[+2717]	1507.26	3	4519.76	4518.79	-7.4	40	239.41	147.31	72.17	2.86	14	controllerType=0 controllerNumber=1 scan=10882	46.5289
>sp|P11279|LAMP1_HUMAN Lysosome-associated membrane glycoprotein 1 OS=Homo sapiens OX=9606 GN=LAMP1 PE=1 SV=3	K.N[+2861.000]MTFDLPSDATVVLN[+568.212]R.S	HexNAc(5)Hex(6)NeuAc(3),HexNAc(2)Hex(1)	N[+568][+2861]	1741.7	3	5223.08	5222.1	-4.7	62	245.07	134.97	1.2	3.13	76	controllerType=0 controllerNumber=1 scan=14923	63.7699
>sp|P05026|AT1B1_HUMAN Sodium/potassium-transporting ATPase subunit beta-1 OS=Homo sapiens OX=9606 GN=ATP1B1 PE=1 SV=1	K.PKPPKN[+2350.830]ESLETYPVMK.Y	HexNAc(4)Hex(5)Fuc(1)NeuAc(2)	N[+2351]	1403.27	3	4207.8	4208.81	-0.1	188	246.51	56.33	56.33	1.6	14	controllerType=0 controllerNumber=1 scan=6399	27.176
>sp|P43121|MUC18_HUMAN Cell surface glycoprotein MUC18 OS=Homo sapiens OX=9606 GN=MCAM PE=1 SV=2	K.ENMVLN[+3663.286]LSC[+57.021]EASGHPR.P	HexNAc(6)Hex(7)Fuc(1)NeuAc(4)	C[+57], N[+3663]	1370.03	4	5477.09	5477.12	-4.1	444	247.01	124.11	124.11	3.13	15	controllerType=0 controllerNumber=1 scan=11969	51.2269
>sp|P05026|AT1B1_HUMAN Sodium/potassium-transporting ATPase subunit beta-1 OS=Homo sapiens OX=9606 GN=ATP1B1 PE=1 SV=1	K.PKPPKN[+3155.132]ESLETYPVMK.Y	HexNAc(7)Hex(8)Fuc(1)NeuAc(1)	N[+3155]	1254.03	4	5013.1	5013.11	-2.2	188	247.62	80.82	80.82	2.61	14	controllerType=0 controllerNumber=1 scan=5045	21.3195
>sp|P11279|LAMP1_HUMAN Lysosome-associated membrane glycoprotein 1 OS=Homo sapiens OX=9606 GN=LAMP1 PE=1 SV=3	K.N[+2204.772]MTFDLPSDATVVLN[+1540.529]R.S	HexNAc(4)Hex(5)NeuAc(2),HexNAc(2)Hex(7)	N[+1541][+2205]	1385.3	4	5538.17	5538.19	-4.4	62	250.19	105.81	4	2.52	76	controllerType=0 controllerNumber=1 scan=13616	58.3036
>sp|P46977|STT3A_HUMAN Dolichyl-diphosphooligosaccharide--protein glycosyltransferase subunit STT3A OS=Homo sapiens OX=9606 GN=STT3A PE=1 SV=2	R.TILVDNNTWN[+1702.581]NTHISR.V	HexNAc(2)Hex(8)	N[+1703]	1200.84	3	3600.51	3600.53	-7.6	539	254.86	196.91	9.41	2.89	3	controllerType=0 controllerNumber=1 scan=8198	35.0204
>sp|P43121|MUC18_HUMAN Cell surface glycoprotein MUC18 OS=Homo sapiens OX=9606 GN=MCAM PE=1 SV=2	K.ENMVLN[+3663.286]LSC[+57.021]EASGHPR.P	HexNAc(6)Hex(7)Fuc(1)NeuAc(4)	C[+57], N[+3663]	1370.03	4	5477.1	5477.12	-2.4	444	258.52	171.21	171.21	4.53	15	controllerType=0 controllerNumber=1 scan=11877	50.8202
>sp|P32970|CD70_HUMAN CD70 antigen OS=Homo sapiens OX=9606 GN=CD70 PE=1 SV=2	R.GDTLC[+57.021]TN[+2350.830]LTGTLLPSR.N	HexNAc(4)Hex(5)Fuc(1)NeuAc(2)	C[+57], N[+2351]	1357.24	3	4069.7	4069.7	-2	164	260.27	121	9.2	4.01	6	controllerType=0 controllerNumber=1 scan=14432	61.7838
>sp|P13987|CD59_HUMAN CD59 glycoprotein OS=Homo sapiens OX=9606 GN=CD59 PE=1 SV=1	K.TAVN[+2731.958]C[+57.021]SSDFDAC[+57.021]LITK.A	HexNAc(5)Hex(6)Fuc(1)NeuAc(1)NeuGc(1)	C[+57]*2, N[+2732]	1512.27	3	4534.79	4533.77	3.5	40	263.34	166.76	53.06	2.92	14	controllerType=0 controllerNumber=1 scan=11042	47.2139
>sp|P05026|AT1B1_HUMAN Sodium/potassium-transporting ATPase subunit beta-1 OS=Homo sapiens OX=9606 GN=ATP1B1 PE=1 SV=1	K.PKPPKN[+2498.904]ESLETYPVMK.Y	HexNAc(6)Hex(7)Fuc(1)	N[+2499]	1089.97	4	4356.87	4356.88	-2.5	188	264.32	148.45	148.45	3.13	14	controllerType=0 controllerNumber=1 scan=4541	19.1152
>sp|P20645|MPRD_HUMAN Cation-dependent mannose-6-phosphate receptor OS=Homo sapiens OX=9606 GN=M6PR PE=1 SV=1	R.EAGN[+2715.963]HTSGAGLVQINK.S	HexNAc(5)Hex(6)Fuc(1)NeuAc(2)	N[+2716]	1438.26	3	4312.77	4311.78	-2.4	80	266.52	98.8	20.27	4.83	16	controllerType=0 controllerNumber=1 scan=5144	21.7519
>sp|P05026|AT1B1_HUMAN Sodium/potassium-transporting ATPase subunit beta-1 OS=Homo sapiens OX=9606 GN=ATP1B1 PE=1 SV=1	K.PKPPKN[+3007.058]ESLETYPVMK.Y	HexNAc(5)Hex(6)Fuc(1)NeuAc(3)	N[+3007]	1217.01	4	4865.03	4865.04	-1.5	188	266.96	169.81	169.81	3.23	14	controllerType=0 controllerNumber=1 scan=7089	30.1908
>sp|P11279|LAMP1_HUMAN Lysosome-associated membrane glycoprotein 1 OS=Homo sapiens OX=9606 GN=LAMP1 PE=1 SV=3	K.N[+3007.058]MTFDLPSDATVVLN[+406.159]R.S	HexNAc(5)Hex(6)Fuc(1)NeuAc(3),HexNAc(2)	N[+406][+3007]	1736.03	3	5206.07	5206.11	-7.4	62	269.14	168.29	0.64	3.05	76	controllerType=0 controllerNumber=1 scan=14929	63.7975
>sp|Q13641|TPBG_HUMAN Trophoblast glycoprotein OS=Homo sapiens OX=9606 GN=TPBG PE=1 SV=1	R.N[+2350.830]LTHLESLHLEDNALK.V	HexNAc(4)Hex(5)Fuc(1)NeuAc(2)	N[+2351]	1399.93	3	4197.79	4197.8	-1.7	256	273.53	36.43	36.43	1.41	4	controllerType=0 controllerNumber=1 scan=10947	46.8008
>sp|P05556|ITB1_HUMAN Integrin beta-1 OS=Homo sapiens OX=9606 GN=ITGB1 PE=1 SV=2	R.NPC[+57.021]TSEQN[+2043.740]C[+57.021]TSPFSYK.N	HexNAc(4)Hex(4)Fuc(2)NeuAc(1)	C[+57]*2, N[+2044]	1321.84	3	3963.49	3963.53	-8.9	205	275.3	210.69	210.69	3.02	95	controllerType=0 controllerNumber=1 scan=5260	22.2536
>sp|P11279|LAMP1_HUMAN Lysosome-associated membrane glycoprotein 1 OS=Homo sapiens OX=9606 GN=LAMP1 PE=1 SV=3	K.NMTFDLPSDATVVLN[+2350.830]R.S	HexNAc(4)Hex(5)Fuc(1)NeuAc(2)	N[+2351]	1381.91	3	4143.71	4143.72	-3.2	62	276.31	76.05	9.2	2.96	76	controllerType=0 controllerNumber=1 scan=16684	70.5709
>sp|P05026|AT1B1_HUMAN Sodium/potassium-transporting ATPase subunit beta-1 OS=Homo sapiens OX=9606 GN=ATP1B1 PE=1 SV=1	K.PKPPKN[+2424.867]ESLETYPVMK.Y	HexNAc(5)Hex(6)Fuc(1)NeuAc(1)	N[+2425]	1428.28	3	4282.84	4282.85	-1.9	188	276.9	66.22	66.22	2.47	14	controllerType=0 controllerNumber=1 scan=5275	22.3198
>sp|P05026|AT1B1_HUMAN Sodium/potassium-transporting ATPase subunit beta-1 OS=Homo sapiens OX=9606 GN=ATP1B1 PE=1 SV=1	K.PKPPKN[+2715.963]ESLETYPVMK.Y	HexNAc(5)Hex(6)Fuc(1)NeuAc(2)	N[+2716]	1525.32	3	4573.93	4573.94	-1.6	188	278.46	137.74	49.58	2.94	14	controllerType=0 controllerNumber=1 scan=6110	25.9308
>sp|P20645|MPRD_HUMAN Cation-dependent mannose-6-phosphate receptor OS=Homo sapiens OX=9606 GN=M6PR PE=1 SV=1	R.EAGN[+2715.963]HTSGAGLVQINK.S	HexNAc(5)Hex(6)Fuc(1)NeuAc(2)	N[+2716]	1437.93	3	4311.77	4311.78	-1.7	80	281.31	200.85	9.2	6.01	16	controllerType=0 controllerNumber=1 scan=5162	21.827
>sp|P05026|AT1B1_HUMAN Sodium/potassium-transporting ATPase subunit beta-1 OS=Homo sapiens OX=9606 GN=ATP1B1 PE=1 SV=1	K.PKPPKN[+2059.735]ESLETYPVMK.Y	HexNAc(4)Hex(5)Fuc(1)NeuAc(1)	N[+2060]	980.182	4	3917.71	3917.71	-1.4	188	282.2	181.53	181.53	3.9	14	controllerType=0 controllerNumber=1 scan=5403	22.8719
>sp|P20645|MPRD_HUMAN Cation-dependent mannose-6-phosphate receptor OS=Homo sapiens OX=9606 GN=M6PR PE=1 SV=1	R.EAGN[+1702.581]HTSGAGLVQINK.S	HexNAc(2)Hex(8)	N[+1703]	1100.13	3	3298.39	3298.39	-2.1	80	284.86	196.04	46.98	5.77	16	controllerType=0 controllerNumber=1 scan=3591	15.0018
>sp|P11279|LAMP1_HUMAN Lysosome-associated membrane glycoprotein 1 OS=Homo sapiens OX=9606 GN=LAMP1 PE=1 SV=3	K.N[+2245.799]MTFDLPSDATVVLN[+203.079]R.S	HexNAc(5)Hex(4)NeuAc(2),HexNAc(1)	N[+203][+2246]	1414.92	3	4242.75	4241.77	-6	62	288.49	104.56	1.2	2.47	76	controllerType=0 controllerNumber=1 scan=14107	60.4179
>sp|P10586|PTPRF_HUMAN Receptor-type tyrosine-protein phosphatase F OS=Homo sapiens OX=9606 GN=PTPRF PE=1 SV=2	R.DINSQQELQN[+2350.830]ITTDTR.F	HexNAc(4)Hex(5)Fuc(1)NeuAc(2)	N[+2351]	1409.58	3	4226.73	4226.73	-1.5	957	300.89	101.36	9.2	2.65	1	controllerType=0 controllerNumber=1 scan=9570	40.9236
>sp|P20645|MPRD_HUMAN Cation-dependent mannose-6-phosphate receptor OS=Homo sapiens OX=9606 GN=M6PR PE=1 SV=1	R.EAGN[+2715.963]HTSGAGLVQINK.S	HexNAc(5)Hex(6)Fuc(1)NeuAc(2)	N[+2716]	1437.6	3	4310.77	4311.78	-0.3	80	302.36	133.29	26.96	4.43	16	controllerType=0 controllerNumber=1 scan=5094	21.5332
>sp|P05026|AT1B1_HUMAN Sodium/potassium-transporting ATPase subunit beta-1 OS=Homo sapiens OX=9606 GN=ATP1B1 PE=1 SV=1	K.PKPPKN[+2789.999]ESLETYPVMK.Y	HexNAc(6)Hex(7)Fuc(1)NeuAc(1)	N[+2790]	1162.5	4	4646.97	4647.98	-0.9	188	306.18	139.76	100.03	2.47	14	controllerType=0 controllerNumber=1 scan=5127	21.6766
>sp|P10586|PTPRF_HUMAN Receptor-type tyrosine-protein phosphatase F OS=Homo sapiens OX=9606 GN=PTPRF PE=1 SV=2	R.DINSQQELQN[+2350.830]ITTDTR.F	HexNAc(4)Hex(5)Fuc(1)NeuAc(2)	N[+2351]	1409.91	3	4227.71	4226.73	-7.6	957	306.93	126.98	42.45	1.97	1	controllerType=0 controllerNumber=1 scan=9536	40.7769
>sp|P54289|CA2D1_HUMAN Voltage-dependent calcium channel subunit alpha-2/delta-1 OS=Homo sapiens OX=9606 GN=CACNA2D1 PE=1 SV=3	K.DDLDPEKN[+1702.581]DSEPGSQR.I	HexNAc(2)Hex(8)	N[+1703]	1168.79	3	3504.36	3504.36	-1.8	129	310.84	212.69	212.69	4.19	6	controllerType=0 controllerNumber=1 scan=2944	12.2136
>sp|P43121|MUC18_HUMAN Cell surface glycoprotein MUC18 OS=Homo sapiens OX=9606 GN=MCAM PE=1 SV=2	K.ENMVLN[+2715.963]LSC[+57.021]EASGHPR.P	HexNAc(5)Hex(6)Fuc(1)NeuAc(2)	C[+57], N[+2716]	1510.6	3	4529.79	4529.79	-0.9	444	313.84	193.15	33.26	5.24	15	controllerType=0 controllerNumber=1 scan=9747	41.6842
>sp|P11279|LAMP1_HUMAN Lysosome-associated membrane glycoprotein 1 OS=Homo sapiens OX=9606 GN=LAMP1 PE=1 SV=3	K.N[+730.264]MTFDLPSDATVVLN[+2026.687]R.S	HexNAc(2)Hex(2),HexNAc(2)Hex(10)	N[+730][+2027]	1517.28	3	4549.83	4549.84	-2.4	62	317.03	218.17	4.49	5.93	76	controllerType=0 controllerNumber=1 scan=13962	59.7936
>sp|P13987|CD59_HUMAN CD59 glycoprotein OS=Homo sapiens OX=9606 GN=CD59 PE=1 SV=1	K.TAVN[+2715.963]C[+57.021]SSDFDAC[+57.021]LITK.A	HexNAc(5)Hex(6)Fuc(1)NeuAc(2)	C[+57]*2, N[+2716]	1506.6	3	4517.78	4517.77	0.8	40	317.87	218.16	5.6	4.66	14	controllerType=0 controllerNumber=1 scan=10771	46.0775
>sp|P00533|EGFR_HUMAN Epidermal growth factor receptor OS=Homo sapiens OX=9606 GN=EGFR PE=1 SV=2	K.TC[+57.021]PAGVMGEN[+1702.581]NTLVWK.Y	HexNAc(2)Hex(8)	C[+57], N[+1703]	1740.21	2	3479.42	3479.42	-1.1	594	318.56	133.88	133.88	5.62	50	controllerType=0 controllerNumber=1 scan=10056	43.0321
>sp|P05026|AT1B1_HUMAN Sodium/potassium-transporting ATPase subunit beta-1 OS=Homo sapiens OX=9606 GN=ATP1B1 PE=1 SV=1	K.PKPPKN[+1702.581]ESLETYPVMK.Y	HexNAc(2)Hex(8)	N[+1703]	890.894	4	3560.55	3560.56	-1.9	188	321.53	250.13	250.13	5.45	14	controllerType=0 controllerNumber=1 scan=4554	19.1721
>sp|P05556|ITB1_HUMAN Integrin beta-1 OS=Homo sapiens OX=9606 GN=ITGB1 PE=1 SV=2	R.NPC[+57.021]TSEQN[+3663.286]C[+57.021]TSPFSYK.N	HexNAc(6)Hex(7)Fuc(1)NeuAc(4)	C[+57]*2, N[+3663]	1396.52	4	5583.07	5583.08	-1.8	205	329.5	219.76	219.76	5.86	95	controllerType=0 controllerNumber=1 scan=8929	38.1696
>sp|Q6P4E1|CASC4_HUMAN Protein CASC4 OS=Homo sapiens OX=9606 GN=CASC4 PE=1 SV=2	K.LQNN[+2350.830]ISYQMADIHHLK.E	HexNAc(4)Hex(5)Fuc(1)NeuAc(2)	N[+2351]	1069.7	4	4275.78	4275.8	-3.5	112	331.42	282.65	11.08	3.87	2	controllerType=0 controllerNumber=1 scan=9308	39.7984
>sp|P11279|LAMP1_HUMAN Lysosome-associated membrane glycoprotein 1 OS=Homo sapiens OX=9606 GN=LAMP1 PE=1 SV=3	K.N[+730.264]MTFDLPSDATVVLN[+1702.581]R.S	HexNAc(2)Hex(2),HexNAc(2)Hex(8)	N[+730][+1703]	1409.25	3	4225.73	4225.74	-1.7	62	334.92	224.58	1.35	5.21	76	controllerType=0 controllerNumber=1 scan=14111	60.4363
>sp|P13987|CD59_HUMAN CD59 glycoprotein OS=Homo sapiens OX=9606 GN=CD59 PE=1 SV=1	K.TAVN[+3081.095]C[+57.021]SSDFDAC[+57.021]LITK.A	HexNAc(6)Hex(7)Fuc(1)NeuAc(2)	C[+57]*2, N[+3081]	1628.3	3	4882.9	4882.9	-1.5	40	335.35	163.33	80.58	5.48	14	controllerType=0 controllerNumber=1 scan=10615	45.3995
>sp|P05556|ITB1_HUMAN Integrin beta-1 OS=Homo sapiens OX=9606 GN=ITGB1 PE=1 SV=2	R.NPC[+57.021]TSEQN[+2075.730]C[+57.021]TSPFSYK.N	HexNAc(4)Hex(6)NeuAc(1)	C[+57]*2, N[+2076]	1332.52	3	3995.55	3995.52	7.1	205	336.22	178	178	2.93	95	controllerType=0 controllerNumber=1 scan=6410	27.2238
>sp|P20645|MPRD_HUMAN Cation-dependent mannose-6-phosphate receptor OS=Homo sapiens OX=9606 GN=M6PR PE=1 SV=1	R.EAGN[+2059.735]HTSGAGLVQINK.S	HexNAc(4)Hex(5)Fuc(1)NeuAc(1)	N[+2060]	1219.19	3	3655.54	3655.55	-1.8	80	337.25	144.82	41.99	5.65	16	controllerType=0 controllerNumber=1 scan=4357	18.3145
>sp|P20645|MPRD_HUMAN Cation-dependent mannose-6-phosphate receptor OS=Homo sapiens OX=9606 GN=M6PR PE=1 SV=1	R.EAGN[+1216.423]HTSGAGLVQINK.S	HexNAc(2)Hex(5)	N[+1216]	938.082	3	2812.23	2812.24	-2.3	80	344.24	165.99	57.8	5.33	16	controllerType=0 controllerNumber=1 scan=3676	15.3682
>sp|P46977|STT3A_HUMAN Dolichyl-diphosphooligosaccharide--protein glycosyltransferase subunit STT3A OS=Homo sapiens OX=9606 GN=STT3A PE=1 SV=2	R.TILVDNNTWN[+1540.529]NTHISR.V	HexNAc(2)Hex(7)	N[+1541]	1146.83	3	3438.47	3438.48	-1.4	539	346.03	235.24	22.08	6.16	3	controllerType=0 controllerNumber=1 scan=8023	34.2532
>sp|P11279|LAMP1_HUMAN Lysosome-associated membrane glycoprotein 1 OS=Homo sapiens OX=9606 GN=LAMP1 PE=1 SV=3	K.N[+1378.476]MTFDLPSDATVVLN[+1872.651]R.S	HexNAc(2)Hex(6),HexNAc(3)Hex(6)NeuAc(1)	N[+1378][+1873]	1681.68	3	5043.01	5044.02	0.2	62	348.84	200.46	4.52	4.94	76	controllerType=0 controllerNumber=1 scan=14999	64.0683
>sp|P13987|CD59_HUMAN CD59 glycoprotein OS=Homo sapiens OX=9606 GN=CD59 PE=1 SV=1	K.TAVN[+3081.095]C[+57.021]SSDFDAC[+57.021]LITK.A	HexNAc(6)Hex(7)Fuc(1)NeuAc(2)	C[+57]*2, N[+3081]	1628.31	3	4882.91	4882.9	0.3	40	352.8	233.3	95.15	4.65	14	controllerType=0 controllerNumber=1 scan=10675	45.6598
>sp|P00533|EGFR_HUMAN Epidermal growth factor receptor OS=Homo sapiens OX=9606 GN=EGFR PE=1 SV=2	K.TC[+57.021]PAGVMGEN[+2789.999]NTLVWK.Y	HexNAc(6)Hex(7)Fuc(1)NeuAc(1)	C[+57], N[+2790]	1522.95	3	4566.85	4566.84	1.1	594	354.51	204.56	123.22	4.6	50	controllerType=0 controllerNumber=1 scan=10940	46.7718
>sp|P13987|CD59_HUMAN CD59 glycoprotein OS=Homo sapiens OX=9606 GN=CD59 PE=1 SV=1	K.TAVN[+2076.750]C[+57.021]SSDFDAC[+57.021]LITK.A	HexNAc(4)Hex(6)Fuc(2)	C[+57]*2, N[+2077]	1293.53	3	3878.57	3878.56	2.1	40	354.7	226.02	226.02	4.04	14	controllerType=0 controllerNumber=1 scan=10031	42.9229
>sp|P11279|LAMP1_HUMAN Lysosome-associated membrane glycoprotein 1 OS=Homo sapiens OX=9606 GN=LAMP1 PE=1 SV=3	K.NMTFDLPSDATVVLN[+3575.270]R.S	HexNAc(7)Hex(7)Fuc(1)NeuAc(3)	N[+3575]	1343.03	4	5369.11	5368.16	-9.4	62	355.21	219.3	3.07	4.14	76	controllerType=0 controllerNumber=1 scan=14861	63.5126
>sp|P43121|MUC18_HUMAN Cell surface glycoprotein MUC18 OS=Homo sapiens OX=9606 GN=MCAM PE=1 SV=2	K.ENMVLN[+2059.735]LSC[+57.021]EASGHPR.P	HexNAc(4)Hex(5)Fuc(1)NeuAc(1)	C[+57], N[+2060]	1291.86	3	3873.56	3873.57	-2.3	444	356.93	178	178	5.88	15	controllerType=0 controllerNumber=1 scan=8838	37.7733
>sp|P43121|MUC18_HUMAN Cell surface glycoprotein MUC18 OS=Homo sapiens OX=9606 GN=MCAM PE=1 SV=2	K.ENMVLN[+3007.058]LSC[+57.021]EASGHPR.P	HexNAc(5)Hex(6)Fuc(1)NeuAc(3)	C[+57], N[+3007]	1205.98	4	4820.88	4820.89	-2.1	444	357.03	247.28	247.28	6.05	15	controllerType=0 controllerNumber=1 scan=10972	46.9085
>sp|P13987|CD59_HUMAN CD59 glycoprotein OS=Homo sapiens OX=9606 GN=CD59 PE=1 SV=1	K.TAVN[+2424.867]C[+57.021]SSDFDAC[+57.021]LITK.A	HexNAc(5)Hex(6)Fuc(1)NeuAc(1)	C[+57]*2, N[+2425]	1409.56	3	4226.67	4226.68	-0.4	40	366.48	197.16	79.78	5.23	14	controllerType=0 controllerNumber=1 scan=10008	42.8225
>sp|P43121|MUC18_HUMAN Cell surface glycoprotein MUC18 OS=Homo sapiens OX=9606 GN=MCAM PE=1 SV=2	K.ENMVLN[+3663.286]LSC[+57.021]EASGHPR.P	HexNAc(6)Hex(7)Fuc(1)NeuAc(4)	C[+57], N[+3663]	1370.03	4	5477.11	5477.12	-0.8	444	367.96	248.29	248.29	5.53	15	controllerType=0 controllerNumber=1 scan=11899	50.9186
>sp|P00533|EGFR_HUMAN Epidermal growth factor receptor OS=Homo sapiens OX=9606 GN=EGFR PE=1 SV=2	K.TC[+57.021]PAGVMGEN[+2350.830]NTLVWK.Y	HexNAc(4)Hex(5)Fuc(1)NeuAc(2)	C[+57], N[+2351]	1376.56	3	4127.66	4127.67	-2.4	594	369.29	236.93	10.95	6.08	50	controllerType=0 controllerNumber=1 scan=12430	53.211
>sp|P13987|CD59_HUMAN CD59 glycoprotein OS=Homo sapiens OX=9606 GN=CD59 PE=1 SV=1	K.TAVN[+2350.830]C[+57.021]SSDFDAC[+57.021]LITK.A	HexNAc(4)Hex(5)Fuc(1)NeuAc(2)	C[+57]*2, N[+2351]	1384.55	3	4151.63	4152.64	-0.6	40	369.5	222.45	108.93	5.03	14	controllerType=0 controllerNumber=1 scan=11503	49.2217
>sp|P43121|MUC18_HUMAN Cell surface glycoprotein MUC18 OS=Homo sapiens OX=9606 GN=MCAM PE=1 SV=2	K.ENMVLN[+3007.058]LSC[+57.021]EASGHPR.P	HexNAc(5)Hex(6)Fuc(1)NeuAc(3)	C[+57], N[+3007]	1205.98	4	4820.89	4820.89	-1	444	380.37	273.7	273.7	6.27	15	controllerType=0 controllerNumber=1 scan=10980	46.9418
>sp|P11279|LAMP1_HUMAN Lysosome-associated membrane glycoprotein 1 OS=Homo sapiens OX=9606 GN=LAMP1 PE=1 SV=3	K.NMTFDLPSDATVVLN[+2432.884]R.S	HexNAc(6)Hex(3)Fuc(1)NeuAc(2)	N[+2433]	1409.25	3	4225.73	4225.77	-9.4	62	382.07	231.8	14.38	4.6	76	controllerType=0 controllerNumber=1 scan=14098	60.3795
>sp|P13987|CD59_HUMAN CD59 glycoprotein OS=Homo sapiens OX=9606 GN=CD59 PE=1 SV=1	K.TAVN[+2075.730]C[+57.021]SSDFDAC[+57.021]LITK.A	HexNAc(4)Hex(6)NeuAc(1)	C[+57]*2, N[+2076]	1293.19	3	3877.56	3877.54	5	40	389.07	202.3	202.3	4.32	14	controllerType=0 controllerNumber=1 scan=10141	43.3984
>sp|Q5ZPR3|CD276_HUMAN CD276 antigen OS=Homo sapiens OX=9606 GN=CD276 PE=1 SV=1	R.TALFPDLLAQGN[+1710.598]ASLR.L	HexNAc(3)Hex(5)NeuAc(1)	N[+1711]	1133.18	3	3397.51	3397.51	-0.4	311	391.53	245.84	245.84	3.7	2	controllerType=0 controllerNumber=1 scan=16635	70.3824
>sp|P13987|CD59_HUMAN CD59 glycoprotein OS=Homo sapiens OX=9606 GN=CD59 PE=1 SV=1	K.TAVN[+1540.529]C[+57.021]SSDFDAC[+57.021]LITK.A	HexNAc(2)Hex(7)	C[+57]*2, N[+1541]	1114.78	3	3342.34	3342.34	-0.4	40	392.7	228.09	228.09	5.36	14	controllerType=0 controllerNumber=1 scan=8943	38.2293
>sp|P13987|CD59_HUMAN CD59 glycoprotein OS=Homo sapiens OX=9606 GN=CD59 PE=1 SV=1	K.TAVN[+2350.830]C[+57.021]SSDFDAC[+57.021]LITK.A	HexNAc(4)Hex(5)Fuc(1)NeuAc(2)	C[+57]*2, N[+2351]	1385.21	3	4153.63	4152.64	-4	40	395.5	267.32	9.2	5.45	14	controllerType=0 controllerNumber=1 scan=11576	49.5405
>sp|P05556|ITB1_HUMAN Integrin beta-1 OS=Homo sapiens OX=9606 GN=ITGB1 PE=1 SV=2	R.NPC[+57.021]TSEQN[+1702.581]C[+57.021]TSPFSYK.N	HexNAc(2)Hex(8)	C[+57]*2, N[+1703]	1811.69	2	3622.37	3622.37	-1	205	397.33	238.18	238.18	6.31	95	controllerType=0 controllerNumber=1 scan=5344	22.6144
>sp|P13987|CD59_HUMAN CD59 glycoprotein OS=Homo sapiens OX=9606 GN=CD59 PE=1 SV=1	K.TAVN[+2424.867]C[+57.021]SSDFDAC[+57.021]LITK.A	HexNAc(5)Hex(6)Fuc(1)NeuAc(1)	C[+57]*2, N[+2425]	1409.56	3	4226.68	4226.68	0.7	40	403.44	198.95	65.54	4.96	14	controllerType=0 controllerNumber=1 scan=9817	41.9894
>sp|P43121|MUC18_HUMAN Cell surface glycoprotein MUC18 OS=Homo sapiens OX=9606 GN=MCAM PE=1 SV=2	K.ENMVLN[+3007.058]LSC[+57.021]EASGHPR.P	HexNAc(5)Hex(6)Fuc(1)NeuAc(3)	C[+57], N[+3007]	1607.63	3	4820.88	4820.89	-2.3	444	405.51	225.7	225.7	6.64	15	controllerType=0 controllerNumber=1 scan=10916	46.6687
>sp|P05556|ITB1_HUMAN Integrin beta-1 OS=Homo sapiens OX=9606 GN=ITGB1 PE=1 SV=2	R.NPC[+57.021]TSEQN[+2350.830]C[+57.021]TSPFSYK.N	HexNAc(4)Hex(5)Fuc(1)NeuAc(2)	C[+57]*2, N[+2351]	1424.21	3	4270.61	4270.62	-2.9	205	406.92	274.5	19.99	6.61	95	controllerType=0 controllerNumber=1 scan=7383	31.4716
>sp|P13987|CD59_HUMAN CD59 glycoprotein OS=Homo sapiens OX=9606 GN=CD59 PE=1 SV=1	K.TAVN[+2789.999]C[+57.021]SSDFDAC[+57.021]LITK.A	HexNAc(6)Hex(7)Fuc(1)NeuAc(1)	C[+57]*2, N[+2790]	1531.27	3	4591.8	4591.81	-2.1	40	407.11	236.77	127.65	6.38	14	controllerType=0 controllerNumber=1 scan=9830	42.0466
>sp|P20645|MPRD_HUMAN Cation-dependent mannose-6-phosphate receptor OS=Homo sapiens OX=9606 GN=M6PR PE=1 SV=1	R.EAGN[+2424.867]HTSGAGLVQINK.S	HexNAc(5)Hex(6)Fuc(1)NeuAc(1)	N[+2425]	1340.9	3	4020.67	4020.68	-2.2	80	409.87	211.3	47.05	6.73	16	controllerType=0 controllerNumber=1 scan=4250	17.849
>sp|P20645|MPRD_HUMAN Cation-dependent mannose-6-phosphate receptor OS=Homo sapiens OX=9606 GN=M6PR PE=1 SV=1	R.EAGN[+2715.963]HTSGAGLVQINK.S	HexNAc(5)Hex(6)Fuc(1)NeuAc(2)	N[+2716]	1437.93	3	4311.77	4311.78	-1.6	80	413.58	239.4	26.44	6.63	16	controllerType=0 controllerNumber=1 scan=4947	20.8938
>sp|Q9UHW9|S12A6_HUMAN Solute carrier family 12 member 6 OS=Homo sapiens OX=9606 GN=SLC12A6 PE=1 SV=2	K.SSFAPPHFPVC[+57.021]MLGN[+1864.634]R.T	HexNAc(2)Hex(9)	C[+57], N[+1865]	1227.83	3	3681.49	3681.5	-2	365	415.4	279.67	279.67	5.61	1	controllerType=0 controllerNumber=1 scan=12819	54.8809
>sp|Q6P4E1|CASC4_HUMAN Protein CASC4 OS=Homo sapiens OX=9606 GN=CASC4 PE=1 SV=2	K.LQNN[+2350.830]ISYQMADIHHLK.E	HexNAc(4)Hex(5)Fuc(1)NeuAc(2)	N[+2351]	1425.94	3	4275.79	4275.8	-2.2	112	419.46	218.6	37.09	5.3	2	controllerType=0 controllerNumber=1 scan=9316	39.8324
>sp|P32970|CD70_HUMAN CD70 antigen OS=Homo sapiens OX=9606 GN=CD70 PE=1 SV=2	R.GDTLC[+57.021]TN[+2059.735]LTGTLLPSR.N	HexNAc(4)Hex(5)Fuc(1)NeuAc(1)	C[+57], N[+2060]	1260.21	3	3778.61	3778.61	-0.3	164	420.09	230.98	230.98	5.86	6	controllerType=0 controllerNumber=1 scan=13491	57.7559
>sp|Q12913|PTPRJ_HUMAN Receptor-type tyrosine-protein phosphatase eta OS=Homo sapiens OX=9606 GN=PTPRJ PE=1 SV=3	R.AC[+57.021]VAGFTN[+1702.581]ITFHPQNK.G	HexNAc(2)Hex(8)	C[+57], N[+1703]	1169.82	3	3507.46	3507.46	-1.1	930	420.55	329.05	329.05	5.94	7	controllerType=0 controllerNumber=1 scan=9039	38.6435
>sp|O75054|IGSF3_HUMAN Immunoglobulin superfamily member 3 OS=Homo sapiens OX=9606 GN=IGSF3 PE=2 SV=3	R.VQGN[+2204.772]STLLHITDLQAR.D	HexNAc(4)Hex(5)NeuAc(2)	N[+2205]	1324.24	3	3970.71	3970.73	-3.6	98	421.53	250.12	250.12	5.19	3	controllerType=0 controllerNumber=1 scan=11551	49.4317
>sp|O00468|AGRIN_HUMAN Agrin OS=Homo sapiens OX=9606 GN=AGRN PE=1 SV=6	R.DPC[+57.021]SN[+2205.793]VTC[+57.021]SFGSTC[+57.021]AR.S	HexNAc(4)Hex(5)Fuc(2)NeuAc(1)	C[+57]*3, N[+2206]	1342.17	3	4024.51	4024.51	-2	246	425.4	266.26	14.96	5.52	2	controllerType=0 controllerNumber=1 scan=5996	25.4359
>sp|P11279|LAMP1_HUMAN Lysosome-associated membrane glycoprotein 1 OS=Homo sapiens OX=9606 GN=LAMP1 PE=1 SV=3	K.N[+1710.598]MTFDLPSDATVVLN[+1540.529]R.S	HexNAc(3)Hex(5)NeuAc(1),HexNAc(2)Hex(7)	N[+1541][+1711]	1261.51	4	5043.02	5044.02	2.3	62	425.91	275.49	0	5.03	76	controllerType=0 controllerNumber=1 scan=14994	64.0491
>sp|P11279|LAMP1_HUMAN Lysosome-associated membrane glycoprotein 1 OS=Homo sapiens OX=9606 GN=LAMP1 PE=1 SV=3	K.N[+2204.772]MTFDLPSDATVVLN[+406.159]R.S	HexNAc(4)Hex(5)NeuAc(2),HexNAc(2)	N[+406][+2205]	1468.94	3	4404.81	4403.82	-3.3	62	429.36	273.36	13.2	6.28	76	controllerType=0 controllerNumber=1 scan=14002	59.9693
>sp|P20645|MPRD_HUMAN Cation-dependent mannose-6-phosphate receptor OS=Homo sapiens OX=9606 GN=M6PR PE=1 SV=1	R.EAGN[+2498.904]HTSGAGLVQINK.S	HexNAc(6)Hex(7)Fuc(1)	N[+2499]	1365.24	3	4093.71	4094.72	-0.1	80	430.73	102.7	51.95	5.08	16	controllerType=0 controllerNumber=1 scan=3579	14.9528
>sp|P20645|MPRD_HUMAN Cation-dependent mannose-6-phosphate receptor OS=Homo sapiens OX=9606 GN=M6PR PE=1 SV=1	R.EAGN[+3007.058]HTSGAGLVQINK.S	HexNAc(5)Hex(6)Fuc(1)NeuAc(3)	N[+3007]	1534.96	3	4602.86	4602.87	-1.6	80	436.55	268.17	51.57	7.03	16	controllerType=0 controllerNumber=1 scan=5890	24.9787
>sp|P32970|CD70_HUMAN CD70 antigen OS=Homo sapiens OX=9606 GN=CD70 PE=1 SV=2	R.GDTLC[+57.021]TN[+2204.772]LTGTLLPSR.N	HexNAc(4)Hex(5)NeuAc(2)	C[+57], N[+2205]	1308.55	3	3923.63	3923.65	-4	164	438.12	232.08	232.08	5.72	6	controllerType=0 controllerNumber=1 scan=14770	63.1533
>sp|P05556|ITB1_HUMAN Integrin beta-1 OS=Homo sapiens OX=9606 GN=ITGB1 PE=1 SV=2	R.NPC[+57.021]TSEQN[+1581.555]C[+57.021]TSPFSYK.N	HexNAc(3)Hex(6)	C[+57]*2, N[+1582]	1167.79	3	3501.34	3501.34	-0.8	205	445.62	265.01	265.01	5.86	95	controllerType=0 controllerNumber=1 scan=5414	22.9198
>sp|P13987|CD59_HUMAN CD59 glycoprotein OS=Homo sapiens OX=9606 GN=CD59 PE=1 SV=1	K.TAVN[+2350.830]C[+57.021]SSDFDAC[+57.021]LITK.A	HexNAc(4)Hex(5)Fuc(1)NeuAc(2)	C[+57]*2, N[+2351]	1384.88	3	4152.64	4152.64	-0.9	40	449.2	331.98	9.2	6.02	14	controllerType=0 controllerNumber=1 scan=11400	48.7714
>sp|P13987|CD59_HUMAN CD59 glycoprotein OS=Homo sapiens OX=9606 GN=CD59 PE=1 SV=1	K.TAVN[+2366.825]C[+57.021]SSDFDAC[+57.021]LITK.A	HexNAc(4)Hex(5)Fuc(1)NeuAc(1)NeuGc(1)	C[+57]*2, N[+2367]	1390.56	3	4169.66	4168.63	5	40	453.43	295.16	295.16	4.87	14	controllerType=0 controllerNumber=1 scan=11243	48.0893
>sp|P00533|EGFR_HUMAN Epidermal growth factor receptor OS=Homo sapiens OX=9606 GN=EGFR PE=1 SV=2	K.TC[+57.021]PAGVMGEN[+2059.735]NTLVWK.Y	HexNAc(4)Hex(5)Fuc(1)NeuAc(1)	C[+57], N[+2060]	1279.53	3	3836.57	3836.58	-2.6	594	453.81	251.93	251.93	6.46	50	controllerType=0 controllerNumber=1 scan=11226	48.0174
>sp|P13987|CD59_HUMAN CD59 glycoprotein OS=Homo sapiens OX=9606 GN=CD59 PE=1 SV=1	K.TAVN[+2715.963]C[+57.021]SSDFDAC[+57.021]LITK.A	HexNAc(5)Hex(6)Fuc(1)NeuAc(2)	C[+57]*2, N[+2716]	1506.93	3	4518.77	4517.77	-1.1	40	460.18	292.65	9.2	6.7	14	controllerType=0 controllerNumber=1 scan=10858	46.4307
>sp|P13987|CD59_HUMAN CD59 glycoprotein OS=Homo sapiens OX=9606 GN=CD59 PE=1 SV=1	K.TAVN[+2715.963]C[+57.021]SSDFDAC[+57.021]LITK.A	HexNAc(5)Hex(6)Fuc(1)NeuAc(2)	C[+57]*2, N[+2716]	1506.59	3	4517.77	4517.77	-0.7	40	463.32	334.1	9.2	6.29	14	controllerType=0 controllerNumber=1 scan=11039	47.1992
>sp|O75054|IGSF3_HUMAN Immunoglobulin superfamily member 3 OS=Homo sapiens OX=9606 GN=IGSF3 PE=2 SV=3	R.VQGN[+2351.851]STLLHITDLQAR.D	HexNAc(4)Hex(5)Fuc(3)NeuAc(1)	N[+2352]	1373.6	3	4118.78	4117.81	-6.5	98	464.76	320.99	76.65	4.86	3	controllerType=0 controllerNumber=1 scan=11444	48.9643
>sp|P13987|CD59_HUMAN CD59 glycoprotein OS=Homo sapiens OX=9606 GN=CD59 PE=1 SV=1	K.TAVN[+2715.963]C[+57.021]SSDFDAC[+57.021]LITK.A	HexNAc(5)Hex(6)Fuc(1)NeuAc(2)	C[+57]*2, N[+2716]	1506.59	3	4517.76	4517.77	-2	40	467.6	280.86	9.2	6.72	14	controllerType=0 controllerNumber=1 scan=10986	46.9702
>sp|P32970|CD70_HUMAN CD70 antigen OS=Homo sapiens OX=9606 GN=CD70 PE=1 SV=2	R.GDTLC[+57.021]TN[+2350.830]LTGTLLPSR.N	HexNAc(4)Hex(5)Fuc(1)NeuAc(2)	C[+57], N[+2351]	1357.24	3	4069.7	4069.7	-2.3	164	468.2	272.6	17.7	6.81	6	controllerType=0 controllerNumber=1 scan=14552	62.2837
>sp|P13987|CD59_HUMAN CD59 glycoprotein OS=Homo sapiens OX=9606 GN=CD59 PE=1 SV=1	K.TAVN[+2018.708]C[+57.021]SSDFDAC[+57.021]LITK.A	HexNAc(3)Hex(6)Fuc(1)NeuAc(1)	C[+57]*2, N[+2019]	1274.18	3	3820.54	3820.52	5.9	40	468.34	277.74	277.74	5.14	14	controllerType=0 controllerNumber=1 scan=9961	42.6169
>sp|Q13641|TPBG_HUMAN Trophoblast glycoprotein OS=Homo sapiens OX=9606 GN=TPBG PE=1 SV=1	R.RPPLAELAALN[+1702.581]LSGSR.L	HexNAc(2)Hex(8)	N[+1703]	1123.18	3	3367.52	3367.53	-2	114	472.95	163.36	163.36	5.3	4	controllerType=0 controllerNumber=1 scan=12415	53.1478
>sp|P05556|ITB1_HUMAN Integrin beta-1 OS=Homo sapiens OX=9606 GN=ITGB1 PE=1 SV=2	R.NPC[+57.021]TSEQN[+2366.825]C[+57.021]TSPFSYK.N	HexNAc(4)Hex(5)Fuc(1)NeuAc(1)NeuGc(1)	C[+57]*2, N[+2367]	1429.89	3	4287.64	4286.62	5.5	205	473.5	302.03	302.03	5.2	95	controllerType=0 controllerNumber=1 scan=7438	31.7104
>sp|P32970|CD70_HUMAN CD70 antigen OS=Homo sapiens OX=9606 GN=CD70 PE=1 SV=2	R.GDTLC[+57.021]TN[+2350.830]LTGTLLPSR.N	HexNAc(4)Hex(5)Fuc(1)NeuAc(2)	C[+57], N[+2351]	1357.24	3	4069.69	4069.7	-2.7	164	475.68	253.34	9.2	6.72	6	controllerType=0 controllerNumber=1 scan=14676	62.7859
>sp|P20645|MPRD_HUMAN Cation-dependent mannose-6-phosphate receptor OS=Homo sapiens OX=9606 GN=M6PR PE=1 SV=1	R.EAGN[+2204.772]HTSGAGLVQINK.S	HexNAc(4)Hex(5)NeuAc(2)	N[+2205]	1267.53	3	3800.58	3800.59	-1.2	80	478.37	266.58	66.66	7.07	16	controllerType=0 controllerNumber=1 scan=5180	21.9069
>sp|P11279|LAMP1_HUMAN Lysosome-associated membrane glycoprotein 1 OS=Homo sapiens OX=9606 GN=LAMP1 PE=1 SV=3	K.N[+2204.772]MTFDLPSDATVVLN[+406.159]R.S	HexNAc(4)Hex(5)NeuAc(2),HexNAc(2)	N[+406][+2205]	1468.61	3	4403.8	4403.82	-4.6	62	479.43	342.34	3.93	6.24	76	controllerType=0 controllerNumber=1 scan=14008	59.9934
>sp|P20645|MPRD_HUMAN Cation-dependent mannose-6-phosphate receptor OS=Homo sapiens OX=9606 GN=M6PR PE=1 SV=1	R.EAGN[+2350.830]HTSGAGLVQINK.S	HexNAc(4)Hex(5)Fuc(1)NeuAc(2)	N[+2351]	1316.22	3	3946.64	3946.64	-2	80	481.02	263.49	72.5	7.16	16	controllerType=0 controllerNumber=1 scan=5018	21.2027
>sp|P05556|ITB1_HUMAN Integrin beta-1 OS=Homo sapiens OX=9606 GN=ITGB1 PE=1 SV=2	R.NPC[+57.021]TSEQN[+3007.058]C[+57.021]TSPFSYK.N	HexNAc(5)Hex(6)Fuc(1)NeuAc(3)	C[+57]*2, N[+3007]	1642.95	3	4926.84	4926.85	-1.8	205	484.53	380.4	380.4	8.77	95	controllerType=0 controllerNumber=1 scan=8228	35.1469
>sp|O75054|IGSF3_HUMAN Immunoglobulin superfamily member 3 OS=Homo sapiens OX=9606 GN=IGSF3 PE=2 SV=3	R.VQGN[+2350.830]STLLHITDLQAR.D	HexNAc(4)Hex(5)Fuc(1)NeuAc(2)	N[+2351]	1373.26	3	4117.78	4116.79	-2.3	98	489.65	317.72	40.41	5.95	3	controllerType=0 controllerNumber=1 scan=11456	49.0169
>sp|P32970|CD70_HUMAN CD70 antigen OS=Homo sapiens OX=9606 GN=CD70 PE=1 SV=2	R.GDTLC[+57.021]TN[+1864.634]LTGTLLPSR.N	HexNAc(2)Hex(9)	C[+57], N[+1865]	1195.17	3	3583.5	3583.51	-1.8	164	491.91	308	308	6.94	6	controllerType=0 controllerNumber=1 scan=12081	51.7118
>sp|P20645|MPRD_HUMAN Cation-dependent mannose-6-phosphate receptor OS=Homo sapiens OX=9606 GN=M6PR PE=1 SV=1	R.EAGN[+1913.677]HTSGAGLVQINK.S	HexNAc(4)Hex(5)NeuAc(1)	N[+1914]	1170.5	3	3509.49	3509.49	-0.6	80	494.74	345.16	65.24	6.73	16	controllerType=0 controllerNumber=1 scan=4317	18.1428
>sp|P20645|MPRD_HUMAN Cation-dependent mannose-6-phosphate receptor OS=Homo sapiens OX=9606 GN=M6PR PE=1 SV=1	R.EAGN[+2026.687]HTSGAGLVQINK.S	HexNAc(2)Hex(10)	N[+2027]	1208.17	3	3622.49	3622.5	-3.3	80	498.33	310.52	72.63	6.72	16	controllerType=0 controllerNumber=1 scan=3564	14.8868
>sp|P13987|CD59_HUMAN CD59 glycoprotein OS=Homo sapiens OX=9606 GN=CD59 PE=1 SV=1	K.TAVN[+2026.687]C[+57.021]SSDFDAC[+57.021]LITK.A	HexNAc(2)Hex(10)	C[+57]*2, N[+2027]	1276.83	3	3828.48	3828.5	-3.8	40	501.16	407.42	407.42	8.38	14	controllerType=0 controllerNumber=1 scan=8849	37.8212
>sp|P32970|CD70_HUMAN CD70 antigen OS=Homo sapiens OX=9606 GN=CD70 PE=1 SV=2	R.GDTLC[+57.021]TN[+2204.772]LTGTLLPSR.N	HexNAc(4)Hex(5)NeuAc(2)	C[+57], N[+2205]	1308.55	3	3923.63	3923.65	-3	164	510.92	289.34	289.34	6.39	6	controllerType=0 controllerNumber=1 scan=14617	62.5556
>sp|P13987|CD59_HUMAN CD59 glycoprotein OS=Homo sapiens OX=9606 GN=CD59 PE=1 SV=1	K.TAVN[+2366.825]C[+57.021]SSDFDAC[+57.021]LITK.A	HexNAc(4)Hex(5)Fuc(1)NeuAc(1)NeuGc(1)	C[+57]*2, N[+2367]	1390.56	3	4169.66	4168.63	4.4	40	516.73	292.23	292.23	5.31	14	controllerType=0 controllerNumber=1 scan=11127	47.5846
>sp|P05556|ITB1_HUMAN Integrin beta-1 OS=Homo sapiens OX=9606 GN=ITGB1 PE=1 SV=2	R.NPC[+57.021]TSEQN[+1540.529]C[+57.021]TSPFSYK.N	HexNAc(2)Hex(7)	C[+57]*2, N[+1541]	1154.11	3	3460.32	3460.32	-0.1	205	520.76	386.98	386.98	8.3	95	controllerType=0 controllerNumber=1 scan=5401	22.862
>sp|P13987|CD59_HUMAN CD59 glycoprotein OS=Homo sapiens OX=9606 GN=CD59 PE=1 SV=1	K.TAVN[+2350.830]C[+57.021]SSDFDAC[+57.021]LITK.A	HexNAc(4)Hex(5)Fuc(1)NeuAc(2)	C[+57]*2, N[+2351]	1384.88	3	4152.63	4152.64	-2.2	40	521.89	371.8	15.84	7.56	14	controllerType=0 controllerNumber=1 scan=11104	47.4845
>sp|P10586|PTPRF_HUMAN Receptor-type tyrosine-protein phosphatase F OS=Homo sapiens OX=9606 GN=PTPRF PE=1 SV=2	R.DINSQQELQN[+2350.830]ITTDTR.F	HexNAc(4)Hex(5)Fuc(1)NeuAc(2)	N[+2351]	1409.58	3	4226.73	4226.73	-0.6	957	529.34	271.22	36.03	5.15	1	controllerType=0 controllerNumber=1 scan=9629	41.1682
>sp|P13987|CD59_HUMAN CD59 glycoprotein OS=Homo sapiens OX=9606 GN=CD59 PE=1 SV=1	K.TAVN[+2350.830]C[+57.021]SSDFDAC[+57.021]LITK.A	HexNAc(4)Hex(5)Fuc(1)NeuAc(2)	C[+57]*2, N[+2351]	1384.88	3	4152.63	4152.64	-1.5	40	536.73	401.69	9.2	8.99	14	controllerType=0 controllerNumber=1 scan=11003	47.0421
>sp|P43121|MUC18_HUMAN Cell surface glycoprotein MUC18 OS=Homo sapiens OX=9606 GN=MCAM PE=1 SV=2	K.ENMVLN[+2350.830]LSC[+57.021]EASGHPR.P	HexNAc(4)Hex(5)Fuc(1)NeuAc(2)	C[+57], N[+2351]	1388.89	3	4164.66	4164.66	-1.4	444	539.22	375.48	28.83	7.82	15	controllerType=0 controllerNumber=1 scan=9882	42.2692
>sp|P15586|GNS_HUMAN N-acetylglucosamine-6-sulfatase OS=Homo sapiens OX=9606 GN=GNS PE=1 SV=3	K.TPMTN[+1702.581]SSIQFLDNAFR.K	HexNAc(2)Hex(8)	N[+1703]	1182.16	3	3544.46	3544.47	-2	275	546.28	416.47	416.47	9.15	12	controllerType=0 controllerNumber=1 scan=14720	62.9615
>sp|P32970|CD70_HUMAN CD70 antigen OS=Homo sapiens OX=9606 GN=CD70 PE=1 SV=2	R.GDTLC[+57.021]TN[+2350.830]LTGTLLPSR.N	HexNAc(4)Hex(5)Fuc(1)NeuAc(2)	C[+57], N[+2351]	1357.24	3	4069.69	4069.7	-2.6	164	549.18	332.9	18.23	7.43	6	controllerType=0 controllerNumber=1 scan=14669	62.7641
>sp|P13987|CD59_HUMAN CD59 glycoprotein OS=Homo sapiens OX=9606 GN=CD59 PE=1 SV=1	K.TAVN[+2350.830]C[+57.021]SSDFDAC[+57.021]LITK.A	HexNAc(4)Hex(5)Fuc(1)NeuAc(2)	C[+57]*2, N[+2351]	1384.88	3	4152.63	4152.64	-2	40	552.02	366.22	9.68	7.72	14	controllerType=0 controllerNumber=1 scan=11535	49.3607
>sp|P05556|ITB1_HUMAN Integrin beta-1 OS=Homo sapiens OX=9606 GN=ITGB1 PE=1 SV=2	R.NPC[+57.021]TSEQN[+2350.830]C[+57.021]TSPFSYK.N	HexNAc(4)Hex(5)Fuc(1)NeuAc(2)	C[+57]*2, N[+2351]	1424.21	3	4270.61	4270.62	-2	205	552.1	401.49	18.44	9.15	95	controllerType=0 controllerNumber=1 scan=7470	31.8484
>sp|Q9UHG3|PCYOX_HUMAN Prenylcysteine oxidase 1 OS=Homo sapiens OX=9606 GN=PCYOX1 PE=1 SV=3	K.LLHALGGDDFLGMLN[+1702.581]R.T	HexNAc(2)Hex(8)	N[+1703]	1148.83	3	3444.48	3444.49	-1.9	182	565.86	375.83	375.83	8.21	4	controllerType=0 controllerNumber=1 scan=15241	65.0047
>sp|P13987|CD59_HUMAN CD59 glycoprotein OS=Homo sapiens OX=9606 GN=CD59 PE=1 SV=1	K.TAVN[+2059.735]C[+57.021]SSDFDAC[+57.021]LITK.A	HexNAc(4)Hex(5)Fuc(1)NeuAc(1)	C[+57]*2, N[+2060]	1287.85	3	3861.53	3861.54	-2.6	40	566.25	429.62	429.62	9.38	14	controllerType=0 controllerNumber=1 scan=9954	42.5844
>sp|P13987|CD59_HUMAN CD59 glycoprotein OS=Homo sapiens OX=9606 GN=CD59 PE=1 SV=1	K.TAVN[+2350.830]C[+57.021]SSDFDAC[+57.021]LITK.A	HexNAc(4)Hex(5)Fuc(1)NeuAc(2)	C[+57]*2, N[+2351]	1384.88	3	4152.63	4152.64	-2	40	568.62	418	19.03	9.38	14	controllerType=0 controllerNumber=1 scan=11123	47.5657
>sp|P20645|MPRD_HUMAN Cation-dependent mannose-6-phosphate receptor OS=Homo sapiens OX=9606 GN=M6PR PE=1 SV=1	R.EAGN[+2350.830]HTSGAGLVQINK.S	HexNAc(4)Hex(5)Fuc(1)NeuAc(2)	N[+2351]	1316.22	3	3946.64	3946.64	-1.8	80	573.99	339.35	82.14	7.91	16	controllerType=0 controllerNumber=1 scan=5149	21.7711
>sp|P46977|STT3A_HUMAN Dolichyl-diphosphooligosaccharide--protein glycosyltransferase subunit STT3A OS=Homo sapiens OX=9606 GN=STT3A PE=1 SV=2	R.TILVDNNTWN[+1702.581]NTHISR.V	HexNAc(2)Hex(8)	N[+1703]	1200.85	3	3600.53	3600.53	-1.6	539	582.43	459.11	20.4	10.94	3	controllerType=0 controllerNumber=1 scan=7939	33.8876
>sp|P13987|CD59_HUMAN CD59 glycoprotein OS=Homo sapiens OX=9606 GN=CD59 PE=1 SV=1	K.TAVN[+2059.735]C[+57.021]SSDFDAC[+57.021]LITK.A	HexNAc(4)Hex(5)Fuc(1)NeuAc(1)	C[+57]*2, N[+2060]	1287.85	3	3861.54	3861.54	-2.2	40	584.11	439.01	439.01	10.69	14	controllerType=0 controllerNumber=1 scan=10170	43.5243
>sp|P13987|CD59_HUMAN CD59 glycoprotein OS=Homo sapiens OX=9606 GN=CD59 PE=1 SV=1	K.TAVN[+2350.830]C[+57.021]SSDFDAC[+57.021]LITK.A	HexNAc(4)Hex(5)Fuc(1)NeuAc(2)	C[+57]*2, N[+2351]	1384.88	3	4152.63	4152.64	-1.4	40	585.35	429.45	9.2	10.68	14	controllerType=0 controllerNumber=1 scan=11303	48.3512
>sp|P13987|CD59_HUMAN CD59 glycoprotein OS=Homo sapiens OX=9606 GN=CD59 PE=1 SV=1	K.TAVN[+2350.830]C[+57.021]SSDFDAC[+57.021]LITK.A	HexNAc(4)Hex(5)Fuc(1)NeuAc(2)	C[+57]*2, N[+2351]	1384.88	3	4152.63	4152.64	-1.6	40	588.3	439.08	17.49	10.68	14	controllerType=0 controllerNumber=1 scan=11219	47.9847
>sp|P06756|ITAV_HUMAN Integrin alpha-V OS=Homo sapiens OX=9606 GN=ITGAV PE=1 SV=2	K.AN[+2350.830]TTQPGIVEGGQVLK.C	HexNAc(4)Hex(5)Fuc(1)NeuAc(2)	N[+2351]	1321.57	3	3962.69	3962.7	-1.4	73	588.87	421.69	155.18	10.68	16	controllerType=0 controllerNumber=1 scan=8836	37.7641
>sp|P05556|ITB1_HUMAN Integrin beta-1 OS=Homo sapiens OX=9606 GN=ITGB1 PE=1 SV=2	R.NPC[+57.021]TSEQN[+2059.735]C[+57.021]TSPFSYK.N	HexNAc(4)Hex(5)Fuc(1)NeuAc(1)	C[+57]*2, N[+2060]	1327.18	3	3979.52	3979.52	-0.9	205	588.87	446.76	446.76	10.68	95	controllerType=0 controllerNumber=1 scan=6407	27.21
>sp|P05556|ITB1_HUMAN Integrin beta-1 OS=Homo sapiens OX=9606 GN=ITGB1 PE=1 SV=2	R.NPC[+57.021]TSEQN[+1216.423]C[+57.021]TSPFSYK.N	HexNAc(2)Hex(5)	C[+57]*2, N[+1216]	1046.07	3	3136.21	3136.21	-1.4	205	603.76	443.81	443.81	11.68	95	controllerType=0 controllerNumber=1 scan=5493	23.2659
>sp|P05556|ITB1_HUMAN Integrin beta-1 OS=Homo sapiens OX=9606 GN=ITGB1 PE=1 SV=2	R.NPC[+57.021]TSEQN[+2204.772]C[+57.021]TSPFSYK.N	HexNAc(4)Hex(5)NeuAc(2)	C[+57]*2, N[+2205]	1375.52	3	4124.56	4124.56	-1.7	205	604.4	402.45	45.19	11.68	95	controllerType=0 controllerNumber=1 scan=7458	31.7961
>sp|P20645|MPRD_HUMAN Cation-dependent mannose-6-phosphate receptor OS=Homo sapiens OX=9606 GN=M6PR PE=1 SV=1	R.EAGN[+2350.830]HTSGAGLVQINK.S	HexNAc(4)Hex(5)Fuc(1)NeuAc(2)	N[+2351]	1316.22	3	3946.64	3946.64	-1.8	80	619.01	381.56	83.19	11.94	16	controllerType=0 controllerNumber=1 scan=5221	22.0834
>sp|P32970|CD70_HUMAN CD70 antigen OS=Homo sapiens OX=9606 GN=CD70 PE=1 SV=2	R.GDTLC[+57.021]TN[+1872.651]LTGTLLPSR.N	HexNAc(3)Hex(6)NeuAc(1)	C[+57], N[+1873]	1197.84	3	3591.52	3591.52	-1.4	164	619.17	356.6	356.6	10.06	6	controllerType=0 controllerNumber=1 scan=13457	57.6141
>sp|P13987|CD59_HUMAN CD59 glycoprotein OS=Homo sapiens OX=9606 GN=CD59 PE=1 SV=1	K.TAVN[+2059.735]C[+57.021]SSDFDAC[+57.021]LITK.A	HexNAc(4)Hex(5)Fuc(1)NeuAc(1)	C[+57]*2, N[+2060]	1287.85	3	3861.53	3861.54	-3.6	40	620.44	491.39	491.39	11.19	14	controllerType=0 controllerNumber=1 scan=10132	43.3559
>sp|P06756|ITAV_HUMAN Integrin alpha-V OS=Homo sapiens OX=9606 GN=ITGAV PE=1 SV=2	K.AN[+1710.598]TTQPGIVEGGQVLK.C	HexNAc(3)Hex(5)NeuAc(1)	N[+1711]	1108.16	3	3322.46	3322.47	-1	73	621.83	363.56	363.56	10.25	16	controllerType=0 controllerNumber=1 scan=7796	33.2668
>sp|P13987|CD59_HUMAN CD59 glycoprotein OS=Homo sapiens OX=9606 GN=CD59 PE=1 SV=1	K.TAVN[+2059.735]C[+57.021]SSDFDAC[+57.021]LITK.A	HexNAc(4)Hex(5)Fuc(1)NeuAc(1)	C[+57]*2, N[+2060]	1287.85	3	3861.53	3861.54	-3.3	40	626.63	490.06	490.06	11.19	14	controllerType=0 controllerNumber=1 scan=9934	42.4986
>sp|P46977|STT3A_HUMAN Dolichyl-diphosphooligosaccharide--protein glycosyltransferase subunit STT3A OS=Homo sapiens OX=9606 GN=STT3A PE=1 SV=2	R.TILVDNNTWN[+1864.634]NTHISR.V	HexNAc(2)Hex(9)	N[+1865]	1254.86	3	3762.58	3762.59	-2	539	630.27	454.3	7.88	11.95	3	controllerType=0 controllerNumber=1 scan=7903	33.7308
>sp|P20645|MPRD_HUMAN Cation-dependent mannose-6-phosphate receptor OS=Homo sapiens OX=9606 GN=M6PR PE=1 SV=1	R.EAGN[+1768.640]HTSGAGLVQINK.S	HexNAc(4)Hex(5)Fuc(1)	N[+1769]	1122.15	3	3364.45	3364.45	-2.3	80	642.22	395.37	94.24	11.95	16	controllerType=0 controllerNumber=1 scan=3683	15.3968
>sp|P32970|CD70_HUMAN CD70 antigen OS=Homo sapiens OX=9606 GN=CD70 PE=1 SV=2	R.GDTLC[+57.021]TN[+1872.651]LTGTLLPSR.N	HexNAc(3)Hex(6)NeuAc(1)	C[+57], N[+1873]	1197.84	3	3591.52	3591.52	-2	164	646.53	391.7	391.7	11.69	6	controllerType=0 controllerNumber=1 scan=13442	57.548
>sp|P32970|CD70_HUMAN CD70 antigen OS=Homo sapiens OX=9606 GN=CD70 PE=1 SV=2	R.GDTLC[+57.021]TN[+1710.598]LTGTLLPSR.N	HexNAc(3)Hex(5)NeuAc(1)	C[+57], N[+1711]	1143.83	3	3429.47	3429.47	-1	164	651.17	484.92	484.92	12.68	6	controllerType=0 controllerNumber=1 scan=13573	58.1133
>sp|P05556|ITB1_HUMAN Integrin beta-1 OS=Homo sapiens OX=9606 GN=ITGB1 PE=1 SV=2	R.NPC[+57.021]TSEQN[+1872.651]C[+57.021]TSPFSYK.N	HexNAc(3)Hex(6)NeuAc(1)	C[+57]*2, N[+1873]	1264.82	3	3792.44	3792.44	-1.2	205	656	465.46	465.46	12.68	95	controllerType=0 controllerNumber=1 scan=6403	27.1908
>sp|P20645|MPRD_HUMAN Cation-dependent mannose-6-phosphate receptor OS=Homo sapiens OX=9606 GN=M6PR PE=1 SV=1	R.EAGN[+2059.735]HTSGAGLVQINK.S	HexNAc(4)Hex(5)Fuc(1)NeuAc(1)	N[+2060]	1219.19	3	3655.54	3655.55	-1.8	80	672.35	404.24	100.76	12.94	16	controllerType=0 controllerNumber=1 scan=4310	18.1106
>sp|P20645|MPRD_HUMAN Cation-dependent mannose-6-phosphate receptor OS=Homo sapiens OX=9606 GN=M6PR PE=1 SV=1	R.EAGN[+1872.651]HTSGAGLVQINK.S	HexNAc(3)Hex(6)NeuAc(1)	N[+1873]	1156.82	3	3468.46	3468.46	-1.3	80	684.72	444.72	119.67	12.94	16	controllerType=0 controllerNumber=1 scan=4284	17.9963
>sp|P20645|MPRD_HUMAN Cation-dependent mannose-6-phosphate receptor OS=Homo sapiens OX=9606 GN=M6PR PE=1 SV=1	R.EAGN[+2059.735]HTSGAGLVQINK.S	HexNAc(4)Hex(5)Fuc(1)NeuAc(1)	N[+2060]	1219.19	3	3655.54	3655.55	-2	80	685.84	412.56	106.45	12.95	16	controllerType=0 controllerNumber=1 scan=4381	18.4152
>sp|O15230|LAMA5_HUMAN Laminin subunit alpha-5 OS=Homo sapiens OX=9606 GN=LAMA5 PE=1 SV=8	K.LVGGPVAGGDPN[+1702.581]QTIR.G	HexNAc(2)Hex(8)	N[+1703]	1085.14	3	3253.41	3253.41	-1.2	84	713.42	446.07	446.07	13.68	5	controllerType=0 controllerNumber=1 scan=5498	23.286
>sp|P05556|ITB1_HUMAN Integrin beta-1 OS=Homo sapiens OX=9606 GN=ITGB1 PE=1 SV=2	R.NPC[+57.021]TSEQN[+2026.687]C[+57.021]TSPFSYK.N	HexNAc(2)Hex(10)	C[+57]*2, N[+2027]	1316.16	3	3946.47	3946.48	-2.2	205	728.72	634.7	634.7	13.69	95	controllerType=0 controllerNumber=1 scan=5256	22.2357
>sp|P00533|EGFR_HUMAN Epidermal growth factor receptor OS=Homo sapiens OX=9606 GN=EGFR PE=1 SV=2	K.TC[+57.021]PAGVMGEN[+2350.830]NTLVWK.Y	HexNAc(4)Hex(5)Fuc(1)NeuAc(2)	C[+57], N[+2351]	1376.56	3	4127.66	4127.67	-1.6	594	732.63	427.89	18.97	13.68	50	controllerType=0 controllerNumber=1 scan=12571	53.8215
>sp|P20645|MPRD_HUMAN Cation-dependent mannose-6-phosphate receptor OS=Homo sapiens OX=9606 GN=M6PR PE=1 SV=1	R.EAGN[+1872.651]HTSGAGLVQINK.S	HexNAc(3)Hex(6)NeuAc(1)	N[+1873]	1156.82	3	3468.46	3468.46	-1.5	80	748.32	427.44	111.86	13.94	16	controllerType=0 controllerNumber=1 scan=4356	18.3098
>sp|P05556|ITB1_HUMAN Integrin beta-1 OS=Homo sapiens OX=9606 GN=ITGB1 PE=1 SV=2	R.NPC[+57.021]TSEQN[+2043.740]C[+57.021]TSPFSYK.N	HexNAc(4)Hex(4)Fuc(2)NeuAc(1)	C[+57]*2, N[+2044]	1321.84	3	3963.49	3963.53	-8.9	205	754.69	667.29	667.29	13.05	95	controllerType=0 controllerNumber=1 scan=5257	22.2401
>sp|P00533|EGFR_HUMAN Epidermal growth factor receptor OS=Homo sapiens OX=9606 GN=EGFR PE=1 SV=2	K.TC[+57.021]PAGVMGEN[+2059.735]NTLVWK.Y	HexNAc(4)Hex(5)Fuc(1)NeuAc(1)	C[+57], N[+2060]	1279.53	3	3836.57	3836.58	-1.9	594	762.54	408.94	408.94	14.69	50	controllerType=0 controllerNumber=1 scan=11334	48.4876
>sp|P00533|EGFR_HUMAN Epidermal growth factor receptor OS=Homo sapiens OX=9606 GN=EGFR PE=1 SV=2	K.TC[+57.021]PAGVMGEN[+1768.640]NTLVWK.Y	HexNAc(4)Hex(5)Fuc(1)	C[+57], N[+1769]	1182.5	3	3545.47	3545.48	-1.5	594	763.51	484.95	472.79	14.68	50	controllerType=0 controllerNumber=1 scan=10086	43.16
>sp|P20645|MPRD_HUMAN Cation-dependent mannose-6-phosphate receptor OS=Homo sapiens OX=9606 GN=M6PR PE=1 SV=1	R.EAGN[+2059.735]HTSGAGLVQINK.S	HexNAc(4)Hex(5)Fuc(1)NeuAc(1)	N[+2060]	1219.19	3	3655.54	3655.55	-1.9	80	773.84	450.33	104.47	14.95	16	controllerType=0 controllerNumber=1 scan=4478	18.8387
>sp|P05556|ITB1_HUMAN Integrin beta-1 OS=Homo sapiens OX=9606 GN=ITGB1 PE=1 SV=2	R.NPC[+57.021]TSEQN[+1864.634]C[+57.021]TSPFSYK.N	HexNAc(2)Hex(9)	C[+57]*2, N[+1865]	1262.14	3	3784.42	3784.42	-2.2	205	777.49	644.28	644.28	14.69	95	controllerType=0 controllerNumber=1 scan=5281	22.3436
>sp|P00533|EGFR_HUMAN Epidermal growth factor receptor OS=Homo sapiens OX=9606 GN=EGFR PE=1 SV=2	K.TC[+57.021]PAGVMGEN[+1768.640]NTLVWK.Y	HexNAc(4)Hex(5)Fuc(1)	C[+57], N[+1769]	1182.5	3	3545.48	3545.48	-1.3	594	783.57	500.2	482.35	14.68	50	controllerType=0 controllerNumber=1 scan=10078	43.127
>sp|P05556|ITB1_HUMAN Integrin beta-1 OS=Homo sapiens OX=9606 GN=ITGB1 PE=1 SV=2	R.NPC[+57.021]TSEQN[+1702.581]C[+57.021]TSPFSYK.N	HexNAc(2)Hex(8)	C[+57]*2, N[+1703]	1208.13	3	3622.37	3622.37	-1.5	205	784.04	749.64	749.64	14.68	95	controllerType=0 controllerNumber=1 scan=5305	22.4472
>sp|P00533|EGFR_HUMAN Epidermal growth factor receptor OS=Homo sapiens OX=9606 GN=EGFR PE=1 SV=2	K.TC[+57.021]PAGVMGEN[+2059.735]NTLVWK.Y	HexNAc(4)Hex(5)Fuc(1)NeuAc(1)	C[+57], N[+2060]	1279.53	3	3836.57	3836.58	-1.8	594	784.99	469	449.01	14.68	50	controllerType=0 controllerNumber=1 scan=11255	48.1415
>sp|Q9UHN6|CEIP2_HUMAN Cell surface hyaluronidase OS=Homo sapiens OX=9606 GN=CEMIP2 PE=1 SV=1	R.TLN[+2026.687]SSGLPFGSYTFEK.D	HexNAc(2)Hex(10)	N[+2027]	1258.85	3	3774.54	3774.54	-0.8	246	789.18	502.54	502.54	13.99	3	controllerType=0 controllerNumber=1 scan=13124	56.1904
>sp|P05556|ITB1_HUMAN Integrin beta-1 OS=Homo sapiens OX=9606 GN=ITGB1 PE=1 SV=2	R.NPC[+57.021]TSEQN[+1540.529]C[+57.021]TSPFSYK.N	HexNAc(2)Hex(7)	C[+57]*2, N[+1541]	1154.11	3	3460.31	3460.32	-2.1	205	790.81	687.49	687.49	14.69	95	controllerType=0 controllerNumber=1 scan=5331	22.5594
>sp|P06756|ITAV_HUMAN Integrin alpha-V OS=Homo sapiens OX=9606 GN=ITGAV PE=1 SV=2	K.AN[+1581.555]TTQPGIVEGGQVLK.C	HexNAc(3)Hex(6)	N[+1582]	1065.14	3	3193.42	3193.43	-1.5	73	791.66	532.01	532.01	14.68	16	controllerType=0 controllerNumber=1 scan=6607	28.0883
>sp|P06756|ITAV_HUMAN Integrin alpha-V OS=Homo sapiens OX=9606 GN=ITGAV PE=1 SV=2	K.AN[+1540.529]TTQPGIVEGGQVLK.C	HexNAc(2)Hex(7)	N[+1541]	1051.47	3	3152.4	3152.4	-1.1	73	799.59	564.56	564.56	14.68	16	controllerType=0 controllerNumber=1 scan=6577	27.9571
>sp|P00533|EGFR_HUMAN Epidermal growth factor receptor OS=Homo sapiens OX=9606 GN=EGFR PE=1 SV=2	K.TC[+57.021]PAGVMGEN[+1702.581]NTLVWK.Y	HexNAc(2)Hex(8)	C[+57], N[+1703]	1160.48	3	3479.42	3479.42	-1.6	594	804.55	504.37	504.37	15.68	50	controllerType=0 controllerNumber=1 scan=10040	42.9614
>sp|P23229|ITA6_HUMAN Integrin alpha-6 OS=Homo sapiens OX=9606 GN=ITGA6 PE=1 SV=5	K.YQTLN[+1540.529]C[+57.021]SVNVNC[+57.021]VNIR.C	HexNAc(2)Hex(7)	C[+57]*2, N[+1541]	1165.49	3	3494.45	3494.46	-2.2	962	816.71	684.18	684.18	15.69	15	controllerType=0 controllerNumber=1 scan=9314	39.8224
>sp|Q7Z4H8|PLGT3_HUMAN Protein O-glucosyltransferase 3 OS=Homo sapiens OX=9606 GN=POGLUT3 PE=1 SV=2	R.YFYLQAVNSEGQN[+1864.634]LTR.S	HexNAc(2)Hex(9)	N[+1865]	1256.52	3	3767.56	3767.57	-2.3	49	817.93	617.16	617.16	14.42	1	controllerType=0 controllerNumber=1 scan=11220	47.9892
>sp|P00533|EGFR_HUMAN Epidermal growth factor receptor OS=Homo sapiens OX=9606 GN=EGFR PE=1 SV=2	K.TC[+57.021]PAGVMGEN[+1864.634]NTLVWK.Y	HexNAc(2)Hex(9)	C[+57], N[+1865]	1214.5	3	3641.47	3641.47	-0.8	594	825.19	539.18	539.18	14.99	50	controllerType=0 controllerNumber=1 scan=10004	42.8041
>sp|P06756|ITAV_HUMAN Integrin alpha-V OS=Homo sapiens OX=9606 GN=ITGAV PE=1 SV=2	K.AN[+1378.476]TTQPGIVEGGQVLK.C	HexNAc(2)Hex(6)	N[+1378]	997.452	3	2990.34	2990.35	-1.9	73	832.44	590.6	590.6	15.69	16	controllerType=0 controllerNumber=1 scan=6635	28.2135
>sp|P06756|ITAV_HUMAN Integrin alpha-V OS=Homo sapiens OX=9606 GN=ITGAV PE=1 SV=2	K.AN[+1872.651]TTQPGIVEGGQVLK.C	HexNAc(3)Hex(6)NeuAc(1)	N[+1873]	1162.18	3	3484.51	3484.52	-2.2	73	834.9	518.72	518.72	15.69	16	controllerType=0 controllerNumber=1 scan=7663	32.6925
>sp|P06756|ITAV_HUMAN Integrin alpha-V OS=Homo sapiens OX=9606 GN=ITGAV PE=1 SV=2	K.AN[+1702.581]TTQPGIVEGGQVLK.C	HexNAc(2)Hex(8)	N[+1703]	1105.49	3	3314.45	3314.45	-0.7	73	840.15	593.9	593.9	14.99	16	controllerType=0 controllerNumber=1 scan=6508	27.652
>sp|P05556|ITB1_HUMAN Integrin beta-1 OS=Homo sapiens OX=9606 GN=ITGB1 PE=1 SV=2	R.NPC[+57.021]TSEQN[+1378.476]C[+57.021]TSPFSYK.N	HexNAc(2)Hex(6)	C[+57]*2, N[+1378]	1100.09	3	3298.26	3298.27	-1.4	205	872.95	767.38	767.38	16.68	95	controllerType=0 controllerNumber=1 scan=5412	22.9098
>sp|P06756|ITAV_HUMAN Integrin alpha-V OS=Homo sapiens OX=9606 GN=ITGAV PE=1 SV=2	K.AN[+1378.476]TTQPGIVEGGQVLK.C	HexNAc(2)Hex(6)	N[+1378]	997.452	3	2990.34	2990.35	-1.6	73	891.05	605.95	605.95	16.68	16	controllerType=0 controllerNumber=1 scan=6614	28.122
>sp|Q8WTV0|SCRB1_HUMAN Scavenger receptor class B member 1 OS=Homo sapiens OX=9606 GN=SCARB1 PE=1 SV=1	K.SN[+2188.740]ITFNNN[+1589.571]DTVSFLEYR.T	HexNAc(2)Hex(11),HexNAc(4)Hex(3)NeuAc(1)	N[+1590][+2189]	1453.83	4	5812.28	5812.27	2.6	101	201.07	68.86	0	0.98	18	controllerType=0 controllerNumber=1 scan=13311	56.996
>sp|Q8WTV0|SCRB1_HUMAN Scavenger receptor class B member 1 OS=Homo sapiens OX=9606 GN=SCARB1 PE=1 SV=1	K.SN[+2204.772]ITFNNN[+1540.529]DTVSFLEYR.T	HexNAc(4)Hex(5)NeuAc(2),HexNAc(2)Hex(7)	N[+1541][+2205]	1927.09	3	5779.25	5779.26	-1.6	101	207.64	186.65	1.2	1.81	18	controllerType=0 controllerNumber=1 scan=12232	52.3602
>sp|Q9HAV5|TNR27_HUMAN Tumor necrosis factor receptor superfamily member 27 OS=Homo sapiens OX=9606 GN=EDA2R PE=1 SV=2	K.VN[+2059.735]C[+57.021]TATSNAVC[+57.021]GDC[+57.021]LPR.F	HexNAc(4)Hex(5)Fuc(1)NeuAc(1)	C[+57]*3, N[+2060]	1318.86	3	3954.55	3954.56	-1.3	73	236.24	108.83	108.83	0.89	1	controllerType=0 controllerNumber=1 scan=7219	30.7565
>sp|Q16563|SYPL1_HUMAN Synaptophysin-like protein 1 OS=Homo sapiens OX=9606 GN=SYPL1 PE=1 SV=1	K.GQTEIQVNC[+57.021]PPAVTEN[+2894.010]K.T	HexNAc(5)Hex(7)Fuc(1)NeuAc(1)NeuGc(1)	C[+57], N[+2894]	1593.98	3	4779.91	4778.92	-2.9	56	281.34	179.3	179.3	5.38	9	controllerType=0 controllerNumber=1 scan=7345	31.3051
>sp|P32004|L1CAM_HUMAN Neural cell adhesion molecule L1 OS=Homo sapiens OX=9606 GN=L1CAM PE=1 SV=2	K.GEGN[+2715.963]ETTNMVITWKPLR.W	HexNAc(5)Hex(6)Fuc(1)NeuAc(2)	N[+2716]	1554.65	3	4661.94	4661.94	-1.4	723	295.31	116.57	22.49	5.24	43	controllerType=0 controllerNumber=1 scan=12931	55.3693
>sp|Q8WTV0|SCRB1_HUMAN Scavenger receptor class B member 1 OS=Homo sapiens OX=9606 GN=SCARB1 PE=1 SV=1	K.SN[+2059.735]ITFNNN[+1702.581]DTVSFLEYR.T	HexNAc(4)Hex(5)Fuc(1)NeuAc(1),HexNAc(2)Hex(8)	N[+1703][+2060]	1932.76	3	5796.27	5796.27	-1.2	101	297.26	194.33	0	4.23	18	controllerType=0 controllerNumber=1 scan=13218	56.5937
>sp|Q16563|SYPL1_HUMAN Synaptophysin-like protein 1 OS=Homo sapiens OX=9606 GN=SYPL1 PE=1 SV=1	K.GQTEIQVNC[+57.021]PPAVTEN[+1540.529]K.T	HexNAc(2)Hex(7)	C[+57], N[+1541]	1713.22	2	3425.43	3425.44	-3.7	56	298.89	165.58	165.58	3.9	9	controllerType=0 controllerNumber=1 scan=5993	25.4221
>sp|P32004|L1CAM_HUMAN Neural cell adhesion molecule L1 OS=Homo sapiens OX=9606 GN=L1CAM PE=1 SV=2	K.GEGN[+2715.963]ETTNMVITWKPLR.W	HexNAc(5)Hex(6)Fuc(1)NeuAc(2)	N[+2716]	1554.65	3	4661.94	4661.94	-0.4	723	301.34	136.68	22.74	4.94	43	controllerType=0 controllerNumber=1 scan=12792	54.7623
>sp|P02786|TFR1_HUMAN Transferrin receptor protein 1 OS=Homo sapiens OX=9606 GN=TFRC PE=1 SV=2	K.DFEDLYTPVN[+2715.963]GSIVIVR.A	HexNAc(5)Hex(6)Fuc(1)NeuAc(2)	N[+2716]	1163.99	4	4652.95	4652.96	-2.7	242	317.29	225.83	9.2	5.84	23	controllerType=0 controllerNumber=1 scan=17233	72.7008
>sp|Q8WTV0|SCRB1_HUMAN Scavenger receptor class B member 1 OS=Homo sapiens OX=9606 GN=SCARB1 PE=1 SV=1	K.SN[+3226.132]ITFNNN[+406.159]DTVSFLEYR.T	HexNAc(6)Hex(7)NeuAc(3),HexNAc(2)	N[+406][+3226]	1417.31	4	5666.22	5666.25	-5.2	101	321.39	321.39	2.64	3.77	18	controllerType=0 controllerNumber=1 scan=12240	52.3942
>sp|P02786|TFR1_HUMAN Transferrin receptor protein 1 OS=Homo sapiens OX=9606 GN=TFRC PE=1 SV=2	K.DFEDLYTPVN[+3007.058]GSIVIVR.A	HexNAc(5)Hex(6)Fuc(1)NeuAc(3)	N[+3007]	1648.69	3	4944.05	4944.06	-2.4	242	328.59	212.03	212.03	5.87	23	controllerType=0 controllerNumber=1 scan=17763	74.6977
>sp|Q8WTV0|SCRB1_HUMAN Scavenger receptor class B member 1 OS=Homo sapiens OX=9606 GN=SCARB1 PE=1 SV=1	K.SN[+2221.788]ITFNNN[+1540.529]DTVSFLEYR.T	HexNAc(4)Hex(6)Fuc(1)NeuAc(1),HexNAc(2)Hex(7)	N[+1541][+2222]	1449.57	4	5795.25	5796.27	-3	101	336.83	242.76	0	3.8	18	controllerType=0 controllerNumber=1 scan=13312	57.0006
>sp|P32004|L1CAM_HUMAN Neural cell adhesion molecule L1 OS=Homo sapiens OX=9606 GN=L1CAM PE=1 SV=2	K.GEGN[+3007.058]ETTNMVITWKPLR.W	HexNAc(5)Hex(6)Fuc(1)NeuAc(3)	N[+3007]	1239.01	4	4953.02	4953.04	-2.7	723	340.65	181.07	181.07	5.74	43	controllerType=0 controllerNumber=1 scan=14019	60.0413
>sp|Q13641|TPBG_HUMAN Trophoblast glycoprotein OS=Homo sapiens OX=9606 GN=TPBG PE=1 SV=1	K.VLHN[+3007.058]GTLAELQGLPHIR.V	HexNAc(5)Hex(6)Fuc(1)NeuAc(3)	N[+3007]	1219.53	4	4875.09	4875.11	-2.9	272	352.11	219.95	219.95	4.44	4	controllerType=0 controllerNumber=1 scan=12978	55.5712
>sp|P02786|TFR1_HUMAN Transferrin receptor protein 1 OS=Homo sapiens OX=9606 GN=TFRC PE=1 SV=2	K.DFEDLYTPVN[+2716.983]GSIVIVR.A	HexNAc(5)Hex(6)Fuc(3)NeuAc(1)	N[+2717]	1552.32	3	4654.95	4653.98	-7.1	242	362.28	248.62	64.44	5	23	controllerType=0 controllerNumber=1 scan=17048	72.041
>sp|P02786|TFR1_HUMAN Transferrin receptor protein 1 OS=Homo sapiens OX=9606 GN=TFRC PE=1 SV=2	K.DFEDLYTPVN[+3023.053]GSIVIVR.A	HexNAc(5)Hex(6)Fuc(1)NeuAc(2)NeuGc(1)	N[+3023]	1654.03	3	4960.08	4960.05	4.8	242	363.64	186.26	186.26	3.45	23	controllerType=0 controllerNumber=1 scan=17755	74.6658
>sp|Q8WTV0|SCRB1_HUMAN Scavenger receptor class B member 1 OS=Homo sapiens OX=9606 GN=SCARB1 PE=1 SV=1	K.SN[+1200.428]ITFNNN[+2432.884]DTVSFLEYR.T	HexNAc(2)Hex(4)Fuc(1),HexNAc(6)Hex(3)Fuc(1)NeuAc(2)	N[+1200][+2433]	1417.81	4	5668.23	5667.27	-6.6	101	377.27	377.27	0.87	4.39	18	controllerType=0 controllerNumber=1 scan=12229	52.349
>sp|P32004|L1CAM_HUMAN Neural cell adhesion molecule L1 OS=Homo sapiens OX=9606 GN=L1CAM PE=1 SV=2	K.GEGN[+2059.735]ETTNMVITWKPLR.W	HexNAc(4)Hex(5)Fuc(1)NeuAc(1)	N[+2060]	1335.91	3	4005.71	4005.72	-1.2	723	381.39	159.76	121.63	5.47	43	controllerType=0 controllerNumber=1 scan=11803	50.4907
>sp|Q9BU23|LMF2_HUMAN Lipase maturation factor 2 OS=Homo sapiens OX=9606 GN=LMF2 PE=1 SV=2	K.PGN[+1864.634]LSRPPPVVVPHQPR.L	HexNAc(2)Hex(9)	N[+1865]	928.674	4	3711.67	3711.67	0.1	487	425.28	172.67	172.67	4.57	2	controllerType=0 controllerNumber=1 scan=5480	23.2091
>sp|P32004|L1CAM_HUMAN Neural cell adhesion molecule L1 OS=Homo sapiens OX=9606 GN=L1CAM PE=1 SV=2	K.GEGN[+2350.830]ETTNMVITWKPLR.W	HexNAc(4)Hex(5)Fuc(1)NeuAc(2)	N[+2351]	1432.94	3	4296.8	4296.81	-2	723	438.16	262.31	26.55	7.04	43	controllerType=0 controllerNumber=1 scan=13080	56.0085
>sp|P02786|TFR1_HUMAN Transferrin receptor protein 1 OS=Homo sapiens OX=9606 GN=TFRC PE=1 SV=2	K.DFEDLYTPVN[+2350.830]GSIVIVR.A	HexNAc(4)Hex(5)Fuc(1)NeuAc(2)	N[+2351]	1072.71	4	4287.84	4287.83	1.5	242	451.53	317.57	2.82	5.2	23	controllerType=0 controllerNumber=1 scan=17341	73.1154
>sp|Q9BU23|LMF2_HUMAN Lipase maturation factor 2 OS=Homo sapiens OX=9606 GN=LMF2 PE=1 SV=2	K.PGN[+1864.634]LSRPPPVVVPHQPR.L	HexNAc(2)Hex(9)	N[+1865]	928.673	4	3711.67	3711.67	-1.3	487	458.68	458.68	458.68	7.42	2	controllerType=0 controllerNumber=1 scan=5534	23.4428
>sp|P02786|TFR1_HUMAN Transferrin receptor protein 1 OS=Homo sapiens OX=9606 GN=TFRC PE=1 SV=2	K.DFEDLYTPVN[+2731.958]GSIVIVR.A	HexNAc(5)Hex(6)Fuc(1)NeuAc(1)NeuGc(1)	N[+2732]	1557	3	4668.98	4668.96	4.1	242	470.85	352.05	57.38	5.65	23	controllerType=0 controllerNumber=1 scan=17189	72.5346
>sp|P43308|SSRB_HUMAN Translocon-associated protein subunit beta OS=Homo sapiens OX=9606 GN=SSR2 PE=1 SV=1	R.IAPASN[+2026.687]VSHTVVLRPLK.A	HexNAc(2)Hex(10)	N[+2027]	957.942	4	3828.75	3828.75	-1.6	83	472.15	472.15	472.15	8.95	6	controllerType=0 controllerNumber=1 scan=6643	28.2467
>sp|P02786|TFR1_HUMAN Transferrin receptor protein 1 OS=Homo sapiens OX=9606 GN=TFRC PE=1 SV=2	K.DFEDLYTPVN[+2350.830]GSIVIVR.A	HexNAc(4)Hex(5)Fuc(1)NeuAc(2)	N[+2351]	1429.95	3	4287.82	4287.83	-2.2	242	474.93	258.94	9.2	6.72	23	controllerType=0 controllerNumber=1 scan=17312	72.9972
>sp|P32004|L1CAM_HUMAN Neural cell adhesion molecule L1 OS=Homo sapiens OX=9606 GN=L1CAM PE=1 SV=2	K.GEGN[+1864.634]ETTNMVITWKPLR.W	HexNAc(2)Hex(9)	N[+1865]	1270.87	3	3810.61	3810.61	-1.8	723	479.19	392.03	392.03	8.95	43	controllerType=0 controllerNumber=1 scan=10565	45.1856
>sp|P43308|SSRB_HUMAN Translocon-associated protein subunit beta OS=Homo sapiens OX=9606 GN=SSR2 PE=1 SV=1	R.IAPASN[+1540.529]VSHTVVLRPLK.A	HexNAc(2)Hex(7)	N[+1541]	1114.87	3	3342.59	3342.59	-2.3	83	493.08	468.54	468.54	8.88	6	controllerType=0 controllerNumber=1 scan=6646	28.2613
>sp|Q92542|NICA_HUMAN Nicastrin OS=Homo sapiens OX=9606 GN=NCSTN PE=1 SV=2	R.N[+1864.634]ISGVVLADHSGAFHNK.Y	HexNAc(2)Hex(9)	N[+1865]	908.386	4	3630.52	3630.53	-2.6	435	493.63	163.75	163.75	6.64	7	controllerType=0 controllerNumber=1 scan=5956	25.2604
>sp|Q9Y6M0|TEST_HUMAN Testisin OS=Homo sapiens OX=9606 GN=PRSS21 PE=1 SV=1	K.HIQPIC[+57.021]LQASTFEFEN[+1864.634]R.T	HexNAc(2)Hex(9)	C[+57], N[+1865]	1318.88	3	3954.64	3954.65	-1.9	152	500.6	416.28	416.28	9.13	4	controllerType=0 controllerNumber=1 scan=11805	50.5008
>sp|Q16563|SYPL1_HUMAN Synaptophysin-like protein 1 OS=Homo sapiens OX=9606 GN=SYPL1 PE=1 SV=1	K.GQTEIQVNC[+57.021]PPAVTEN[+2043.740]K.T	HexNAc(4)Hex(4)Fuc(2)NeuAc(1)	C[+57], N[+2044]	1310.21	3	3928.62	3928.65	-8	56	506.43	320.04	320.04	5.52	9	controllerType=0 controllerNumber=1 scan=5844	24.7781
>sp|P02786|TFR1_HUMAN Transferrin receptor protein 1 OS=Homo sapiens OX=9606 GN=TFRC PE=1 SV=2	K.DFEDLYTPVN[+2366.825]GSIVIVR.A	HexNAc(4)Hex(5)Fuc(1)NeuAc(1)NeuGc(1)	N[+2367]	1435.62	3	4304.85	4303.83	4.1	242	541.46	374.3	374.3	6.29	23	controllerType=0 controllerNumber=1 scan=17299	72.9529
>sp|Q9Y6M0|TEST_HUMAN Testisin OS=Homo sapiens OX=9606 GN=PRSS21 PE=1 SV=1	K.HIQPIC[+57.021]LQASTFEFEN[+1702.581]R.T	HexNAc(2)Hex(8)	C[+57], N[+1703]	1264.87	3	3792.59	3792.59	-1.7	152	541.61	463.22	463.22	9.4	4	controllerType=0 controllerNumber=1 scan=11887	50.8646
>sp|P43308|SSRB_HUMAN Translocon-associated protein subunit beta OS=Homo sapiens OX=9606 GN=SSR2 PE=1 SV=1	R.IAPASN[+1864.634]VSHTVVLRPLK.A	HexNAc(2)Hex(9)	N[+1865]	917.428	4	3666.69	3666.7	-2	83	559.13	559.13	559.13	9.41	6	controllerType=0 controllerNumber=1 scan=6620	28.1477
>sp|Q9Y6M0|TEST_HUMAN Testisin OS=Homo sapiens OX=9606 GN=PRSS21 PE=1 SV=1	K.HIQPIC[+57.021]LQASTFEFEN[+2026.687]R.T	HexNAc(2)Hex(10)	C[+57], N[+2027]	1372.9	3	4116.69	4116.7	-1.2	152	560.7	474.11	474.11	9.63	4	controllerType=0 controllerNumber=1 scan=11777	50.3811
>sp|Q11206|SIA4C_HUMAN CMP-N-acetylneuraminate-beta-galactosamide-alpha-2,3-sialyltransferase 4 OS=Homo sapiens OX=9606 GN=ST3GAL4 PE=2 SV=1	K.SMAGSGHN[+2350.830]VSQEALAIK.R	HexNAc(4)Hex(5)Fuc(1)NeuAc(2)	N[+2351]	1350.89	3	4050.67	4050.67	-1.3	303	563.21	369.3	30.84	6.94	4	controllerType=0 controllerNumber=1 scan=7088	30.1862
>sp|P43308|SSRB_HUMAN Translocon-associated protein subunit beta OS=Homo sapiens OX=9606 GN=SSR2 PE=1 SV=1	R.IAPASN[+1702.581]VSHTVVLRPLK.A	HexNAc(2)Hex(8)	N[+1703]	876.915	4	3504.64	3504.65	-1.7	83	567.67	567.67	567.67	9.63	6	controllerType=0 controllerNumber=1 scan=6680	28.4086
>sp|Q9BU23|LMF2_HUMAN Lipase maturation factor 2 OS=Homo sapiens OX=9606 GN=LMF2 PE=1 SV=2	K.PGN[+1864.634]LSRPPPVVVPHQPR.L	HexNAc(2)Hex(9)	N[+1865]	928.673	4	3711.67	3711.67	-0.9	487	569.46	337.45	337.45	6.65	2	controllerType=0 controllerNumber=1 scan=5513	23.3521
>sp|P00533|EGFR_HUMAN Epidermal growth factor receptor OS=Homo sapiens OX=9606 GN=EGFR PE=1 SV=2	K.N[+1864.634]C[+57.021]TSISGDLHILPVAFR.G	HexNAc(2)Hex(9)	C[+57], N[+1865]	1255.54	3	3764.6	3764.61	-3	361	571.35	434.05	434.05	9.14	50	controllerType=0 controllerNumber=1 scan=14448	61.851
>sp|P02786|TFR1_HUMAN Transferrin receptor protein 1 OS=Homo sapiens OX=9606 GN=TFRC PE=1 SV=2	K.DFEDLYTPVN[+2075.730]GSIVIVR.A	HexNAc(4)Hex(6)NeuAc(1)	N[+2076]	1338.59	3	4013.76	4012.73	5.5	242	579.3	445.85	36.54	7.71	23	controllerType=0 controllerNumber=1 scan=16681	70.5585
>sp|P00533|EGFR_HUMAN Epidermal growth factor receptor OS=Homo sapiens OX=9606 GN=EGFR PE=1 SV=2	K.N[+2026.687]C[+57.021]TSISGDLHILPVAFR.G	HexNAc(2)Hex(10)	C[+57], N[+2027]	1309.56	3	3926.66	3926.66	-1.2	361	589.88	463.13	463.13	10.94	50	controllerType=0 controllerNumber=1 scan=14389	61.598
>sp|Q16563|SYPL1_HUMAN Synaptophysin-like protein 1 OS=Homo sapiens OX=9606 GN=SYPL1 PE=1 SV=1	K.GQTEIQVNC[+57.021]PPAVTEN[+1581.555]K.T	HexNAc(3)Hex(6)	C[+57], N[+1582]	1156.16	3	3466.46	3466.47	-2.9	56	592.5	385.21	385.21	10.69	9	controllerType=0 controllerNumber=1 scan=6030	25.5835
>sp|Q16563|SYPL1_HUMAN Synaptophysin-like protein 1 OS=Homo sapiens OX=9606 GN=SYPL1 PE=1 SV=1	K.GQTEIQVNC[+57.021]PPAVTEN[+1864.634]K.T	HexNAc(2)Hex(9)	C[+57], N[+1865]	1250.52	3	3749.54	3749.55	-2	56	595.5	444.06	444.06	10.69	9	controllerType=0 controllerNumber=1 scan=5874	24.9078
>sp|Q92542|NICA_HUMAN Nicastrin OS=Homo sapiens OX=9606 GN=NCSTN PE=1 SV=2	R.N[+1702.581]ISGVVLADHSGAFHNK.Y	HexNAc(2)Hex(8)	N[+1703]	1156.83	3	3468.47	3468.48	-1.4	435	598.8	323.02	323.02	9.05	7	controllerType=0 controllerNumber=1 scan=5984	25.3837
>sp|Q16563|SYPL1_HUMAN Synaptophysin-like protein 1 OS=Homo sapiens OX=9606 GN=SYPL1 PE=1 SV=1	K.GQTEIQVNC[+57.021]PPAVTEN[+1872.651]K.T	HexNAc(3)Hex(6)NeuAc(1)	C[+57], N[+1873]	1253.19	3	3757.55	3757.56	-2.7	56	607.27	391.92	391.92	11.69	9	controllerType=0 controllerNumber=1 scan=6872	29.2458
>sp|Q16563|SYPL1_HUMAN Synaptophysin-like protein 1 OS=Homo sapiens OX=9606 GN=SYPL1 PE=1 SV=1	K.GQTEIQVNC[+57.021]PPAVTEN[+1702.581]K.T	HexNAc(2)Hex(8)	C[+57], N[+1703]	1196.5	3	3587.49	3587.49	-1	56	669.61	493.42	493.42	12.68	9	controllerType=0 controllerNumber=1 scan=5904	25.0403
>sp|Q16563|SYPL1_HUMAN Synaptophysin-like protein 1 OS=Homo sapiens OX=9606 GN=SYPL1 PE=1 SV=1	K.GQTEIQVNC[+57.021]PPAVTEN[+1540.529]K.T	HexNAc(2)Hex(7)	C[+57], N[+1541]	1142.48	3	3425.44	3425.44	-1.5	56	687.78	507.14	507.14	12.68	9	controllerType=0 controllerNumber=1 scan=5991	25.4123
>sp|P02786|TFR1_HUMAN Transferrin receptor protein 1 OS=Homo sapiens OX=9606 GN=TFRC PE=1 SV=2	K.DFEDLYTPVN[+2350.830]GSIVIVR.A	HexNAc(4)Hex(5)Fuc(1)NeuAc(2)	N[+2351]	1429.95	3	4287.82	4287.83	-2.3	242	691.34	525.42	9.2	12.69	23	controllerType=0 controllerNumber=1 scan=17225	72.6745
>sp|P00533|EGFR_HUMAN Epidermal growth factor receptor OS=Homo sapiens OX=9606 GN=EGFR PE=1 SV=2	K.N[+1702.581]C[+57.021]TSISGDLHILPVAFR.G	HexNAc(2)Hex(8)	C[+57], N[+1703]	1201.52	3	3602.55	3602.56	-2.3	361	708.75	639.28	639.28	13.95	50	controllerType=0 controllerNumber=1 scan=14523	62.1625
>sp|Q16563|SYPL1_HUMAN Synaptophysin-like protein 1 OS=Homo sapiens OX=9606 GN=SYPL1 PE=1 SV=1	K.GQTEIQVNC[+57.021]PPAVTEN[+1540.529]K.T	HexNAc(2)Hex(7)	C[+57], N[+1541]	1142.48	3	3425.44	3425.44	-1.1	56	727.24	511.75	511.75	13.68	9	controllerType=0 controllerNumber=1 scan=5922	25.1172
>sp|Q16563|SYPL1_HUMAN Synaptophysin-like protein 1 OS=Homo sapiens OX=9606 GN=SYPL1 PE=1 SV=1	K.GQTEIQVNC[+57.021]PPAVTEN[+1378.476]K.T	HexNAc(2)Hex(6)	C[+57], N[+1378]	1088.47	3	3263.38	3263.39	-1.8	56	739.27	545.61	545.61	13.68	9	controllerType=0 controllerNumber=1 scan=6028	25.5736
>sp|Q16563|SYPL1_HUMAN Synaptophysin-like protein 1 OS=Homo sapiens OX=9606 GN=SYPL1 PE=1 SV=1	K.GQTEIQVNC[+57.021]PPAVTEN[+1378.476]K.T	HexNAc(2)Hex(6)	C[+57], N[+1378]	1088.46	3	3263.38	3263.39	-2.6	56	775.78	586.88	586.88	14.69	9	controllerType=0 controllerNumber=1 scan=5959	25.2749
>sp|P78536|ADA17_HUMAN Disintegrin and metalloproteinase domain-containing protein 17 OS=Homo sapiens OX=9606 GN=ADAM17 PE=1 SV=1	R.EQQLESC[+57.021]AC[+57.021]N[+1702.581]ETDNSC[+57.021]K.V	HexNAc(2)Hex(8)	C[+57]*3, N[+1703]	1259.13	3	3775.37	3775.38	-3	585	784.14	657.86	657.86	12.93	7	controllerType=0 controllerNumber=1 scan=3093	12.8601
>sp|P00533|EGFR_HUMAN Epidermal growth factor receptor OS=Homo sapiens OX=9606 GN=EGFR PE=1 SV=2	K.N[+1702.581]C[+57.021]TSISGDLHILPVAFR.G	HexNAc(2)Hex(8)	C[+57], N[+1703]	1201.52	3	3602.55	3602.56	-1.7	361	800.69	676.22	676.22	15.94	50	controllerType=0 controllerNumber=1 scan=14451	61.8632
>sp|P32004|L1CAM_HUMAN Neural cell adhesion molecule L1 OS=Homo sapiens OX=9606 GN=L1CAM PE=1 SV=2	K.DHVVVPAN[+2028.740]TTSVILSGLR.P	HexNAc(6)Hex(5)	N[+2029]	1302.94	3	3906.79	3906.78	2.2	869	213.35	64.51	64.51	1.57	43	controllerType=0 controllerNumber=1 scan=15457	65.898
>sp|P35613|BASI_HUMAN Basigin OS=Homo sapiens OX=9606 GN=BSG PE=1 SV=2	K.ILLTC[+57.021]SLN[+4102.455]DSATEVTGHR.W	HexNAc(8)Hex(9)Fuc(1)NeuAc(3)	C[+57], N[+4102]	1522.86	4	6088.44	6089.45	-1.2	153	223.04	89.42	89.42	2.97	33	controllerType=0 controllerNumber=1 scan=11451	48.9939
>sp|P35613|BASI_HUMAN Basigin OS=Homo sapiens OX=9606 GN=BSG PE=1 SV=2	K.ILLTC[+57.021]SLN[+3446.227]DSATEVTGHR.W	HexNAc(7)Hex(8)Fuc(1)NeuAc(2)	C[+57], N[+3446]	1358.81	4	5432.21	5433.22	-0.4	153	224.14	110.07	110.07	2.78	33	controllerType=0 controllerNumber=1 scan=10904	46.6173
>sp|P20908|CO5A1_HUMAN Collagen alpha-1(V) chain OS=Homo sapiens OX=9606 GN=COL5A1 PE=1 SV=3	K.VYC[+57.021]N[+2026.687]FTAGGSTC[+57.021]VFPDKK.S	HexNAc(2)Hex(10)	C[+57]*2, N[+2027]	1359.54	3	4076.62	4077.62	-0.7	1669	224.98	72.83	72.83	2.06	5	controllerType=0 controllerNumber=1 scan=7788	33.2335
>sp|P35613|BASI_HUMAN Basigin OS=Homo sapiens OX=9606 GN=BSG PE=1 SV=2	K.ILLTC[+57.021]SLN[+3007.058]DSATEVTGHR.W	HexNAc(5)Hex(6)Fuc(1)NeuAc(3)	C[+57], N[+3007]	1665.35	3	4994.04	4994.05	-2.2	153	227.3	28.33	28.33	2.92	33	controllerType=0 controllerNumber=1 scan=12235	52.3705
>sp|P35613|BASI_HUMAN Basigin OS=Homo sapiens OX=9606 GN=BSG PE=1 SV=2	K.ILLTC[+57.021]SLN[+3446.227]DSATEVTGHR.W	HexNAc(7)Hex(8)Fuc(1)NeuAc(2)	C[+57], N[+3446]	1358.81	4	5432.21	5433.22	-1.2	153	244.17	151.5	151.5	4.66	33	controllerType=0 controllerNumber=1 scan=10721	45.8606
>sp|P35613|BASI_HUMAN Basigin OS=Homo sapiens OX=9606 GN=BSG PE=1 SV=2	K.ILLTC[+57.021]SLN[+3080.074]DSATEVTGHR.W	HexNAc(6)Hex(5)Fuc(1)NeuAc(1)NeuGc(2)	C[+57], N[+3080]	1689.36	3	5066.07	5067.07	2.4	153	244.41	153.47	153.47	2.8	33	controllerType=0 controllerNumber=1 scan=10912	46.6502
>sp|Q12913|PTPRJ_HUMAN Receptor-type tyrosine-protein phosphatase eta OS=Homo sapiens OX=9606 GN=PTPRJ PE=1 SV=3	K.IHVAGETDSSNLN[+3081.095]VSEPR.A	HexNAc(6)Hex(7)Fuc(1)NeuAc(2)	N[+3081]	1252.26	4	5006.03	5006.03	-0.3	401	248.14	118.84	87.5	1.57	7	controllerType=0 controllerNumber=1 scan=6813	28.9881
>sp|Q12913|PTPRJ_HUMAN Receptor-type tyrosine-protein phosphatase eta OS=Homo sapiens OX=9606 GN=PTPRJ PE=1 SV=3	K.IHVAGETDSSNLN[+3372.190]VSEPR.A	HexNAc(6)Hex(7)Fuc(1)NeuAc(3)	N[+3372]	1325.03	4	5297.12	5297.13	-2	401	255.57	156.42	156.42	2.64	7	controllerType=0 controllerNumber=1 scan=7581	32.335
>sp|Q03405|UPAR_HUMAN Urokinase plasminogen activator surface receptor OS=Homo sapiens OX=9606 GN=PLAUR PE=1 SV=1	K.GN[+1872.651]STHGC[+57.021]SSEETFLIDC[+57.021]R.G	HexNAc(3)Hex(6)NeuAc(1)	C[+57]*2, N[+1873]	1314.84	3	3942.51	3942.52	-0.9	221	255.71	128.92	128.92	3.99	11	controllerType=0 controllerNumber=1 scan=7635	32.5725
>sp|Q12913|PTPRJ_HUMAN Receptor-type tyrosine-protein phosphatase eta OS=Homo sapiens OX=9606 GN=PTPRJ PE=1 SV=3	K.IHVAGETDSSNLN[+1864.634]VSEPR.A	HexNAc(2)Hex(9)	N[+1865]	1263.86	3	3789.57	3789.57	0.9	401	258.54	187.86	187.86	2.04	7	controllerType=0 controllerNumber=1 scan=5358	22.6761
>sp|P35613|BASI_HUMAN Basigin OS=Homo sapiens OX=9606 GN=BSG PE=1 SV=2	K.ILLTC[+57.021]SLN[+2059.735]DSATEVTGHR.W	HexNAc(4)Hex(5)Fuc(1)NeuAc(1)	C[+57], N[+2060]	1349.91	3	4047.72	4046.73	-2.8	153	271.62	75.65	75.65	3.16	33	controllerType=0 controllerNumber=1 scan=10258	43.9004
>sp|P35613|BASI_HUMAN Basigin OS=Homo sapiens OX=9606 GN=BSG PE=1 SV=2	K.ILLTC[+57.021]SLN[+2350.830]DSATEVTGHR.W	HexNAc(4)Hex(5)Fuc(1)NeuAc(2)	C[+57], N[+2351]	1446.95	3	4338.82	4337.82	-0.5	153	272.41	74.66	4.07	2.61	33	controllerType=0 controllerNumber=1 scan=11512	49.2605
>sp|P35613|BASI_HUMAN Basigin OS=Homo sapiens OX=9606 GN=BSG PE=1 SV=2	K.ILLTC[+57.021]SLN[+3737.322]DSATEVTGHR.W	HexNAc(7)Hex(8)Fuc(1)NeuAc(3)	C[+57], N[+3737]	1431.83	4	5724.31	5724.31	0	153	281.59	147.6	147.6	4.6	33	controllerType=0 controllerNumber=1 scan=11571	49.5175
>sp|P35613|BASI_HUMAN Basigin OS=Homo sapiens OX=9606 GN=BSG PE=1 SV=2	K.ILLTC[+57.021]SLN[+4393.550]DSATEVTGHR.W	HexNAc(8)Hex(9)Fuc(1)NeuAc(4)	C[+57], N[+4394]	1596.14	4	6381.52	6380.54	-4	153	289.81	126.67	126.67	3.52	33	controllerType=0 controllerNumber=1 scan=12397	53.0752
>sp|Q5JRA6|TGO1_HUMAN Transport and Golgi organization protein 1 homolog OS=Homo sapiens OX=9606 GN=MIA3 PE=1 SV=1	K.TSN[+1378.476]SSQVSNEQDKIDAYK.L	HexNAc(2)Hex(6)	N[+1378]	1131.47	3	3392.41	3392.41	-1.8	248	290.97	214.15	214.15	4.02	3	controllerType=0 controllerNumber=1 scan=3612	15.0913
>sp|P35613|BASI_HUMAN Basigin OS=Homo sapiens OX=9606 GN=BSG PE=1 SV=2	K.ILLTC[+57.021]SLN[+3737.322]DSATEVTGHR.W	HexNAc(7)Hex(8)Fuc(1)NeuAc(3)	C[+57], N[+3737]	1431.59	4	5723.32	5724.31	1.5	153	296.12	202.45	202.45	3.03	33	controllerType=0 controllerNumber=1 scan=11624	49.7296
>sp|P35613|BASI_HUMAN Basigin OS=Homo sapiens OX=9606 GN=BSG PE=1 SV=2	K.ILLTC[+57.021]SLN[+3081.095]DSATEVTGHR.W	HexNAc(6)Hex(7)Fuc(1)NeuAc(2)	C[+57], N[+3081]	1689.7	3	5067.08	5068.09	-1	153	298.92	125.45	82.74	5.09	33	controllerType=0 controllerNumber=1 scan=11115	47.5325
>sp|P35613|BASI_HUMAN Basigin OS=Homo sapiens OX=9606 GN=BSG PE=1 SV=2	K.ILLTC[+57.021]SLN[+2789.999]DSATEVTGHR.W	HexNAc(6)Hex(7)Fuc(1)NeuAc(1)	C[+57], N[+2790]	1593	3	4776.98	4776.99	-1.7	153	299.77	117.32	105.57	4.69	33	controllerType=0 controllerNumber=1 scan=10160	43.4819
>sp|P35613|BASI_HUMAN Basigin OS=Homo sapiens OX=9606 GN=BSG PE=1 SV=2	K.ILLTC[+57.021]SLN[+3007.058]DSATEVTGHR.W	HexNAc(5)Hex(6)Fuc(1)NeuAc(3)	C[+57], N[+3007]	1249.26	4	4994.04	4994.05	-2.7	153	317.07	196.2	196.2	5.67	33	controllerType=0 controllerNumber=1 scan=12322	52.7484
>sp|P35613|BASI_HUMAN Basigin OS=Homo sapiens OX=9606 GN=BSG PE=1 SV=2	K.ILLTC[+57.021]SLN[+3737.322]DSATEVTGHR.W	HexNAc(7)Hex(8)Fuc(1)NeuAc(3)	C[+57], N[+3737]	1431.83	4	5724.3	5724.31	-2.9	153	323.19	220.6	220.6	5.28	33	controllerType=0 controllerNumber=1 scan=11775	50.3754
>sp|Q7Z2K6|ERMP1_HUMAN Endoplasmic reticulum metallopeptidase 1 OS=Homo sapiens OX=9606 GN=ERMP1 PE=1 SV=2	K.GSTLSQWSLGN[+1704.635]GTPVTSK.G	HexNAc(6)Hex(3)	N[+1705]	1175.51	3	3524.53	3524.55	-7.8	809	323.57	208.67	208.67	2.71	1	controllerType=0 controllerNumber=1 scan=9863	42.1878
>sp|P35613|BASI_HUMAN Basigin OS=Homo sapiens OX=9606 GN=BSG PE=1 SV=2	K.ILLTC[+57.021]SLN[+2789.999]DSATEVTGHR.W	HexNAc(6)Hex(7)Fuc(1)NeuAc(1)	C[+57], N[+2790]	1592.67	3	4775.99	4776.99	-0.1	153	336.36	166.62	105.59	4.7	33	controllerType=0 controllerNumber=1 scan=9933	42.494
>sp|P35613|BASI_HUMAN Basigin OS=Homo sapiens OX=9606 GN=BSG PE=1 SV=2	K.ILLTC[+57.021]SLN[+3446.227]DSATEVTGHR.W	HexNAc(7)Hex(8)Fuc(1)NeuAc(2)	C[+57], N[+3446]	1359.06	4	5433.21	5433.22	-1.2	153	353.89	246.68	246.68	6.04	33	controllerType=0 controllerNumber=1 scan=10650	45.5499
>sp|P35613|BASI_HUMAN Basigin OS=Homo sapiens OX=9606 GN=BSG PE=1 SV=2	K.ILLTC[+57.021]SLN[+3081.095]DSATEVTGHR.W	HexNAc(6)Hex(7)Fuc(1)NeuAc(2)	C[+57], N[+3081]	1267.52	4	5067.07	5068.09	-1.8	153	359.17	251.04	86.88	5.67	33	controllerType=0 controllerNumber=1 scan=10668	45.6301
>sp|P35613|BASI_HUMAN Basigin OS=Homo sapiens OX=9606 GN=BSG PE=1 SV=2	K.ILLTC[+57.021]SLN[+3737.322]DSATEVTGHR.W	HexNAc(7)Hex(8)Fuc(1)NeuAc(3)	C[+57], N[+3737]	1431.58	4	5723.3	5724.31	-1.1	153	359.99	229.35	229.35	5.53	33	controllerType=0 controllerNumber=1 scan=11610	49.6722
>sp|Q03405|UPAR_HUMAN Urokinase plasminogen activator surface receptor OS=Homo sapiens OX=9606 GN=PLAUR PE=1 SV=1	K.GN[+2204.772]STHGC[+57.021]SSEETFLIDC[+57.021]R.G	HexNAc(4)Hex(5)NeuAc(2)	C[+57]*2, N[+2205]	1425.22	3	4273.63	4274.64	-0.8	221	360.74	218.9	218.9	5.38	11	controllerType=0 controllerNumber=1 scan=8817	37.6822
>sp|P35613|BASI_HUMAN Basigin OS=Homo sapiens OX=9606 GN=BSG PE=1 SV=2	K.ILLTC[+57.021]SLN[+3372.190]DSATEVTGHR.W	HexNAc(6)Hex(7)Fuc(1)NeuAc(3)	C[+57], N[+3372]	1340.8	4	5360.18	5359.18	-0.2	153	370	225.62	225.62	5.39	33	controllerType=0 controllerNumber=1 scan=11894	50.8969
>sp|P35613|BASI_HUMAN Basigin OS=Homo sapiens OX=9606 GN=BSG PE=1 SV=2	K.ILLTC[+57.021]SLN[+3081.095]DSATEVTGHR.W	HexNAc(6)Hex(7)Fuc(1)NeuAc(2)	C[+57], N[+3081]	1690.03	3	5068.08	5068.09	-1.7	153	380.04	176.79	86.71	6.02	33	controllerType=0 controllerNumber=1 scan=10749	45.9829
>sp|P02786|TFR1_HUMAN Transferrin receptor protein 1 OS=Homo sapiens OX=9606 GN=TFRC PE=1 SV=2	K.KDFEDLYTPVN[+2059.735]GSIVIVR.A	HexNAc(4)Hex(5)Fuc(1)NeuAc(1)	N[+2060]	1375.61	3	4124.82	4124.83	-2.2	241	386.26	227.19	62.07	5.75	23	controllerType=0 controllerNumber=1 scan=14893	63.6497
>sp|P35613|BASI_HUMAN Basigin OS=Homo sapiens OX=9606 GN=BSG PE=1 SV=2	K.ILLTC[+57.021]SLN[+3372.190]DSATEVTGHR.W	HexNAc(6)Hex(7)Fuc(1)NeuAc(3)	C[+57], N[+3372]	1786.73	3	5358.17	5359.18	-1.1	153	391.18	203.91	203.91	6.03	33	controllerType=0 controllerNumber=1 scan=12089	51.7446
>sp|P35613|BASI_HUMAN Basigin OS=Homo sapiens OX=9606 GN=BSG PE=1 SV=2	K.ILLTC[+57.021]SLN[+3446.227]DSATEVTGHR.W	HexNAc(7)Hex(8)Fuc(1)NeuAc(2)	C[+57], N[+3446]	1811.74	3	5433.21	5433.22	-1.6	153	392.76	243.68	243.68	6.45	33	controllerType=0 controllerNumber=1 scan=10526	45.0259
>sp|P35613|BASI_HUMAN Basigin OS=Homo sapiens OX=9606 GN=BSG PE=1 SV=2	K.ILLTC[+57.021]SLN[+2789.999]DSATEVTGHR.W	HexNAc(6)Hex(7)Fuc(1)NeuAc(1)	C[+57], N[+2790]	1593	3	4776.99	4776.99	-0.8	153	393.32	195.53	116.45	5.46	33	controllerType=0 controllerNumber=1 scan=9902	42.3593
>sp|P35613|BASI_HUMAN Basigin OS=Homo sapiens OX=9606 GN=BSG PE=1 SV=2	K.ILLTC[+57.021]SLN[+3372.190]DSATEVTGHR.W	HexNAc(6)Hex(7)Fuc(1)NeuAc(3)	C[+57], N[+3372]	1787.06	3	5359.17	5359.18	-2.8	153	394.3	196.81	196.81	5.66	33	controllerType=0 controllerNumber=1 scan=12102	51.802
>sp|P35613|BASI_HUMAN Basigin OS=Homo sapiens OX=9606 GN=BSG PE=1 SV=2	K.ILLTC[+57.021]SLN[+3737.322]DSATEVTGHR.W	HexNAc(7)Hex(8)Fuc(1)NeuAc(3)	C[+57], N[+3737]	1431.83	4	5724.31	5724.31	-0.7	153	404.15	260.61	260.61	5.92	33	controllerType=0 controllerNumber=1 scan=11808	50.5146
>sp|P35613|BASI_HUMAN Basigin OS=Homo sapiens OX=9606 GN=BSG PE=1 SV=2	K.ILLTC[+57.021]SLN[+2424.867]DSATEVTGHR.W	HexNAc(5)Hex(6)Fuc(1)NeuAc(1)	C[+57], N[+2425]	1471.29	3	4411.85	4411.86	-1.5	153	408.75	200.06	14.67	6.17	33	controllerType=0 controllerNumber=1 scan=10309	44.1124
>sp|Q6YHK3|CD109_HUMAN CD109 antigen OS=Homo sapiens OX=9606 GN=CD109 PE=1 SV=2	K.TASN[+2350.830]LTVSVLEAEGVFEK.G	HexNAc(4)Hex(5)Fuc(1)NeuAc(2)	N[+2351]	1415.61	3	4244.8	4244.81	-1.5	65	435.17	249.43	8.52	6.68	13	controllerType=0 controllerNumber=1 scan=16991	71.8056
>sp|P35613|BASI_HUMAN Basigin OS=Homo sapiens OX=9606 GN=BSG PE=1 SV=2	K.ILLTC[+57.021]SLN[+2350.830]DSATEVTGHR.W	HexNAc(4)Hex(5)Fuc(1)NeuAc(2)	C[+57], N[+2351]	1446.61	3	4337.82	4337.82	-1.3	153	438.8	234.1	10.98	6.8	33	controllerType=0 controllerNumber=1 scan=11235	48.056
>sp|P35613|BASI_HUMAN Basigin OS=Homo sapiens OX=9606 GN=BSG PE=1 SV=2	K.ILLTC[+57.021]SLN[+2424.867]DSATEVTGHR.W	HexNAc(5)Hex(6)Fuc(1)NeuAc(1)	C[+57], N[+2425]	1471.29	3	4411.85	4411.86	-2	153	446.52	260.76	80.48	6.81	33	controllerType=0 controllerNumber=1 scan=10066	43.0745
>sp|P35613|BASI_HUMAN Basigin OS=Homo sapiens OX=9606 GN=BSG PE=1 SV=2	K.ILLTC[+57.021]SLN[+3007.058]DSATEVTGHR.W	HexNAc(5)Hex(6)Fuc(1)NeuAc(3)	C[+57], N[+3007]	1665.36	3	4994.05	4994.05	0.9	153	447.42	303.29	303.29	5.6	33	controllerType=0 controllerNumber=1 scan=12307	52.6815
>sp|P02786|TFR1_HUMAN Transferrin receptor protein 1 OS=Homo sapiens OX=9606 GN=TFRC PE=1 SV=2	K.KDFEDLYTPVN[+3007.058]GSIVIVR.A	HexNAc(5)Hex(6)Fuc(1)NeuAc(3)	N[+3007]	1268.79	4	5072.14	5072.15	-2.3	241	450.14	324.01	324.01	6.72	23	controllerType=0 controllerNumber=1 scan=16515	69.8972
>sp|P35613|BASI_HUMAN Basigin OS=Homo sapiens OX=9606 GN=BSG PE=1 SV=2	K.ILLTC[+57.021]SLN[+2716.983]DSATEVTGHR.W	HexNAc(5)Hex(6)Fuc(3)NeuAc(1)	C[+57], N[+2717]	1176.49	4	4702.94	4703.97	-5.6	153	454.5	313.66	0.01	5.09	33	controllerType=0 controllerNumber=1 scan=11069	47.3327
>sp|P35613|BASI_HUMAN Basigin OS=Homo sapiens OX=9606 GN=BSG PE=1 SV=2	K.ILLTC[+57.021]SLN[+3372.190]DSATEVTGHR.W	HexNAc(6)Hex(7)Fuc(1)NeuAc(3)	C[+57], N[+3372]	1787.06	3	5359.18	5359.18	-0.7	153	471.25	245.22	245.22	6.29	33	controllerType=0 controllerNumber=1 scan=11997	51.3517
>sp|P35613|BASI_HUMAN Basigin OS=Homo sapiens OX=9606 GN=BSG PE=1 SV=2	K.ILLTC[+57.021]SLN[+3081.095]DSATEVTGHR.W	HexNAc(6)Hex(7)Fuc(1)NeuAc(2)	C[+57], N[+3081]	1690.03	3	5068.08	5068.09	-1.4	153	473.26	330.22	92.38	7.23	33	controllerType=0 controllerNumber=1 scan=10832	46.3293
>sp|P35613|BASI_HUMAN Basigin OS=Homo sapiens OX=9606 GN=BSG PE=1 SV=2	K.ILLTC[+57.021]SLN[+2789.999]DSATEVTGHR.W	HexNAc(6)Hex(7)Fuc(1)NeuAc(1)	C[+57], N[+2790]	1593	3	4776.99	4776.99	-1	153	491.54	295.77	114.43	7.05	33	controllerType=0 controllerNumber=1 scan=9858	42.1642
>sp|P35613|BASI_HUMAN Basigin OS=Homo sapiens OX=9606 GN=BSG PE=1 SV=2	K.ILLTC[+57.021]SLN[+2424.867]DSATEVTGHR.W	HexNAc(5)Hex(6)Fuc(1)NeuAc(1)	C[+57], N[+2425]	1471.29	3	4411.86	4411.86	-0.7	153	493.33	296.06	77.84	6.37	33	controllerType=0 controllerNumber=1 scan=10087	43.1653
>sp|P35613|BASI_HUMAN Basigin OS=Homo sapiens OX=9606 GN=BSG PE=1 SV=2	K.ILLTC[+57.021]SLN[+2350.830]DSATEVTGHR.W	HexNAc(4)Hex(5)Fuc(1)NeuAc(2)	C[+57], N[+2351]	1446.61	3	4337.81	4337.82	-1.9	153	506.25	259.66	13.71	7.16	33	controllerType=0 controllerNumber=1 scan=11363	48.6121
>sp|P35613|BASI_HUMAN Basigin OS=Homo sapiens OX=9606 GN=BSG PE=1 SV=2	K.ILLTC[+57.021]SLN[+2350.830]DSATEVTGHR.W	HexNAc(4)Hex(5)Fuc(1)NeuAc(2)	C[+57], N[+2351]	1446.61	3	4337.82	4337.82	-0.1	153	508.76	329.55	12.55	6.72	33	controllerType=0 controllerNumber=1 scan=11471	49.0798
>sp|P35613|BASI_HUMAN Basigin OS=Homo sapiens OX=9606 GN=BSG PE=1 SV=2	K.ILLTC[+57.021]SLN[+2715.963]DSATEVTGHR.W	HexNAc(5)Hex(6)Fuc(1)NeuAc(2)	C[+57], N[+2716]	1568.32	3	4702.95	4702.95	-0.5	153	513.39	308.93	10.89	6.61	33	controllerType=0 controllerNumber=1 scan=10977	46.9316
>sp|P02786|TFR1_HUMAN Transferrin receptor protein 1 OS=Homo sapiens OX=9606 GN=TFRC PE=1 SV=2	K.KDFEDLYTPVN[+3007.058]GSIVIVR.A	HexNAc(5)Hex(6)Fuc(1)NeuAc(3)	N[+3007]	1268.79	4	5072.14	5072.15	-2	241	515.32	389.96	389.96	8.88	23	controllerType=0 controllerNumber=1 scan=16506	69.8595
>sp|P35613|BASI_HUMAN Basigin OS=Homo sapiens OX=9606 GN=BSG PE=1 SV=2	K.ILLTC[+57.021]SLN[+3081.095]DSATEVTGHR.W	HexNAc(6)Hex(7)Fuc(1)NeuAc(2)	C[+57], N[+3081]	1689.7	3	5067.08	5068.09	0.1	153	519.63	348.27	98.73	6.46	33	controllerType=0 controllerNumber=1 scan=11017	47.1042
>sp|P02786|TFR1_HUMAN Transferrin receptor protein 1 OS=Homo sapiens OX=9606 GN=TFRC PE=1 SV=2	K.KDFEDLYTPVN[+2059.735]GSIVIVR.A	HexNAc(4)Hex(5)Fuc(1)NeuAc(1)	N[+2060]	1375.61	3	4124.82	4124.83	-2.8	241	528.02	363.07	82.69	7.83	23	controllerType=0 controllerNumber=1 scan=14975	63.9678
>sp|Q03405|UPAR_HUMAN Urokinase plasminogen activator surface receptor OS=Homo sapiens OX=9606 GN=PLAUR PE=1 SV=1	K.GN[+2204.772]STHGC[+57.021]SSEETFLIDC[+57.021]R.G	HexNAc(4)Hex(5)NeuAc(2)	C[+57]*2, N[+2205]	1425.21	3	4273.63	4274.64	-2	221	534.41	264.6	264.6	7.01	11	controllerType=0 controllerNumber=1 scan=8754	37.4078
>sp|P02786|TFR1_HUMAN Transferrin receptor protein 1 OS=Homo sapiens OX=9606 GN=TFRC PE=1 SV=2	K.KDFEDLYTPVN[+2059.735]GSIVIVR.A	HexNAc(4)Hex(5)Fuc(1)NeuAc(1)	N[+2060]	1375.61	3	4124.82	4124.83	-3.7	241	536.4	375.13	84.13	7.33	23	controllerType=0 controllerNumber=1 scan=15066	64.3349
>sp|P35613|BASI_HUMAN Basigin OS=Homo sapiens OX=9606 GN=BSG PE=1 SV=2	K.ILLTC[+57.021]SLN[+2715.963]DSATEVTGHR.W	HexNAc(5)Hex(6)Fuc(1)NeuAc(2)	C[+57], N[+2716]	1568.32	3	4702.94	4702.95	-1.9	153	540.47	356.26	7.33	7.79	33	controllerType=0 controllerNumber=1 scan=11209	47.9423
>sp|P35613|BASI_HUMAN Basigin OS=Homo sapiens OX=9606 GN=BSG PE=1 SV=2	K.ILLTC[+57.021]SLN[+3081.095]DSATEVTGHR.W	HexNAc(6)Hex(7)Fuc(1)NeuAc(2)	C[+57], N[+3081]	1690.03	3	5068.07	5068.09	-2.5	153	541.87	363.18	78.58	7.98	33	controllerType=0 controllerNumber=1 scan=10847	46.3848
>sp|Q03405|UPAR_HUMAN Urokinase plasminogen activator surface receptor OS=Homo sapiens OX=9606 GN=PLAUR PE=1 SV=1	K.GN[+1378.476]STHGC[+57.021]SSEETFLIDC[+57.021]R.G	HexNAc(2)Hex(6)	C[+57]*2, N[+1378]	1150.12	3	3448.34	3448.34	1	221	544.44	468.71	468.71	8.15	11	controllerType=0 controllerNumber=1 scan=6661	28.3275
>sp|P35613|BASI_HUMAN Basigin OS=Homo sapiens OX=9606 GN=BSG PE=1 SV=2	K.ILLTC[+57.021]SLN[+2715.963]DSATEVTGHR.W	HexNAc(5)Hex(6)Fuc(1)NeuAc(2)	C[+57], N[+2716]	1568.32	3	4702.95	4702.95	-1.2	153	544.57	365.06	10.6	7.97	33	controllerType=0 controllerNumber=1 scan=10991	46.9896
>sp|P35613|BASI_HUMAN Basigin OS=Homo sapiens OX=9606 GN=BSG PE=1 SV=2	K.ILLTC[+57.021]SLN[+2715.963]DSATEVTGHR.W	HexNAc(5)Hex(6)Fuc(1)NeuAc(2)	C[+57], N[+2716]	1568.32	3	4702.95	4702.95	-0.8	153	547.49	341.7	20.32	7.1	33	controllerType=0 controllerNumber=1 scan=11075	47.3567
>sp|P35613|BASI_HUMAN Basigin OS=Homo sapiens OX=9606 GN=BSG PE=1 SV=2	K.ILLTC[+57.021]SLN[+2350.830]DSATEVTGHR.W	HexNAc(4)Hex(5)Fuc(1)NeuAc(2)	C[+57], N[+2351]	1446.61	3	4337.81	4337.82	-2	153	548.64	343.31	9.2	7.79	33	controllerType=0 controllerNumber=1 scan=11467	49.065
>sp|P35613|BASI_HUMAN Basigin OS=Homo sapiens OX=9606 GN=BSG PE=1 SV=2	K.ILLTC[+57.021]SLN[+2059.735]DSATEVTGHR.W	HexNAc(4)Hex(5)Fuc(1)NeuAc(1)	C[+57], N[+2060]	1349.58	3	4046.72	4046.73	-1.5	153	554.51	360.68	108.04	7.97	33	controllerType=0 controllerNumber=1 scan=10426	44.6127
>sp|Q03405|UPAR_HUMAN Urokinase plasminogen activator surface receptor OS=Homo sapiens OX=9606 GN=PLAUR PE=1 SV=1	K.GN[+1540.529]STHGC[+57.021]SSEETFLIDC[+57.021]R.G	HexNAc(2)Hex(7)	C[+57]*2, N[+1541]	1204.13	3	3610.39	3610.39	-2.2	221	558.85	450.52	450.52	9.41	11	controllerType=0 controllerNumber=1 scan=6609	28.099
>sp|P20908|CO5A1_HUMAN Collagen alpha-1(V) chain OS=Homo sapiens OX=9606 GN=COL5A1 PE=1 SV=3	K.VYC[+57.021]N[+1864.634]FTAGGSTC[+57.021]VFPDKK.S	HexNAc(2)Hex(9)	C[+57]*2, N[+1865]	1305.86	3	3915.56	3915.57	-1.9	1669	580.07	551.69	551.69	10.21	5	controllerType=0 controllerNumber=1 scan=7800	33.286
>sp|P02786|TFR1_HUMAN Transferrin receptor protein 1 OS=Homo sapiens OX=9606 GN=TFRC PE=1 SV=2	K.KDFEDLYTPVN[+2350.830]GSIVIVR.A	HexNAc(4)Hex(5)Fuc(1)NeuAc(2)	N[+2351]	1472.31	3	4414.92	4415.93	-1.2	241	587.62	424.43	102.91	10.58	23	controllerType=0 controllerNumber=1 scan=15876	67.434
>sp|P28300|LYOX_HUMAN Protein-lysine 6-oxidase OS=Homo sapiens OX=9606 GN=LOX PE=1 SV=2	R.DPGAAVPGAAN[+1864.634]ASAQQPR.T	HexNAc(2)Hex(9)	N[+1865]	1181.49	3	3542.46	3542.46	-2.3	71	615.32	487.4	487.4	10.42	1	controllerType=0 controllerNumber=1 scan=3879	16.2464
>sp|Q03405|UPAR_HUMAN Urokinase plasminogen activator surface receptor OS=Homo sapiens OX=9606 GN=PLAUR PE=1 SV=1	K.GN[+1864.634]STHGC[+57.021]SSEETFLIDC[+57.021]R.G	HexNAc(2)Hex(9)	C[+57]*2, N[+1865]	1312.17	3	3934.49	3934.5	-1.7	221	618.71	532.06	532.06	11.94	11	controllerType=0 controllerNumber=1 scan=6497	27.6042
>sp|P35613|BASI_HUMAN Basigin OS=Homo sapiens OX=9606 GN=BSG PE=1 SV=2	K.ILLTC[+57.021]SLN[+1864.634]DSATEVTGHR.W	HexNAc(2)Hex(9)	C[+57], N[+1865]	1284.54	3	3851.62	3851.63	-1.4	153	623.93	534.3	534.3	11.94	33	controllerType=0 controllerNumber=1 scan=9193	39.3027
>sp|P02786|TFR1_HUMAN Transferrin receptor protein 1 OS=Homo sapiens OX=9606 GN=TFRC PE=1 SV=2	K.KDFEDLYTPVN[+2350.830]GSIVIVR.A	HexNAc(4)Hex(5)Fuc(1)NeuAc(2)	N[+2351]	1104.73	4	4415.92	4415.93	-1.9	241	627.18	531.36	9.2	11.68	23	controllerType=0 controllerNumber=1 scan=15911	67.5631
>sp|Q03405|UPAR_HUMAN Urokinase plasminogen activator surface receptor OS=Homo sapiens OX=9606 GN=PLAUR PE=1 SV=1	K.GN[+2026.687]STHGC[+57.021]SSEETFLIDC[+57.021]R.G	HexNAc(2)Hex(10)	C[+57]*2, N[+2027]	1366.19	3	4096.55	4096.55	-1.1	221	647.5	507.36	507.36	11.94	11	controllerType=0 controllerNumber=1 scan=6453	27.4104
>sp|Q14108|SCRB2_HUMAN Lysosome membrane protein 2 OS=Homo sapiens OX=9606 GN=SCARB2 PE=1 SV=2	K.C[+57.021]NMIN[+1864.634]GTDGDSFHPLITK.D	HexNAc(2)Hex(9)	C[+57], N[+1865]	1295.52	3	3884.55	3884.56	-1.4	245	649.64	548.52	548.52	11.94	8	controllerType=0 controllerNumber=1 scan=9002	38.4819
>sp|P35613|BASI_HUMAN Basigin OS=Homo sapiens OX=9606 GN=BSG PE=1 SV=2	K.ILLTC[+57.021]SLN[+1702.581]DSATEVTGHR.W	HexNAc(2)Hex(8)	C[+57], N[+1703]	1230.53	3	3689.57	3689.57	-1.7	153	710.56	660.1	660.1	13.94	33	controllerType=0 controllerNumber=1 scan=9223	39.4356
>sp|Q14108|SCRB2_HUMAN Lysosome membrane protein 2 OS=Homo sapiens OX=9606 GN=SCARB2 PE=1 SV=2	K.C[+57.021]NMIN[+1702.581]GTDGDSFHPLITK.D	HexNAc(2)Hex(8)	C[+57], N[+1703]	1241.51	3	3722.5	3722.51	-1.8	245	785.36	666.71	666.71	14.94	8	controllerType=0 controllerNumber=1 scan=9036	38.629
>sp|P05026|AT1B1_HUMAN Sodium/potassium-transporting ATPase subunit beta-1 OS=Homo sapiens OX=9606 GN=ATP1B1 PE=1 SV=1	K.LEWLGN[+1864.634]C[+57.021]SGLNDETYGYK.E	HexNAc(2)Hex(9)	C[+57], N[+1865]	1328.53	3	3983.57	3983.58	-1	153	820.33	731.4	731.4	15.68	14	controllerType=0 controllerNumber=1 scan=12004	51.3803
>sp|O76024|WFS1_HUMAN Wolframin OS=Homo sapiens OX=9606 GN=WFS1 PE=1 SV=2	K.VYN[+1702.581]STLTWQQYGALC[+57.021]GPR.A	HexNAc(2)Hex(8)	C[+57], N[+1703]	1272.87	3	3816.59	3816.59	-1.3	659	839	710.88	710.88	15.68	2	controllerType=0 controllerNumber=1 scan=11900	50.9232
>sp|P11279|LAMP1_HUMAN Lysosome-associated membrane glycoprotein 1 OS=Homo sapiens OX=9606 GN=LAMP1 PE=1 SV=3	R.SSC[+57.021]GKEN[+2059.735]TSDPSLVIAFGR.G	HexNAc(4)Hex(5)Fuc(1)NeuAc(1)	C[+57], N[+2060]	1362.57	3	4085.69	4084.71	-3.6	78	208.04	94.19	94.19	1.58	76	controllerType=0 controllerNumber=1 scan=10361	44.3355
>sp|P06756|ITAV_HUMAN Integrin alpha-V OS=Homo sapiens OX=9606 GN=ITGAV PE=1 SV=2	K.ISSLQTTEKN[+2350.830]DTVAGQGER.D	HexNAc(4)Hex(5)Fuc(1)NeuAc(2)	N[+2351]	1461.95	3	4383.82	4384.84	-3.2	865	210.11	94.98	84.53	1.56	16	controllerType=0 controllerNumber=1 scan=4248	17.8391
>sp|Q08722|CD47_HUMAN Leukocyte surface antigen CD47 OS=Homo sapiens OX=9606 GN=CD47 PE=1 SV=1	K.SDAVSHTGN[+2133.772]YTC[+57.021]EVTELTR.E	HexNAc(5)Hex(6)Fuc(1)	C[+57], N[+2134]	1425.25	3	4273.72	4273.73	-2	103	221.07	106.89	76.11	4.85	8	controllerType=0 controllerNumber=1 scan=7512	32.034
>sp|P07942|LAMB1_HUMAN Laminin subunit beta-1 OS=Homo sapiens OX=9606 GN=LAMB1 PE=1 SV=2	R.VN[+3081.095]ASTTEPNSTVEQSALMR.D	HexNAc(6)Hex(7)Fuc(1)NeuAc(2)	N[+3081]	1706.01	3	5116.02	5116.07	-9.3	1335	257.74	180.44	5.69	2.91	14	controllerType=0 controllerNumber=1 scan=5988	25.4021
>sp|P06756|ITAV_HUMAN Integrin alpha-V OS=Homo sapiens OX=9606 GN=ITGAV PE=1 SV=2	K.ISSLQTTEKN[+3007.058]DTVAGQGER.D	HexNAc(5)Hex(6)Fuc(1)NeuAc(3)	N[+3007]	1680.69	3	5040.05	5041.07	-2.1	865	261.37	158.62	158.62	3.4	16	controllerType=0 controllerNumber=1 scan=4702	19.826
>sp|P06756|ITAV_HUMAN Integrin alpha-V OS=Homo sapiens OX=9606 GN=ITGAV PE=1 SV=2	K.ISSLQTTEKN[+3007.058]DTVAGQGER.D	HexNAc(5)Hex(6)Fuc(1)NeuAc(3)	N[+3007]	1261.02	4	5041.06	5041.07	-1.4	865	263.78	171.97	171.97	2.98	16	controllerType=0 controllerNumber=1 scan=4720	19.9055
>sp|Q08722|CD47_HUMAN Leukocyte surface antigen CD47 OS=Homo sapiens OX=9606 GN=CD47 PE=1 SV=1	K.SDAVSHTGN[+1930.692]YTC[+57.021]EVTELTR.E	HexNAc(4)Hex(6)Fuc(1)	C[+57], N[+1931]	1357.55	3	4070.64	4070.65	-3.2	103	269.03	159.19	88.75	4.91	8	controllerType=0 controllerNumber=1 scan=7594	32.3921
>sp|Q15904|VAS1_HUMAN V-type proton ATPase subunit S1 OS=Homo sapiens OX=9606 GN=ATP6AP1 PE=1 SV=2	K.QPVSPVIHPPVSYN[+2424.867]DTAPR.I	HexNAc(5)Hex(6)Fuc(1)NeuAc(1)	N[+2425]	1500.32	3	4498.93	4498.94	-1.5	248	273.34	80.35	80.35	3.18	10	controllerType=0 controllerNumber=1 scan=9379	40.1055
>sp|P11279|LAMP1_HUMAN Lysosome-associated membrane glycoprotein 1 OS=Homo sapiens OX=9606 GN=LAMP1 PE=1 SV=3	R.SSC[+57.021]GKEN[+3663.286]TSDPSLVIAFGR.G	HexNAc(6)Hex(7)Fuc(1)NeuAc(4)	C[+57], N[+3663]	1422.82	4	5688.25	5688.26	-1.1	78	285.28	169.03	169.03	4.65	76	controllerType=0 controllerNumber=1 scan=13609	58.2716
>sp|P07942|LAMB1_HUMAN Laminin subunit beta-1 OS=Homo sapiens OX=9606 GN=LAMB1 PE=1 SV=2	R.VNASTTEPN[+3405.200]STVEQSALMR.D	HexNAc(6)Hex(9)Fuc(1)NeuAc(2)	N[+3405]	1813.72	3	5439.13	5440.18	-7.7	1335	291.86	215.88	4.17	3.2	14	controllerType=0 controllerNumber=1 scan=5891	24.9833
>sp|P11279|LAMP1_HUMAN Lysosome-associated membrane glycoprotein 1 OS=Homo sapiens OX=9606 GN=LAMP1 PE=1 SV=3	R.SSC[+57.021]GKEN[+2716.983]TSDPSLVIAFGR.G	HexNAc(5)Hex(6)Fuc(3)NeuAc(1)	C[+57], N[+2717]	1185.99	4	4740.93	4741.95	-4.5	78	294.59	171.46	12.55	2.67	76	controllerType=0 controllerNumber=1 scan=11502	49.2171
>sp|P13473|LAMP2_HUMAN Lysosome-associated membrane glycoprotein 2 OS=Homo sapiens OX=9606 GN=LAMP2 PE=1 SV=2	K.VASVININPN[+2133.772]TTHSTGSC[+57.021]R.S	HexNAc(5)Hex(6)Fuc(1)	C[+57], N[+2134]	1387.92	3	4161.75	4161.76	-2.5	248	304.75	192.07	87.83	5.93	40	controllerType=0 controllerNumber=1 scan=5592	23.6949
>sp|Q13740|CD166_HUMAN CD166 antigen OS=Homo sapiens OX=9606 GN=ALCAM PE=1 SV=2	K.LGDC[+57.021]ISEDSYPDGN[+2221.788]ITWYR.N	HexNAc(4)Hex(6)Fuc(1)NeuAc(1)	C[+57], N[+2222]	1494.93	3	4482.77	4482.77	0.1	154	317.71	201.98	78.54	5.23	9	controllerType=0 controllerNumber=1 scan=14362	61.486
>sp|Q08722|CD47_HUMAN Leukocyte surface antigen CD47 OS=Homo sapiens OX=9606 GN=CD47 PE=1 SV=1	K.SDAVSHTGN[+2350.830]YTC[+57.021]EVTELTR.E	HexNAc(4)Hex(5)Fuc(1)NeuAc(2)	C[+57], N[+2351]	1497.6	3	4490.78	4490.79	-2.2	103	320.44	136.54	22.97	5.57	8	controllerType=0 controllerNumber=1 scan=9631	41.1781
>sp|P07942|LAMB1_HUMAN Laminin subunit beta-1 OS=Homo sapiens OX=9606 GN=LAMB1 PE=1 SV=2	R.VNASTTEPN[+3081.095]STVEQSALMR.D	HexNAc(6)Hex(7)Fuc(1)NeuAc(2)	N[+3081]	1705.68	3	5115.03	5116.07	-8.1	1335	325.34	229.47	2.53	2.91	14	controllerType=0 controllerNumber=1 scan=5977	25.3543
>sp|Q15904|VAS1_HUMAN V-type proton ATPase subunit S1 OS=Homo sapiens OX=9606 GN=ATP6AP1 PE=1 SV=2	K.QPVSPVIHPPVSYN[+2026.687]DTAPR.I	HexNAc(2)Hex(10)	N[+2027]	1367.59	3	4100.75	4100.76	-1.7	248	336.28	188.48	188.48	5.21	10	controllerType=0 controllerNumber=1 scan=8477	36.2137
>sp|O14773|TPP1_HUMAN Tripeptidyl-peptidase 1 OS=Homo sapiens OX=9606 GN=TPP1 PE=1 SV=2	K.FLSSSPHLPPSSYFN[+2204.772]ASGR.A	HexNAc(4)Hex(5)NeuAc(2)	N[+2205]	1419.26	3	4255.76	4255.77	-2.4	429	342.55	202.88	31.96	5	1	controllerType=0 controllerNumber=1 scan=12440	53.2534
>sp|P11279|LAMP1_HUMAN Lysosome-associated membrane glycoprotein 1 OS=Homo sapiens OX=9606 GN=LAMP1 PE=1 SV=3	R.SSC[+57.021]GKEN[+2350.830]TSDPSLVIAFGR.G	HexNAc(4)Hex(5)Fuc(1)NeuAc(2)	C[+57], N[+2351]	1094.45	4	4374.79	4375.8	-1.9	78	356.72	221.13	93.38	3.25	76	controllerType=0 controllerNumber=1 scan=11679	49.9605
>sp|Q15904|VAS1_HUMAN V-type proton ATPase subunit S1 OS=Homo sapiens OX=9606 GN=ATP6AP1 PE=1 SV=2	K.QPVSPVIHPPVSYN[+1768.640]DTAPR.I	HexNAc(4)Hex(5)Fuc(1)	N[+1769]	1281.57	3	3842.7	3842.71	-2.4	248	357.08	213.96	213.96	5.56	10	controllerType=0 controllerNumber=1 scan=8603	36.7539
>sp|Q7KYR7|BT2A1_HUMAN Butyrophilin subfamily 2 member A1 OS=Homo sapiens OX=9606 GN=BTN2A1 PE=1 SV=3	R.GSVALVIHNITAQEN[+3081.095]GTYR.C	HexNAc(6)Hex(7)Fuc(1)NeuAc(2)	N[+3081]	1708.71	3	5124.12	5124.16	-6.6	106	362.83	250.87	20.61	3.52	1	controllerType=0 controllerNumber=1 scan=9086	38.8382
>sp|Q9Y4L1|HYOU1_HUMAN Hypoxia up-regulated protein 1 OS=Homo sapiens OX=9606 GN=HYOU1 PE=1 SV=1	K.EN[+1216.423]GTDTVQEEEESPAEGSK.D	HexNAc(2)Hex(5)	N[+1216]	1626.64	2	3252.27	3252.28	-2.1	595	363.09	203.07	203.07	6.43	27	controllerType=0 controllerNumber=1 scan=3258	13.5708
>sp|Q7KYR7|BT2A1_HUMAN Butyrophilin subfamily 2 member A1 OS=Homo sapiens OX=9606 GN=BTN2A1 PE=1 SV=3	R.GSVALVIHNITAQEN[+3081.095]GTYR.C	HexNAc(6)Hex(7)Fuc(1)NeuAc(2)	N[+3081]	1708.71	3	5124.12	5124.16	-7.6	106	377.4	221.44	28.4	3.28	1	controllerType=0 controllerNumber=1 scan=9070	38.7766
>sp|P11279|LAMP1_HUMAN Lysosome-associated membrane glycoprotein 1 OS=Homo sapiens OX=9606 GN=LAMP1 PE=1 SV=3	R.SSC[+57.021]GKEN[+2350.830]TSDPSLVIAFGR.G	HexNAc(4)Hex(5)Fuc(1)NeuAc(2)	C[+57], N[+2351]	1094.7	4	4375.79	4375.8	-2	78	382.49	66.71	18.71	3.24	76	controllerType=0 controllerNumber=1 scan=11684	49.9806
>sp|Q7KYR7|BT2A1_HUMAN Butyrophilin subfamily 2 member A1 OS=Homo sapiens OX=9606 GN=BTN2A1 PE=1 SV=3	R.GSVALVIHNITAQEN[+3081.095]GTYR.C	HexNAc(6)Hex(7)Fuc(1)NeuAc(2)	N[+3081]	1708.71	3	5124.11	5124.16	-8.8	106	391.59	276.28	19.38	3.07	1	controllerType=0 controllerNumber=1 scan=9074	38.7918
>sp|Q15904|VAS1_HUMAN V-type proton ATPase subunit S1 OS=Homo sapiens OX=9606 GN=ATP6AP1 PE=1 SV=2	K.QPVSPVIHPPVSYN[+1864.634]DTAPR.I	HexNAc(2)Hex(9)	N[+1865]	1313.57	3	3938.7	3938.71	-1.1	248	392.52	268.55	268.55	5.88	10	controllerType=0 controllerNumber=1 scan=8469	36.1789
>sp|O14773|TPP1_HUMAN Tripeptidyl-peptidase 1 OS=Homo sapiens OX=9606 GN=TPP1 PE=1 SV=2	K.FLSSSPHLPPSSYFN[+2204.772]ASGR.A	HexNAc(4)Hex(5)NeuAc(2)	N[+2205]	1418.93	3	4254.77	4255.77	-0.5	429	403.17	268.2	268.2	4.55	1	controllerType=0 controllerNumber=1 scan=12477	53.416
>sp|P07942|LAMB1_HUMAN Laminin subunit beta-1 OS=Homo sapiens OX=9606 GN=LAMB1 PE=1 SV=2	R.VN[+2772.984]ASTTEPNSTVEQSALMR.D	HexNAc(6)Hex(6)NeuAc(2)	N[+2773]	1603.66	3	4808.95	4807.96	-2.4	1335	405.01	405.01	10.01	8.5	14	controllerType=0 controllerNumber=1 scan=6076	25.7826
>sp|Q15904|VAS1_HUMAN V-type proton ATPase subunit S1 OS=Homo sapiens OX=9606 GN=ATP6AP1 PE=1 SV=2	K.QPVSPVIHPPVSYN[+2059.735]DTAPR.I	HexNAc(4)Hex(5)Fuc(1)NeuAc(1)	N[+2060]	1378.61	3	4133.8	4133.81	-0.8	248	406.66	176.16	152.44	5.01	10	controllerType=0 controllerNumber=1 scan=9491	40.5826
>sp|Q15904|VAS1_HUMAN V-type proton ATPase subunit S1 OS=Homo sapiens OX=9606 GN=ATP6AP1 PE=1 SV=2	K.QPVSPVIHPPVSYN[+2059.735]DTAPR.I	HexNAc(4)Hex(5)Fuc(1)NeuAc(1)	N[+2060]	1378.61	3	4133.8	4133.81	-1.3	248	413.72	140.01	140.01	5.59	10	controllerType=0 controllerNumber=1 scan=9508	40.6528
>sp|P07942|LAMB1_HUMAN Laminin subunit beta-1 OS=Homo sapiens OX=9606 GN=LAMB1 PE=1 SV=2	R.VN[+1872.651]ASTTEPN[+1548.545]STVEQSALMR.D	HexNAc(3)Hex(6)NeuAc(1),HexNAc(3)Hex(4)NeuAc(1)	N[+1549][+1873]	1819.39	3	5456.16	5456.17	-2	1335	417.38	417.38	0	8.5	14	controllerType=0 controllerNumber=1 scan=5865	24.8691
>sp|Q9Y6N7|ROBO1_HUMAN Roundabout homolog 1 OS=Homo sapiens OX=9606 GN=ROBO1 PE=1 SV=1	R.NYLGEAVSHN[+2350.830]ASLEVAILR.D	HexNAc(4)Hex(5)Fuc(1)NeuAc(2)	N[+2351]	1469.64	3	4406.92	4406.91	0.6	151	418.3	290.07	6.55	3.69	2	controllerType=0 controllerNumber=1 scan=15147	64.6474
>sp|P13473|LAMP2_HUMAN Lysosome-associated membrane glycoprotein 2 OS=Homo sapiens OX=9606 GN=LAMP2 PE=1 SV=2	K.VASVININPN[+2715.963]TTHSTGSC[+57.021]R.S	HexNAc(5)Hex(6)Fuc(1)NeuAc(2)	C[+57], N[+2716]	1581.99	3	4743.95	4743.96	-1.8	248	422.91	244.29	41.81	6.94	40	controllerType=0 controllerNumber=1 scan=7393	31.5149
>sp|Q13740|CD166_HUMAN CD166 antigen OS=Homo sapiens OX=9606 GN=ALCAM PE=1 SV=2	K.LGDC[+57.021]ISEDSYPDGN[+2350.830]ITWYR.N	HexNAc(4)Hex(5)Fuc(1)NeuAc(2)	C[+57], N[+2351]	1538.27	3	4612.81	4611.81	-1.6	154	434.38	279.01	17.37	6.77	9	controllerType=0 controllerNumber=1 scan=14272	61.1123
>sp|P06756|ITAV_HUMAN Integrin alpha-V OS=Homo sapiens OX=9606 GN=ITGAV PE=1 SV=2	K.ISSLQTTEKN[+2350.830]DTVAGQGER.D	HexNAc(4)Hex(5)Fuc(1)NeuAc(2)	N[+2351]	1462.28	3	4384.83	4384.84	-2.8	865	434.47	270.22	35.8	6.32	16	controllerType=0 controllerNumber=1 scan=4164	17.4836
>sp|P15151|PVR_HUMAN Poliovirus receptor OS=Homo sapiens OX=9606 GN=PVR PE=1 SV=2	R.VEDEGN[+2366.825]YTC[+57.021]LFVTFPQGSR.S	HexNAc(4)Hex(5)Fuc(1)NeuAc(1)NeuGc(1)	C[+57], N[+2367]	1529.63	3	4586.87	4585.83	6.5	115	436.51	328.44	328.44	4.02	7	controllerType=0 controllerNumber=1 scan=16193	68.6063
>sp|Q08722|CD47_HUMAN Leukocyte surface antigen CD47 OS=Homo sapiens OX=9606 GN=CD47 PE=1 SV=1	K.SDAVSHTGN[+1768.640]YTC[+57.021]EVTELTR.E	HexNAc(4)Hex(5)Fuc(1)	C[+57], N[+1769]	1303.54	3	3908.59	3908.6	-1.9	103	436.86	226.7	226.7	6.8	8	controllerType=0 controllerNumber=1 scan=7593	32.3875
>sp|Q99523|SORT_HUMAN Sortilin OS=Homo sapiens OX=9606 GN=SORT1 PE=1 SV=3	R.HLYTTTGGETDFTN[+2026.687]VTSLR.G	HexNAc(2)Hex(10)	N[+2027]	1380.57	3	4139.7	4139.71	-1.1	393	440.02	349.11	349.11	7.07	4	controllerType=0 controllerNumber=1 scan=9231	39.4678
>sp|P13473|LAMP2_HUMAN Lysosome-associated membrane glycoprotein 2 OS=Homo sapiens OX=9606 GN=LAMP2 PE=1 SV=2	K.VASVININPN[+2498.904]TTHSTGSC[+57.021]R.S	HexNAc(6)Hex(7)Fuc(1)	C[+57], N[+2499]	1509.63	3	4526.89	4526.9	-2	248	440.5	318.9	318.9	6.87	40	controllerType=0 controllerNumber=1 scan=5497	23.2807
>sp|Q96AQ6|PBIP1_HUMAN Pre-B-cell leukemia transcription factor-interacting protein 1 OS=Homo sapiens OX=9606 GN=PBXIP1 PE=1 SV=1	K.LQGLENWGQDPGVSAN[+1864.634]ASK.A	HexNAc(2)Hex(9)	N[+1865]	1279.2	3	3835.59	3835.59	-1.3	440	468.72	391.15	391.15	7.43	1	controllerType=0 controllerNumber=1 scan=8851	37.8304
>sp|P06756|ITAV_HUMAN Integrin alpha-V OS=Homo sapiens OX=9606 GN=ITGAV PE=1 SV=2	K.ISSLQTTEKN[+2350.830]DTVAGQGER.D	HexNAc(4)Hex(5)Fuc(1)NeuAc(2)	N[+2351]	1462.28	3	4384.83	4384.84	-3	865	482.33	327.31	19.38	6.1	16	controllerType=0 controllerNumber=1 scan=4206	17.6607
>sp|P11279|LAMP1_HUMAN Lysosome-associated membrane glycoprotein 1 OS=Homo sapiens OX=9606 GN=LAMP1 PE=1 SV=3	R.SSC[+57.021]GKEN[+3007.058]TSDPSLVIAFGR.G	HexNAc(5)Hex(6)Fuc(1)NeuAc(3)	C[+57], N[+3007]	1678.01	3	5032.02	5032.03	-2.1	78	500.57	344.81	344.81	6.79	76	controllerType=0 controllerNumber=1 scan=12614	54.0011
>sp|P13473|LAMP2_HUMAN Lysosome-associated membrane glycoprotein 2 OS=Homo sapiens OX=9606 GN=LAMP2 PE=1 SV=2	K.VASVININPN[+1710.598]TTHSTGSC[+57.021]R.S	HexNAc(3)Hex(5)NeuAc(1)	C[+57], N[+1711]	1246.87	3	3738.59	3738.59	-0.7	248	537.84	351.94	351.94	6.94	40	controllerType=0 controllerNumber=1 scan=6766	28.7832
>sp|P18084|ITB5_HUMAN Integrin beta-5 OS=Homo sapiens OX=9606 GN=ITGB5 PE=1 SV=1	K.N[+2026.687]FTALIPGTTVEILDGDSK.N	HexNAc(2)Hex(10)	N[+2027]	1339.9	3	4017.69	4017.72	-6.5	347	540.61	368.12	368.12	6.6	14	controllerType=0 controllerNumber=1 scan=16372	69.3082
>sp|P13473|LAMP2_HUMAN Lysosome-associated membrane glycoprotein 2 OS=Homo sapiens OX=9606 GN=LAMP2 PE=1 SV=2	K.VASVININPN[+2424.867]TTHSTGSC[+57.021]R.S	HexNAc(5)Hex(6)Fuc(1)NeuAc(1)	C[+57], N[+2425]	1484.96	3	4452.85	4452.86	-1.9	248	543.29	402.2	92.92	9.4	40	controllerType=0 controllerNumber=1 scan=6511	27.6622
>sp|P08648|ITA5_HUMAN Integrin alpha-5 OS=Homo sapiens OX=9606 GN=ITGA5 PE=1 SV=2	K.EPLSDPVGTC[+57.021]YLSTDN[+2350.830]FTR.I	HexNAc(4)Hex(5)Fuc(1)NeuAc(2)	C[+57], N[+2351]	1507.94	3	4521.82	4522.82	-0.5	167	556.87	307.27	127.52	6.26	12	controllerType=0 controllerNumber=1 scan=14332	61.3562
>sp|Q86WC4|OSTM1_HUMAN Osteopetrosis-associated transmembrane protein 1 OS=Homo sapiens OX=9606 GN=OSTM1 PE=1 SV=1	K.AEPGTHLC[+57.021]IDVEDAMN[+1864.634]ITR.K	HexNAc(2)Hex(9)	C[+57], N[+1865]	1336.21	3	4006.62	4006.63	-3	248	586.36	498.58	498.58	9.19	2	controllerType=0 controllerNumber=1 scan=12718	54.4412
>sp|P13473|LAMP2_HUMAN Lysosome-associated membrane glycoprotein 2 OS=Homo sapiens OX=9606 GN=LAMP2 PE=1 SV=2	K.VASVININPN[+2133.772]TTHSTGSC[+57.021]R.S	HexNAc(5)Hex(6)Fuc(1)	C[+57], N[+2134]	1387.92	3	4161.76	4161.76	-1.8	248	588.92	433.56	91.73	10.94	40	controllerType=0 controllerNumber=1 scan=5662	24.0023
>sp|P13473|LAMP2_HUMAN Lysosome-associated membrane glycoprotein 2 OS=Homo sapiens OX=9606 GN=LAMP2 PE=1 SV=2	K.VASVININPN[+1872.651]TTHSTGSC[+57.021]R.S	HexNAc(3)Hex(6)NeuAc(1)	C[+57], N[+1873]	1300.88	3	3900.64	3900.64	-1.4	248	589.91	431.16	431.16	10.94	40	controllerType=0 controllerNumber=1 scan=6595	28.0349
>sp|P13473|LAMP2_HUMAN Lysosome-associated membrane glycoprotein 2 OS=Homo sapiens OX=9606 GN=LAMP2 PE=1 SV=2	K.VASVININPN[+2350.830]TTHSTGSC[+57.021]R.S	HexNAc(4)Hex(5)Fuc(1)NeuAc(2)	C[+57], N[+2351]	1460.28	3	4378.81	4378.82	-2	248	596.53	445.59	21.44	10.95	40	controllerType=0 controllerNumber=1 scan=7711	32.9002
>sp|P13473|LAMP2_HUMAN Lysosome-associated membrane glycoprotein 2 OS=Homo sapiens OX=9606 GN=LAMP2 PE=1 SV=2	K.VASVININPN[+2715.963]TTHSTGSC[+57.021]R.S	HexNAc(5)Hex(6)Fuc(1)NeuAc(2)	C[+57], N[+2716]	1581.99	3	4743.95	4743.96	-0.7	248	605.64	438.92	38.18	11.26	40	controllerType=0 controllerNumber=1 scan=7506	32.0055
>sp|P13473|LAMP2_HUMAN Lysosome-associated membrane glycoprotein 2 OS=Homo sapiens OX=9606 GN=LAMP2 PE=1 SV=2	K.VASVININPN[+2715.963]TTHSTGSC[+57.021]R.S	HexNAc(5)Hex(6)Fuc(1)NeuAc(2)	C[+57], N[+2716]	1581.99	3	4743.95	4743.96	-1.9	248	609.5	422.96	21.66	11.94	40	controllerType=0 controllerNumber=1 scan=7404	31.5627
>sp|P13473|LAMP2_HUMAN Lysosome-associated membrane glycoprotein 2 OS=Homo sapiens OX=9606 GN=LAMP2 PE=1 SV=2	K.VASVININPN[+1872.651]TTHSTGSC[+57.021]R.S	HexNAc(3)Hex(6)NeuAc(1)	C[+57], N[+1873]	1300.88	3	3900.63	3900.64	-2.6	248	615.91	479.45	479.45	11.95	40	controllerType=0 controllerNumber=1 scan=6676	28.3937
>sp|P13473|LAMP2_HUMAN Lysosome-associated membrane glycoprotein 2 OS=Homo sapiens OX=9606 GN=LAMP2 PE=1 SV=2	K.VASVININPN[+2059.735]TTHSTGSC[+57.021]R.S	HexNAc(4)Hex(5)Fuc(1)NeuAc(1)	C[+57], N[+2060]	1363.24	3	4087.72	4087.73	-1.8	248	618.18	460.09	106.74	11.94	40	controllerType=0 controllerNumber=1 scan=6642	28.2422
>sp|P13473|LAMP2_HUMAN Lysosome-associated membrane glycoprotein 2 OS=Homo sapiens OX=9606 GN=LAMP2 PE=1 SV=2	K.VASVININPN[+1864.634]TTHSTGSC[+57.021]R.S	HexNAc(2)Hex(9)	C[+57], N[+1865]	1298.21	3	3892.62	3892.63	-1.3	248	619.38	459.16	459.16	11.94	40	controllerType=0 controllerNumber=1 scan=5580	23.6425
>sp|Q96AY3|FKB10_HUMAN Peptidyl-prolyl cis-trans isomerase FKBP10 OS=Homo sapiens OX=9606 GN=FKBP10 PE=1 SV=1	R.YHYN[+1864.634]GSLMDGTLFDSSYSR.N	HexNAc(2)Hex(9)	N[+1865]	1359.87	3	4077.59	4077.59	-1.2	291	622.27	484.43	484.43	11.94	9	controllerType=0 controllerNumber=1 scan=11904	50.9416
>sp|P13473|LAMP2_HUMAN Lysosome-associated membrane glycoprotein 2 OS=Homo sapiens OX=9606 GN=LAMP2 PE=1 SV=2	K.VASVININPN[+2059.735]TTHSTGSC[+57.021]R.S	HexNAc(4)Hex(5)Fuc(1)NeuAc(1)	C[+57], N[+2060]	1363.25	3	4087.72	4087.73	-1.6	248	630.58	453.96	104.44	11.94	40	controllerType=0 controllerNumber=1 scan=6570	27.9234
>sp|P13473|LAMP2_HUMAN Lysosome-associated membrane glycoprotein 2 OS=Homo sapiens OX=9606 GN=LAMP2 PE=1 SV=2	K.VASVININPN[+2424.867]TTHSTGSC[+57.021]R.S	HexNAc(5)Hex(6)Fuc(1)NeuAc(1)	C[+57], N[+2425]	1484.96	3	4452.86	4452.86	-0.9	248	634.71	463.84	85.73	11.94	40	controllerType=0 controllerNumber=1 scan=6594	28.0302
>sp|P13473|LAMP2_HUMAN Lysosome-associated membrane glycoprotein 2 OS=Homo sapiens OX=9606 GN=LAMP2 PE=1 SV=2	K.VASVININPN[+2059.735]TTHSTGSC[+57.021]R.S	HexNAc(4)Hex(5)Fuc(1)NeuAc(1)	C[+57], N[+2060]	1363.25	3	4087.72	4087.73	-1.4	248	634.97	482.49	100.97	11.94	40	controllerType=0 controllerNumber=1 scan=6775	28.8211
>sp|P13473|LAMP2_HUMAN Lysosome-associated membrane glycoprotein 2 OS=Homo sapiens OX=9606 GN=LAMP2 PE=1 SV=2	K.VASVININPN[+1419.502]TTHSTGSC[+57.021]R.S	HexNAc(3)Hex(5)	C[+57], N[+1420]	1149.83	3	3447.49	3447.49	-1.7	248	636.24	502.59	502.59	11.94	40	controllerType=0 controllerNumber=1 scan=5800	24.5865
>sp|P13473|LAMP2_HUMAN Lysosome-associated membrane glycoprotein 2 OS=Homo sapiens OX=9606 GN=LAMP2 PE=1 SV=2	K.VASVININPN[+2026.687]TTHSTGSC[+57.021]R.S	HexNAc(2)Hex(10)	C[+57], N[+2027]	1352.23	3	4054.68	4054.68	-1	248	639.89	482.97	482.97	11.94	40	controllerType=0 controllerNumber=1 scan=5560	23.5568
>sp|P13473|LAMP2_HUMAN Lysosome-associated membrane glycoprotein 2 OS=Homo sapiens OX=9606 GN=LAMP2 PE=1 SV=2	K.VASVININPN[+1540.529]TTHSTGSC[+57.021]R.S	HexNAc(2)Hex(7)	C[+57], N[+1541]	1190.18	3	3568.52	3568.52	0	248	649.81	461.21	461.21	11.26	40	controllerType=0 controllerNumber=1 scan=5678	24.0634
>sp|Q8TCJ2|STT3B_HUMAN Dolichyl-diphosphooligosaccharide--protein glycosyltransferase subunit STT3B OS=Homo sapiens OX=9606 GN=STT3B PE=1 SV=1	R.TTLVDNNTWN[+1702.581]NSHIALVGK.A	HexNAc(2)Hex(8)	N[+1703]	1267.22	3	3799.65	3799.65	-1.2	618	656.45	478.57	26.4	12.94	6	controllerType=0 controllerNumber=1 scan=10237	43.8106
>sp|Q08722|CD47_HUMAN Leukocyte surface antigen CD47 OS=Homo sapiens OX=9606 GN=CD47 PE=1 SV=1	K.SDAVSHTGN[+1540.529]YTC[+57.021]EVTELTR.E	HexNAc(2)Hex(7)	C[+57], N[+1541]	1227.5	3	3680.48	3680.49	-2.5	103	657.4	478.84	478.84	12.95	8	controllerType=0 controllerNumber=1 scan=7627	32.535
>sp|Q08722|CD47_HUMAN Leukocyte surface antigen CD47 OS=Homo sapiens OX=9606 GN=CD47 PE=1 SV=1	K.SDAVSHTGN[+1702.581]YTC[+57.021]EVTELTR.E	HexNAc(2)Hex(8)	C[+57], N[+1703]	1281.52	3	3842.53	3842.54	-2	103	657.8	546.21	546.21	12.95	8	controllerType=0 controllerNumber=1 scan=7604	32.4353
>sp|P13473|LAMP2_HUMAN Lysosome-associated membrane glycoprotein 2 OS=Homo sapiens OX=9606 GN=LAMP2 PE=1 SV=2	K.VASVININPN[+2018.708]TTHSTGSC[+57.021]R.S	HexNAc(3)Hex(6)Fuc(1)NeuAc(1)	C[+57], N[+2019]	1349.57	3	4046.69	4046.7	-2.2	248	658.6	498.86	498.86	12.95	40	controllerType=0 controllerNumber=1 scan=6567	27.913
>sp|P13473|LAMP2_HUMAN Lysosome-associated membrane glycoprotein 2 OS=Homo sapiens OX=9606 GN=LAMP2 PE=1 SV=2	K.VASVININPN[+1565.560]TTHSTGSC[+57.021]R.S	HexNAc(3)Hex(5)Fuc(1)	C[+57], N[+1566]	1198.52	3	3593.55	3593.55	-1.6	248	665.23	523.74	523.74	12.94	40	controllerType=0 controllerNumber=1 scan=5799	24.5821
>sp|P13473|LAMP2_HUMAN Lysosome-associated membrane glycoprotein 2 OS=Homo sapiens OX=9606 GN=LAMP2 PE=1 SV=2	K.VASVININPN[+1581.555]TTHSTGSC[+57.021]R.S	HexNAc(3)Hex(6)	C[+57], N[+1582]	1203.85	3	3609.54	3609.55	-1.5	248	671.98	501.42	501.42	12.94	40	controllerType=0 controllerNumber=1 scan=5696	24.141
>sp|Q8NBJ5|GT251_HUMAN Procollagen galactosyltransferase 1 OS=Homo sapiens OX=9606 GN=COLGALT1 PE=1 SV=1	R.TALWVATDHNMDN[+1702.581]TSTVLR.E	HexNAc(2)Hex(8)	N[+1703]	1283.21	3	3847.61	3847.62	-1.9	84	683.86	598.16	598.16	12.95	2	controllerType=0 controllerNumber=1 scan=10391	44.4614
>sp|P11717|MPRI_HUMAN Cation-independent mannose-6-phosphate receptor OS=Homo sapiens OX=9606 GN=IGF2R PE=1 SV=3	R.SLLEFN[+2350.830]TTVSC[+57.021]DQQGTNHR.V	HexNAc(4)Hex(5)Fuc(1)NeuAc(2)	C[+57], N[+2351]	1519.95	3	4557.84	4557.84	-1.7	107	685.62	512.5	21.45	12.94	18	controllerType=0 controllerNumber=1 scan=10755	46.0067
>sp|Q8TCJ2|STT3B_HUMAN Dolichyl-diphosphooligosaccharide--protein glycosyltransferase subunit STT3B OS=Homo sapiens OX=9606 GN=STT3B PE=1 SV=1	R.TTLVDNNTWN[+1702.581]NSHIALVGK.A	HexNAc(2)Hex(8)	N[+1703]	1267.22	3	3799.65	3799.65	-1.5	618	687.81	516.93	27.54	12.94	6	controllerType=0 controllerNumber=1 scan=10246	43.8479
>sp|P13473|LAMP2_HUMAN Lysosome-associated membrane glycoprotein 2 OS=Homo sapiens OX=9606 GN=LAMP2 PE=1 SV=2	K.VASVININPN[+1768.640]TTHSTGSC[+57.021]R.S	HexNAc(4)Hex(5)Fuc(1)	C[+57], N[+1769]	1266.21	3	3796.62	3796.63	-1.9	248	690.84	492.61	492.61	12.95	40	controllerType=0 controllerNumber=1 scan=5704	24.1685
>sp|Q8TCJ2|STT3B_HUMAN Dolichyl-diphosphooligosaccharide--protein glycosyltransferase subunit STT3B OS=Homo sapiens OX=9606 GN=STT3B PE=1 SV=1	R.TTLVDNNTWN[+1864.634]NSHIALVGK.A	HexNAc(2)Hex(9)	N[+1865]	1321.24	3	3961.7	3961.71	-2.1	618	694.94	498.03	18.16	12.95	6	controllerType=0 controllerNumber=1 scan=10198	43.6491
>sp|P13473|LAMP2_HUMAN Lysosome-associated membrane glycoprotein 2 OS=Homo sapiens OX=9606 GN=LAMP2 PE=1 SV=2	K.VASVININPN[+1378.476]TTHSTGSC[+57.021]R.S	HexNAc(2)Hex(6)	C[+57], N[+1378]	1136.16	3	3406.46	3406.47	-1.5	248	700.96	586.87	586.87	13.94	40	controllerType=0 controllerNumber=1 scan=5707	24.183
>sp|Q8TCJ2|STT3B_HUMAN Dolichyl-diphosphooligosaccharide--protein glycosyltransferase subunit STT3B OS=Homo sapiens OX=9606 GN=STT3B PE=1 SV=1	R.TTLVDNNTWN[+2026.687]NSHIALVGK.A	HexNAc(2)Hex(10)	N[+2027]	1375.26	3	4123.75	4123.76	-1.8	618	701.9	544.39	15.94	13.94	6	controllerType=0 controllerNumber=1 scan=10181	43.5711
>sp|Q8TCJ2|STT3B_HUMAN Dolichyl-diphosphooligosaccharide--protein glycosyltransferase subunit STT3B OS=Homo sapiens OX=9606 GN=STT3B PE=1 SV=1	R.TTLVDNNTWN[+2026.687]NSHIALVGK.A	HexNAc(2)Hex(10)	N[+2027]	1375.25	3	4123.75	4123.76	-2.2	618	710.15	501.11	17.36	13.95	6	controllerType=0 controllerNumber=1 scan=10172	43.5331
>sp|Q9Y4L1|HYOU1_HUMAN Hypoxia up-regulated protein 1 OS=Homo sapiens OX=9606 GN=HYOU1 PE=1 SV=1	K.EN[+1378.476]GTDTVQEEEESPAEGSK.D	HexNAc(2)Hex(6)	N[+1378]	1707.67	2	3414.33	3414.33	-0.8	595	711.16	521.39	521.39	13.26	27	controllerType=0 controllerNumber=1 scan=3227	13.4339
>sp|O95302|FKBP9_HUMAN Peptidyl-prolyl cis-trans isomerase FKBP9 OS=Homo sapiens OX=9606 GN=FKBP9 PE=1 SV=2	R.YHYN[+1702.581]GTLLDGTLFDSSYSR.N	HexNAc(2)Hex(8)	N[+1703]	1304.54	3	3911.59	3911.6	-2	283	729.26	634.58	634.58	13.95	2	controllerType=0 controllerNumber=1 scan=13227	56.6323
>sp|P11717|MPRI_HUMAN Cation-independent mannose-6-phosphate receptor OS=Homo sapiens OX=9606 GN=IGF2R PE=1 SV=3	K.TN[+1864.634]ITLVC[+57.021]KPGDLESAPVLR.T	HexNAc(2)Hex(9)	C[+57], N[+1865]	1316.59	3	3947.75	3947.76	-1.4	580	732.6	609.77	609.77	13.94	18	controllerType=0 controllerNumber=1 scan=11244	48.0937
>sp|O95302|FKBP9_HUMAN Peptidyl-prolyl cis-trans isomerase FKBP9 OS=Homo sapiens OX=9606 GN=FKBP9 PE=1 SV=2	R.YHYN[+1864.634]GTLLDGTLFDSSYSR.N	HexNAc(2)Hex(9)	N[+1865]	1358.56	3	4073.65	4073.65	-0.2	283	735.44	501.82	501.82	13.26	2	controllerType=0 controllerNumber=1 scan=13200	56.5139
>sp|Q96AY3|FKB10_HUMAN Peptidyl-prolyl cis-trans isomerase FKBP10 OS=Homo sapiens OX=9606 GN=FKBP10 PE=1 SV=1	R.YHYN[+1702.581]GSLMDGTLFDSSYSR.N	HexNAc(2)Hex(8)	N[+1703]	1305.85	3	3915.54	3915.54	-0.9	291	735.55	618.74	618.74	13.94	9	controllerType=0 controllerNumber=1 scan=11944	51.117
>sp|Q9Y4L1|HYOU1_HUMAN Hypoxia up-regulated protein 1 OS=Homo sapiens OX=9606 GN=HYOU1 PE=1 SV=1	K.EN[+1702.581]GTDTVQEEEESPAEGSK.D	HexNAc(2)Hex(8)	N[+1703]	1246.82	3	3738.43	3738.44	-1.1	595	748.86	660.28	660.28	13.68	27	controllerType=0 controllerNumber=1 scan=3194	13.2962
>sp|Q96AY3|FKB10_HUMAN Peptidyl-prolyl cis-trans isomerase FKBP10 OS=Homo sapiens OX=9606 GN=FKBP10 PE=1 SV=1	R.YHYN[+1864.634]GSLMDGTLFDSSYSR.N	HexNAc(2)Hex(9)	N[+1865]	1359.87	3	4077.59	4077.59	-1.5	291	750.93	625.86	625.86	14.94	9	controllerType=0 controllerNumber=1 scan=11862	50.7473
>sp|Q96AY3|FKB10_HUMAN Peptidyl-prolyl cis-trans isomerase FKBP10 OS=Homo sapiens OX=9606 GN=FKBP10 PE=1 SV=1	R.YHYN[+1864.634]GTLLDGTSFDTSYSK.G	HexNAc(2)Hex(9)	N[+1865]	1345.21	3	4033.61	4033.61	-1	179	758.34	657.32	657.32	14.94	9	controllerType=0 controllerNumber=1 scan=10097	43.2059
>sp|Q8TCJ2|STT3B_HUMAN Dolichyl-diphosphooligosaccharide--protein glycosyltransferase subunit STT3B OS=Homo sapiens OX=9606 GN=STT3B PE=1 SV=1	R.TTLVDNNTWN[+1864.634]NSHIALVGK.A	HexNAc(2)Hex(9)	N[+1865]	1321.24	3	3961.7	3961.71	-2	618	762.44	533.74	19.13	14.95	6	controllerType=0 controllerNumber=1 scan=10205	43.6778
>sp|Q8NBJ5|GT251_HUMAN Procollagen galactosyltransferase 1 OS=Homo sapiens OX=9606 GN=COLGALT1 PE=1 SV=1	R.TALWVATDHNMDN[+1864.634]TSTVLR.E	HexNAc(2)Hex(9)	N[+1865]	1337.23	3	4009.67	4009.67	-1.3	84	770.42	660.75	660.75	14.94	2	controllerType=0 controllerNumber=1 scan=10352	44.2933
>sp|Q96AY3|FKB10_HUMAN Peptidyl-prolyl cis-trans isomerase FKBP10 OS=Homo sapiens OX=9606 GN=FKBP10 PE=1 SV=1	R.YHYN[+1702.581]GTLLDGTSFDTSYSK.G	HexNAc(2)Hex(8)	N[+1703]	1291.19	3	3871.55	3871.56	-2.4	179	775.44	685.76	685.76	14.95	9	controllerType=0 controllerNumber=1 scan=10123	43.3176
>sp|Q9Y4L1|HYOU1_HUMAN Hypoxia up-regulated protein 1 OS=Homo sapiens OX=9606 GN=HYOU1 PE=1 SV=1	K.EN[+1540.529]GTDTVQEEEESPAEGSK.D	HexNAc(2)Hex(7)	N[+1541]	1192.8	3	3576.38	3576.39	-1.7	595	901.7	826.88	826.88	17.68	27	controllerType=0 controllerNumber=1 scan=3215	13.3839
>sp|Q8NFQ8|TOIP2_HUMAN Torsin-1A-interacting protein 2 OS=Homo sapiens OX=9606 GN=TOR1AIP2 PE=1 SV=1	K.HLN[+1702.581]ASNPTEPATIIFTAAR.E	HexNAc(2)Hex(8)	N[+1703]	1242.88	3	3726.63	3726.64	-2.2	284	902.27	827.88	827.88	17.95	2	controllerType=0 controllerNumber=1 scan=11744	50.2401
>sp|O00592|PODXL_HUMAN Podocalyxin OS=Homo sapiens OX=9606 GN=PODXL PE=1 SV=2	K.QLVLN[+2075.730]LTGNTLC[+57.021]AGGASDEK.L	HexNAc(4)Hex(6)NeuAc(1)	C[+57], N[+2076]	1379.93	3	4137.79	4136.76	5.9	356	220.09	129.55	44.35	2.25	3	controllerType=0 controllerNumber=1 scan=13160	56.3454
>sp|O43852|CALU_HUMAN Calumenin OS=Homo sapiens OX=9606 GN=CALU PE=1 SV=2	K.N[+1897.682]ATYGYVLDDPDPDDGFNYK.Q	HexNAc(4)Hex(4)Fuc(1)NeuAc(1)	N[+1898]	1393.23	3	4177.67	4176.66	1.3	131	249.35	55.35	55.35	1.85	9	controllerType=0 controllerNumber=1 scan=13027	55.784
>sp|P18084|ITB5_HUMAN Integrin beta-5 OS=Homo sapiens OX=9606 GN=ITGB5 PE=1 SV=1	K.C[+57.021]HAGYIGDNC[+57.021]N[+1216.423]C[+57.021]STDISTC[+57.021]R.G	HexNAc(2)Hex(5)	C[+57]*4, N[+1216]	1193.11	3	3577.32	3577.33	-4.3	576	284.48	208.12	208.12	5.03	14	controllerType=0 controllerNumber=1 scan=4251	17.8536
>sp|P11717|MPRI_HUMAN Cation-independent mannose-6-phosphate receptor OS=Homo sapiens OX=9606 GN=IGF2R PE=1 SV=3	R.DAGVGFPEYQEEDN[+2059.735]STYNFR.W	HexNAc(4)Hex(5)Fuc(1)NeuAc(1)	N[+2060]	1466.92	3	4398.74	4397.72	3.1	734	307.1	147.13	51.4	2.95	18	controllerType=0 controllerNumber=1 scan=12220	52.3107
>sp|O43852|CALU_HUMAN Calumenin OS=Homo sapiens OX=9606 GN=CALU PE=1 SV=2	K.N[+1897.682]ATYGYVLDDPDPDDGFNYK.Q	HexNAc(4)Hex(4)Fuc(1)NeuAc(1)	N[+1898]	1392.89	3	4176.64	4176.66	-4.3	131	318.46	172.1	172.1	3.14	9	controllerType=0 controllerNumber=1 scan=13221	56.6075
>sp|P18084|ITB5_HUMAN Integrin beta-5 OS=Homo sapiens OX=9606 GN=ITGB5 PE=1 SV=1	K.C[+57.021]HAGYIGDNC[+57.021]N[+1702.581]C[+57.021]STDISTC[+57.021]R.G	HexNAc(2)Hex(8)	C[+57]*4, N[+1703]	1355.17	3	4063.48	4063.49	-2.1	576	338.52	235.1	235.1	5.88	14	controllerType=0 controllerNumber=1 scan=5920	25.1073
>sp|P11717|MPRI_HUMAN Cation-independent mannose-6-phosphate receptor OS=Homo sapiens OX=9606 GN=IGF2R PE=1 SV=3	R.DAGVGFPEYQEEDN[+2059.735]STYNFR.W	HexNAc(4)Hex(5)Fuc(1)NeuAc(1)	N[+2060]	1466.25	3	4396.73	4397.72	2.1	734	354.31	184.39	184.39	2.92	18	controllerType=0 controllerNumber=1 scan=12239	52.3896
>sp|P11717|MPRI_HUMAN Cation-independent mannose-6-phosphate receptor OS=Homo sapiens OX=9606 GN=IGF2R PE=1 SV=3	R.DAGVGFPEYQEEDN[+2350.830]STYNFR.W	HexNAc(4)Hex(5)Fuc(1)NeuAc(2)	N[+2351]	1563.61	3	4688.82	4688.82	-0.7	734	356.85	227.92	9.2	5.06	18	controllerType=0 controllerNumber=1 scan=13220	56.6029
>sp|P18084|ITB5_HUMAN Integrin beta-5 OS=Homo sapiens OX=9606 GN=ITGB5 PE=1 SV=1	K.C[+57.021]HAGYIGDNC[+57.021]N[+1702.581]C[+57.021]STDISTC[+57.021]R.G	HexNAc(2)Hex(8)	C[+57]*4, N[+1703]	1355.17	3	4063.48	4063.49	-2.3	576	380.26	290.44	290.44	6.29	14	controllerType=0 controllerNumber=1 scan=5913	25.0786
>sp|P08962|CD63_HUMAN CD63 antigen OS=Homo sapiens OX=9606 GN=CD63 PE=1 SV=2	R.VPDSC[+57.021]C[+57.021]IN[+2059.735]VTVGC[+57.021]GINFNEK.A	HexNAc(4)Hex(5)Fuc(1)NeuAc(1)	C[+57]*3, N[+2060]	1448.25	3	4342.75	4342.76	-1.6	165	388.98	178.29	64.19	5.6	29	controllerType=0 controllerNumber=1 scan=12916	55.3029
>sp|P18084|ITB5_HUMAN Integrin beta-5 OS=Homo sapiens OX=9606 GN=ITGB5 PE=1 SV=1	K.C[+57.021]HAGYIGDNC[+57.021]N[+1702.581]C[+57.021]STDISTC[+57.021]R.G	HexNAc(2)Hex(8)	C[+57]*4, N[+1703]	1355.16	3	4063.47	4063.49	-6.2	576	403.65	304.34	304.34	5.66	14	controllerType=0 controllerNumber=1 scan=4053	17.0057
>sp|Q8NBI5|S43A3_HUMAN Solute carrier family 43 member 3 OS=Homo sapiens OX=9606 GN=SLC43A3 PE=1 SV=2	K.DLC[+57.021]GPDAGPIGN[+1702.581]ATGQADC[+57.021]K.A	HexNAc(2)Hex(8)	C[+57]*2, N[+1703]	1240.49	3	3719.45	3719.46	-1.6	45	409.15	298.99	298.99	5.08	1	controllerType=0 controllerNumber=1 scan=6348	26.9525
>sp|P08962|CD63_HUMAN CD63 antigen OS=Homo sapiens OX=9606 GN=CD63 PE=1 SV=2	R.VPDSC[+57.021]C[+57.021]IN[+2043.740]VTVGC[+57.021]GINFNEK.A	HexNAc(4)Hex(4)Fuc(2)NeuAc(1)	C[+57]*3, N[+2044]	1443.25	3	4327.74	4326.76	-5.5	165	409.46	225.08	225.08	5.08	29	controllerType=0 controllerNumber=1 scan=11925	51.0356
>sp|P00533|EGFR_HUMAN Epidermal growth factor receptor OS=Homo sapiens OX=9606 GN=EGFR PE=1 SV=2	K.C[+57.021]DPSC[+57.021]PN[+1864.634]GSC[+57.021]WGAGEENC[+57.021]QK.L	HexNAc(2)Hex(9)	C[+57]*4, N[+1865]	1392.83	3	4176.46	4177.48	-2.5	190	413.58	374.98	374.98	6.55	50	controllerType=0 controllerNumber=1 scan=3962	16.6082
>sp|O43852|CALU_HUMAN Calumenin OS=Homo sapiens OX=9606 GN=CALU PE=1 SV=2	K.N[+2350.830]ATYGYVLDDPDPDDGFNYK.Q	HexNAc(4)Hex(5)Fuc(1)NeuAc(2)	N[+2351]	1543.94	3	4629.8	4629.81	-1.3	131	439.73	315.34	23.51	6.67	9	controllerType=0 controllerNumber=1 scan=13998	59.9509
>sp|O43852|CALU_HUMAN Calumenin OS=Homo sapiens OX=9606 GN=CALU PE=1 SV=2	K.N[+1606.587]ATYGYVLDDPDPDDGFNYK.Q	HexNAc(4)Hex(4)Fuc(1)	N[+1607]	1295.86	3	3885.56	3885.56	-1.2	131	477.05	333.64	333.64	6.82	9	controllerType=0 controllerNumber=1 scan=12090	51.7493
>sp|P08962|CD63_HUMAN CD63 antigen OS=Homo sapiens OX=9606 GN=CD63 PE=1 SV=2	R.VPDSC[+57.021]C[+57.021]IN[+1872.651]VTVGC[+57.021]GINFNEK.A	HexNAc(3)Hex(6)NeuAc(1)	C[+57]*3, N[+1873]	1385.89	3	4155.67	4155.67	-1.2	165	490.8	357.23	357.23	7	29	controllerType=0 controllerNumber=1 scan=13088	56.0428
>sp|P43121|MUC18_HUMAN Cell surface glycoprotein MUC18 OS=Homo sapiens OX=9606 GN=MCAM PE=1 SV=2	K.C[+57.021]GLSQSQGN[+2350.830]LSHVDWFSVHK.E	HexNAc(4)Hex(5)Fuc(1)NeuAc(2)	C[+57], N[+2351]	1159.98	4	4636.89	4636.9	-1.9	48	519.04	267.44	21.99	7.09	15	controllerType=0 controllerNumber=1 scan=11765	50.3295
>sp|P43121|MUC18_HUMAN Cell surface glycoprotein MUC18 OS=Homo sapiens OX=9606 GN=MCAM PE=1 SV=2	R.PTISWNVN[+2350.830]GTASEQDQDPQR.V	HexNAc(4)Hex(5)Fuc(1)NeuAc(2)	N[+2351]	1531.95	3	4593.85	4593.86	-2.8	460	529.93	332.71	9.2	7.12	15	controllerType=0 controllerNumber=1 scan=9874	42.2359
>sp|P08962|CD63_HUMAN CD63 antigen OS=Homo sapiens OX=9606 GN=CD63 PE=1 SV=2	R.VPDSC[+57.021]C[+57.021]IN[+1872.651]VTVGC[+57.021]GINFNEK.A	HexNAc(3)Hex(6)NeuAc(1)	C[+57]*3, N[+1873]	1385.89	3	4155.67	4155.67	-1	165	545.91	398.78	398.78	8.99	29	controllerType=0 controllerNumber=1 scan=13107	56.1245
>sp|P00533|EGFR_HUMAN Epidermal growth factor receptor OS=Homo sapiens OX=9606 GN=EGFR PE=1 SV=2	K.C[+57.021]DPSC[+57.021]PN[+1540.529]GSC[+57.021]WGAGEENC[+57.021]QK.L	HexNAc(2)Hex(7)	C[+57]*4, N[+1541]	1285.13	3	3853.37	3853.37	1	190	554.16	508.54	508.54	7.73	50	controllerType=0 controllerNumber=1 scan=4049	16.9873
>sp|P11717|MPRI_HUMAN Cation-independent mannose-6-phosphate receptor OS=Homo sapiens OX=9606 GN=IGF2R PE=1 SV=3	R.DAGVGFPEYQEEDN[+2350.830]STYNFR.W	HexNAc(4)Hex(5)Fuc(1)NeuAc(2)	N[+2351]	1563.28	3	4687.82	4688.82	0.9	734	590.86	471.94	107.11	8.91	18	controllerType=0 controllerNumber=1 scan=13183	56.4432
>sp|P18084|ITB5_HUMAN Integrin beta-5 OS=Homo sapiens OX=9606 GN=ITGB5 PE=1 SV=1	K.C[+57.021]HAGYIGDNC[+57.021]N[+1864.634]C[+57.021]STDISTC[+57.021]R.G	HexNAc(2)Hex(9)	C[+57]*4, N[+1865]	1409.18	3	4225.54	4225.55	-1.9	576	656.87	520.35	520.35	12.79	14	controllerType=0 controllerNumber=1 scan=4067	17.0636
>sp|O00592|PODXL_HUMAN Podocalyxin OS=Homo sapiens OX=9606 GN=PODXL PE=1 SV=2	K.QLVLN[+2350.830]LTGNTLC[+57.021]AGGASDEK.L	HexNAc(4)Hex(5)Fuc(1)NeuAc(2)	C[+57], N[+2351]	1470.96	3	4410.85	4411.86	-0.2	356	678.68	481.88	101.11	11.48	3	controllerType=0 controllerNumber=1 scan=14384	61.5788
>sp|Q9P273|TEN3_HUMAN Teneurin-3 OS=Homo sapiens OX=9606 GN=TENM3 PE=2 SV=3	R.LTN[+1864.634]VTFPTGVVTNLHGDMDK.A	HexNAc(2)Hex(9)	N[+1865]	1341.91	3	4023.71	4023.71	0	1638	705.7	566.36	566.36	11.84	2	controllerType=0 controllerNumber=1 scan=12405	53.1076
>sp|O00592|PODXL_HUMAN Podocalyxin OS=Homo sapiens OX=9606 GN=PODXL PE=1 SV=2	K.QLVLN[+2059.735]LTGNTLC[+57.021]AGGASDEK.L	HexNAc(4)Hex(5)Fuc(1)NeuAc(1)	C[+57], N[+2060]	1374.26	3	4120.76	4120.76	-1.6	356	708	556.16	81.85	13.52	3	controllerType=0 controllerNumber=1 scan=13033	55.808
>sp|O00592|PODXL_HUMAN Podocalyxin OS=Homo sapiens OX=9606 GN=PODXL PE=1 SV=2	K.QLVLN[+2059.735]LTGNTLC[+57.021]AGGASDEK.L	HexNAc(4)Hex(5)Fuc(1)NeuAc(1)	C[+57], N[+2060]	1374.26	3	4120.76	4120.76	-0.2	356	709.43	565.23	74.14	12.84	3	controllerType=0 controllerNumber=1 scan=13166	56.3689
>sp|P18084|ITB5_HUMAN Integrin beta-5 OS=Homo sapiens OX=9606 GN=ITGB5 PE=1 SV=1	K.C[+57.021]HAGYIGDNC[+57.021]N[+1540.529]C[+57.021]STDISTC[+57.021]R.G	HexNAc(2)Hex(7)	C[+57]*4, N[+1541]	1301.15	3	3901.43	3901.44	-2	576	717.94	623.27	623.27	13.79	14	controllerType=0 controllerNumber=1 scan=4139	17.3773
>sp|P18084|ITB5_HUMAN Integrin beta-5 OS=Homo sapiens OX=9606 GN=ITGB5 PE=1 SV=1	K.C[+57.021]HAGYIGDNC[+57.021]N[+1702.581]C[+57.021]STDISTC[+57.021]R.G	HexNAc(2)Hex(8)	C[+57]*4, N[+1703]	1355.17	3	4063.49	4063.49	-1.7	576	740.68	639.52	639.52	13.78	14	controllerType=0 controllerNumber=1 scan=4072	17.0873
>sp|Q9P273|TEN3_HUMAN Teneurin-3 OS=Homo sapiens OX=9606 GN=TENM3 PE=2 SV=3	R.LTN[+1864.634]VTFPTGVVTNLHGDMDK.A	HexNAc(2)Hex(9)	N[+1865]	1342.24	3	4024.71	4023.71	-3	1638	756.59	619.8	619.8	13.03	2	controllerType=0 controllerNumber=1 scan=12394	53.0614
>sp|Q04900|MUC24_HUMAN Sialomucin core protein 24 OS=Homo sapiens OX=9606 GN=CD164 PE=1 SV=2	K.TVTTSGTTN[+1864.634]NTVTPTSQPVR.K	HexNAc(2)Hex(9)	N[+1865]	1309.56	3	3926.67	3926.68	-0.8	138	782.19	676.01	676.01	12.57	1	controllerType=0 controllerNumber=1 scan=3733	15.6123
>sp|P00533|EGFR_HUMAN Epidermal growth factor receptor OS=Homo sapiens OX=9606 GN=EGFR PE=1 SV=2	K.C[+57.021]DPSC[+57.021]PN[+1702.581]GSC[+57.021]WGAGEENC[+57.021]QK.L	HexNAc(2)Hex(8)	C[+57]*4, N[+1703]	1339.14	3	4015.42	4015.42	-1.8	190	782.99	701.2	701.2	14.52	50	controllerType=0 controllerNumber=1 scan=3975	16.6651
>sp|P00533|EGFR_HUMAN Epidermal growth factor receptor OS=Homo sapiens OX=9606 GN=EGFR PE=1 SV=2	K.C[+57.021]DPSC[+57.021]PN[+1378.476]GSC[+57.021]WGAGEENC[+57.021]QK.L	HexNAc(2)Hex(6)	C[+57]*4, N[+1378]	1231.11	3	3691.31	3691.32	-2.5	190	803.81	699.47	699.47	15.53	50	controllerType=0 controllerNumber=1 scan=4071	17.0827
>sp|P00533|EGFR_HUMAN Epidermal growth factor receptor OS=Homo sapiens OX=9606 GN=EGFR PE=1 SV=2	K.C[+57.021]DPSC[+57.021]PN[+1702.581]GSC[+57.021]WGAGEENC[+57.021]QK.L	HexNAc(2)Hex(8)	C[+57]*4, N[+1703]	1339.14	3	4015.42	4015.42	-2.1	190	818.25	745.26	745.26	15.53	50	controllerType=0 controllerNumber=1 scan=3965	16.622
>sp|O43852|CALU_HUMAN Calumenin OS=Homo sapiens OX=9606 GN=CALU PE=1 SV=2	K.N[+1378.476]ATYGYVLDDPDPDDGFNYK.Q	HexNAc(2)Hex(6)	N[+1378]	1219.82	3	3657.44	3657.45	-2.8	131	902.4	784.56	784.56	17.53	9	controllerType=0 controllerNumber=1 scan=12126	51.9051
>sp|Q9BVK6|TMED9_HUMAN Transmembrane emp24 domain-containing protein 9 OS=Homo sapiens OX=9606 GN=TMED9 PE=1 SV=2	R.FTFTSHTPGEHQIC[+57.021]LHSN[+3007.058]STK.F	HexNAc(5)Hex(6)Fuc(1)NeuAc(3)	C[+57], N[+3007]	1359.55	4	5435.17	5436.19	-3.5	108	219.95	83.46	83.46	1.61	6	controllerType=0 controllerNumber=1 scan=7963	33.9922
>sp|P35555|FBN1_HUMAN Fibrillin-1 OS=Homo sapiens OX=9606 GN=FBN1 PE=1 SV=4	K.C[+57.021]TDLDEC[+57.021]SN[+1702.581]GTHMC[+57.021]SQHADC[+57.021]K.N	HexNAc(2)Hex(8)	C[+57]*4, N[+1703]	1410.17	3	4228.49	4228.5	-1.7	1361	224.49	92.03	92.03	2.03	5	controllerType=0 controllerNumber=1 scan=2794	11.5587
>sp|Q5VW38|GP107_HUMAN Protein GPR107 OS=Homo sapiens OX=9606 GN=GPR107 PE=1 SV=1	K.VLGQSQEPNVNPASAGN[+2366.825]QTQK.T	HexNAc(4)Hex(5)Fuc(1)NeuAc(1)NeuGc(1)	N[+2367]	1512.31	3	4534.92	4533.9	4	153	243.62	169.36	169.36	1.64	2	controllerType=0 controllerNumber=1 scan=6252	26.5402
>sp|P43307|SSRA_HUMAN Translocon-associated protein subunit alpha OS=Homo sapiens OX=9606 GN=SSR1 PE=1 SV=3	K.DLNGNVFQDAVFN[+1702.581]QTVTVIER.E	HexNAc(2)Hex(8)	N[+1703]	1361.59	3	4082.76	4081.78	-5.7	179	265.31	100.59	100.59	2.46	9	controllerType=0 controllerNumber=1 scan=17331	73.0741
>sp|Q9BVK6|TMED9_HUMAN Transmembrane emp24 domain-containing protein 9 OS=Homo sapiens OX=9606 GN=TMED9 PE=1 SV=2	R.FTFTSHTPGEHQIC[+57.021]LHSN[+3007.058]STK.F	HexNAc(5)Hex(6)Fuc(1)NeuAc(3)	C[+57], N[+3007]	1087.84	5	5435.18	5436.19	-1.7	108	274.18	115.51	115.51	3.04	6	controllerType=0 controllerNumber=1 scan=7946	33.9204
>sp|Q7Z7H5|TMED4_HUMAN Transmembrane emp24 domain-containing protein 4 OS=Homo sapiens OX=9606 GN=TMED4 PE=1 SV=1	R.FTFTSHTPGDHQIC[+57.021]LHSN[+2716.983]STR.M	HexNAc(5)Hex(6)Fuc(3)NeuAc(1)	C[+57], N[+2717]	1290.53	4	5159.08	5160.1	-4.1	100	290.15	126.37	10.62	1.79	2	controllerType=0 controllerNumber=1 scan=7369	31.41
>sp|O43462|MBTP2_HUMAN Membrane-bound transcription factor site-2 protease OS=Homo sapiens OX=9606 GN=MBTPS2 PE=1 SV=1	R.LDGSTEC[+57.021]C[+57.021]NN[+2350.830]HSLTDVC[+57.021]FSYR.N	HexNAc(4)Hex(5)Fuc(1)NeuAc(2)	C[+57]*3, N[+2351]	1629.29	3	4885.85	4885.86	-3.4	328	330.03	185.78	21.12	3.5	1	controllerType=0 controllerNumber=1 scan=10201	43.6629
>sp|P43307|SSRA_HUMAN Translocon-associated protein subunit alpha OS=Homo sapiens OX=9606 GN=SSR1 PE=1 SV=3	K.DLNGNVFQDAVFN[+1540.529]QTVTVIER.E	HexNAc(2)Hex(7)	N[+1541]	1307.24	3	3919.7	3919.72	-4.9	179	339.65	261.26	261.26	3.28	9	controllerType=0 controllerNumber=1 scan=17328	73.0603
>sp|Q9BVK6|TMED9_HUMAN Transmembrane emp24 domain-containing protein 9 OS=Homo sapiens OX=9606 GN=TMED9 PE=1 SV=2	R.FTFTSHTPGEHQIC[+57.021]LHSN[+2350.830]STK.F	HexNAc(4)Hex(5)Fuc(1)NeuAc(2)	C[+57], N[+2351]	1195.74	4	4779.95	4779.96	-1.7	108	340.92	231.95	10.83	5.84	6	controllerType=0 controllerNumber=1 scan=7254	30.9088
>sp|Q9BVK6|TMED9_HUMAN Transmembrane emp24 domain-containing protein 9 OS=Homo sapiens OX=9606 GN=TMED9 PE=1 SV=2	R.FTFTSHTPGEHQIC[+57.021]LHSN[+2059.735]STK.F	HexNAc(4)Hex(5)Fuc(1)NeuAc(1)	C[+57], N[+2060]	1122.97	4	4488.86	4488.87	-2.1	108	350.19	144.34	100.76	4.9	6	controllerType=0 controllerNumber=1 scan=6499	27.6098
>sp|Q6ZRP7|QSOX2_HUMAN Sulfhydryl oxidase 2 OS=Homo sapiens OX=9606 GN=QSOX2 PE=1 SV=3	R.QTMIDFLQN[+2204.772]HTEGSRPPAC[+57.021]PR.L	HexNAc(4)Hex(5)NeuAc(2)	C[+57], N[+2205]	1165.48	4	4658.91	4659.93	-4.6	170	356.36	197.11	197.11	1.25	3	controllerType=0 controllerNumber=1 scan=11756	50.2917
>sp|Q12841|FSTL1_HUMAN Follistatin-related protein 1 OS=Homo sapiens OX=9606 GN=FSTL1 PE=1 SV=1	K.FVEQN[+3405.200]ETAINITTYPDQENNK.L	HexNAc(6)Hex(9)Fuc(1)NeuAc(2)	N[+3405]	1468.83	4	5872.31	5873.36	-7.9	171	361.38	328.26	12.49	3.48	3	controllerType=0 controllerNumber=1 scan=8299	35.4472
>sp|Q9BVK6|TMED9_HUMAN Transmembrane emp24 domain-containing protein 9 OS=Homo sapiens OX=9606 GN=TMED9 PE=1 SV=2	R.FTFTSHTPGEHQIC[+57.021]LHSN[+2059.735]STK.F	HexNAc(4)Hex(5)Fuc(1)NeuAc(1)	C[+57], N[+2060]	1122.97	4	4488.85	4488.87	-4.5	108	381.21	239.72	84.9	4.71	6	controllerType=0 controllerNumber=1 scan=6573	27.9386
>sp|Q5JRA6|TGO1_HUMAN Transport and Golgi organization protein 1 homolog OS=Homo sapiens OX=9606 GN=MIA3 PE=1 SV=1	K.IQQESLGSAPLMGDDHPN[+1378.476]ASR.D	HexNAc(2)Hex(6)	N[+1378]	1201.18	3	3601.52	3601.52	-0.8	572	383.81	288.22	165.22	4.33	3	controllerType=0 controllerNumber=1 scan=6967	29.659
>sp|Q9BVK6|TMED9_HUMAN Transmembrane emp24 domain-containing protein 9 OS=Homo sapiens OX=9606 GN=TMED9 PE=1 SV=2	R.FTFTSHTPGEHQIC[+57.021]LHSN[+2350.830]STK.F	HexNAc(4)Hex(5)Fuc(1)NeuAc(2)	C[+57], N[+2351]	1195.74	4	4779.95	4779.96	-2	108	392.72	171.78	20.68	5.71	6	controllerType=0 controllerNumber=1 scan=7174	30.5617
>sp|P35555|FBN1_HUMAN Fibrillin-1 OS=Homo sapiens OX=9606 GN=FBN1 PE=1 SV=4	K.C[+57.021]TDLDEC[+57.021]SN[+1702.581]GTHMC[+57.021]SQHADC[+57.021]K.N	HexNAc(2)Hex(8)	C[+57]*4, N[+1703]	1057.88	4	4228.49	4228.5	-2.5	1361	400.15	324.5	324.5	5.62	5	controllerType=0 controllerNumber=1 scan=2807	11.6154
>sp|Q9BVK6|TMED9_HUMAN Transmembrane emp24 domain-containing protein 9 OS=Homo sapiens OX=9606 GN=TMED9 PE=1 SV=2	R.FTFTSHTPGEHQIC[+57.021]LHSN[+2350.830]STK.F	HexNAc(4)Hex(5)Fuc(1)NeuAc(2)	C[+57], N[+2351]	1195.74	4	4779.95	4779.96	-1.7	108	409.1	226.77	20.71	6.31	6	controllerType=0 controllerNumber=1 scan=7218	30.7521
>sp|Q5VW38|GP107_HUMAN Protein GPR107 OS=Homo sapiens OX=9606 GN=GPR107 PE=1 SV=1	K.VLGQSQEPNVNPASAGN[+2350.830]QTQK.T	HexNAc(4)Hex(5)Fuc(1)NeuAc(2)	N[+2351]	1506.3	3	4516.9	4517.9	-0.4	153	415.99	249.73	107.54	4.04	2	controllerType=0 controllerNumber=1 scan=6278	26.6513
>sp|P43307|SSRA_HUMAN Translocon-associated protein subunit alpha OS=Homo sapiens OX=9606 GN=SSR1 PE=1 SV=3	K.DLNGNVFQDAVFN[+1864.634]QTVTVIER.E	HexNAc(2)Hex(9)	N[+1865]	1414.95	3	4242.83	4243.83	1.1	179	436.24	267.66	267.66	5	9	controllerType=0 controllerNumber=1 scan=17075	72.136
>sp|Q9UBV2|SE1L1_HUMAN Protein sel-1 homolog 1 OS=Homo sapiens OX=9606 GN=SEL1L PE=1 SV=3	K.MYSEGSDIVPQSN[+2026.687]ETALHYFK.K	HexNAc(2)Hex(10)	N[+2027]	1481.27	3	4441.79	4442.8	-1.7	419	437.88	284.14	284.14	6.41	5	controllerType=0 controllerNumber=1 scan=10913	46.6549
>sp|Q7Z7H5|TMED4_HUMAN Transmembrane emp24 domain-containing protein 4 OS=Homo sapiens OX=9606 GN=TMED4 PE=1 SV=1	R.FTFTSHTPGDHQIC[+57.021]LHSN[+2350.830]STR.M	HexNAc(4)Hex(5)Fuc(1)NeuAc(2)	C[+57], N[+2351]	959.594	5	4793.94	4793.95	-2.2	100	459.63	280.91	9.2	5.29	2	controllerType=0 controllerNumber=1 scan=7386	31.4818
>sp|P10619|PPGB_HUMAN Lysosomal protective protein OS=Homo sapiens OX=9606 GN=CTSA PE=1 SV=2	R.MDPPC[+57.021]TN[+2026.687]TTAASTYLNNPYVR.K	HexNAc(2)Hex(10)	C[+57], N[+2027]	1471.93	3	4413.78	4412.77	2.5	327	516.31	331.1	48.4	4.35	2	controllerType=0 controllerNumber=1 scan=11108	47.5029
>sp|P56199|ITA1_HUMAN Integrin alpha-1 OS=Homo sapiens OX=9606 GN=ITGA1 PE=1 SV=2	K.QTQVGIVQYGEN[+3007.058]VTHEFNLNK.Y	HexNAc(5)Hex(6)Fuc(1)NeuAc(3)	N[+3007]	1356.82	4	5424.25	5425.26	-1.3	206	521.3	381.26	381.26	8.47	25	controllerType=0 controllerNumber=1 scan=16379	69.3359
>sp|P05556|ITB1_HUMAN Integrin beta-1 OS=Homo sapiens OX=9606 GN=ITGB1 PE=1 SV=2	K.EN[+1702.581]SSEIC[+57.021]SNNGEC[+57.021]VC[+57.021]GQC[+57.021]VC[+57.021]R.K	HexNAc(2)Hex(8)	C[+57]*5, N[+1703]	1408.17	3	4222.51	4221.53	-5.6	519	530.56	428.26	428.26	7.69	95	controllerType=0 controllerNumber=1 scan=4414	18.5624
>sp|Q9BVK6|TMED9_HUMAN Transmembrane emp24 domain-containing protein 9 OS=Homo sapiens OX=9606 GN=TMED9 PE=1 SV=2	R.FTFTSHTPGEHQIC[+57.021]LHSN[+1378.476]STK.F	HexNAc(2)Hex(6)	C[+57], N[+1378]	952.656	4	3807.6	3807.61	-0.9	108	539.05	327.32	327.32	7.2	6	controllerType=0 controllerNumber=1 scan=5827	24.7028
>sp|P43307|SSRA_HUMAN Translocon-associated protein subunit alpha OS=Homo sapiens OX=9606 GN=SSR1 PE=1 SV=3	K.DLNGNVFQDAVFN[+1702.581]QTVTVIER.E	HexNAc(2)Hex(8)	N[+1703]	1361.59	3	4082.75	4081.78	-6.6	179	564.39	446.08	446.08	8.11	9	controllerType=0 controllerNumber=1 scan=17268	72.8278
>sp|P43307|SSRA_HUMAN Translocon-associated protein subunit alpha OS=Homo sapiens OX=9606 GN=SSR1 PE=1 SV=3	K.DLNGNVFQDAVFN[+1864.634]QTVTVIER.E	HexNAc(2)Hex(9)	N[+1865]	1415.61	3	4244.81	4243.83	-6.1	179	567.23	449.34	449.34	8.11	9	controllerType=0 controllerNumber=1 scan=17241	72.7307
>sp|P08581|MET_HUMAN Hepatocyte growth factor receptor OS=Homo sapiens OX=9606 GN=MET PE=1 SV=4	R.VLLGN[+2350.830]ESC[+57.021]TLTLSESTMNTLK.C	HexNAc(4)Hex(5)Fuc(1)NeuAc(2)	C[+57], N[+2351]	1554.33	3	4660.97	4661.98	-1.1	603	598.89	511.95	114.18	10.16	9	controllerType=0 controllerNumber=1 scan=16043	68.0664
>sp|P43251|BTD_HUMAN Biotinidase OS=Homo sapiens OX=9606 GN=BTD PE=1 SV=2	K.NPVGLIGAEN[+1702.581]ATGETDPSHSK.F	HexNAc(2)Hex(8)	N[+1703]	1266.2	3	3796.59	3796.59	-0.4	340	602.83	514.26	514.26	9.84	2	controllerType=0 controllerNumber=1 scan=6104	25.9031
>sp|P43307|SSRA_HUMAN Translocon-associated protein subunit alpha OS=Homo sapiens OX=9606 GN=SSR1 PE=1 SV=3	K.DLNGNVFQDAVFN[+1702.581]QTVTVIER.E	HexNAc(2)Hex(8)	N[+1703]	1361.59	3	4082.76	4081.78	-5.4	179	603.42	475.6	475.6	10.39	9	controllerType=0 controllerNumber=1 scan=17203	72.586
>sp|Q9BVK6|TMED9_HUMAN Transmembrane emp24 domain-containing protein 9 OS=Homo sapiens OX=9606 GN=TMED9 PE=1 SV=2	R.FTFTSHTPGEHQIC[+57.021]LHSN[+1702.581]STK.F	HexNAc(2)Hex(8)	C[+57], N[+1703]	1033.68	4	4131.7	4131.71	-2.4	108	609.35	349.83	349.83	10.01	6	controllerType=0 controllerNumber=1 scan=5727	24.2687
>sp|P56199|ITA1_HUMAN Integrin alpha-1 OS=Homo sapiens OX=9606 GN=ITGA1 PE=1 SV=2	K.QTQVGIVQYGEN[+1864.634]VTHEFNLNK.Y	HexNAc(2)Hex(9)	N[+1865]	1428.28	3	4282.83	4282.84	-1.2	206	621.12	531.87	531.87	11.78	25	controllerType=0 controllerNumber=1 scan=13315	57.0133
>sp|P56199|ITA1_HUMAN Integrin alpha-1 OS=Homo sapiens OX=9606 GN=ITGA1 PE=1 SV=2	K.QTQVGIVQYGEN[+1864.634]VTHEFNLNK.Y	HexNAc(2)Hex(9)	N[+1865]	1428.62	3	4283.84	4282.84	-0.8	206	623.34	504.65	504.65	11.1	25	controllerType=0 controllerNumber=1 scan=13305	56.9713
>sp|Q5VW38|GP107_HUMAN Protein GPR107 OS=Homo sapiens OX=9606 GN=GPR107 PE=1 SV=1	K.VLGQSQEPNVNPASAGN[+2350.830]QTQK.T	HexNAc(4)Hex(5)Fuc(1)NeuAc(2)	N[+2351]	1506.64	3	4517.9	4517.9	-1.4	153	653.42	466.8	7.53	11.26	2	controllerType=0 controllerNumber=1 scan=6154	26.1181
>sp|P10619|PPGB_HUMAN Lysosomal protective protein OS=Homo sapiens OX=9606 GN=CTSA PE=1 SV=2	R.MDPPC[+57.021]TN[+1540.529]TTAASTYLNNPYVR.K	HexNAc(2)Hex(7)	C[+57], N[+1541]	1309.54	3	3926.61	3926.61	0.5	327	663.83	581.8	581.8	10	2	controllerType=0 controllerNumber=1 scan=11233	48.0468
>sp|Q9BVK6|TMED9_HUMAN Transmembrane emp24 domain-containing protein 9 OS=Homo sapiens OX=9606 GN=TMED9 PE=1 SV=2	R.FTFTSHTPGEHQIC[+57.021]LHSN[+1378.476]STK.F	HexNAc(2)Hex(6)	C[+57], N[+1378]	952.655	4	3807.6	3807.61	-1.8	108	673.89	460.54	460.54	12.62	6	controllerType=0 controllerNumber=1 scan=5813	24.6442
>sp|P56199|ITA1_HUMAN Integrin alpha-1 OS=Homo sapiens OX=9606 GN=ITGA1 PE=1 SV=2	K.QTQVGIVQYGEN[+2350.830]VTHEFNLNK.Y	HexNAc(4)Hex(5)Fuc(1)NeuAc(2)	N[+2351]	1590.35	3	4769.03	4769.04	-2	206	717.33	544.27	24.04	13.79	25	controllerType=0 controllerNumber=1 scan=15795	67.1196
>sp|P05556|ITB1_HUMAN Integrin beta-1 OS=Homo sapiens OX=9606 GN=ITGB1 PE=1 SV=2	K.EN[+1702.581]SSEIC[+57.021]SNNGEC[+57.021]VC[+57.021]GQC[+57.021]VC[+57.021]R.K	HexNAc(2)Hex(8)	C[+57]*5, N[+1703]	1408.17	3	4222.5	4221.53	-6.4	519	741.5	602.17	602.17	12.42	95	controllerType=0 controllerNumber=1 scan=4431	18.635
>sp|P05556|ITB1_HUMAN Integrin beta-1 OS=Homo sapiens OX=9606 GN=ITGB1 PE=1 SV=2	K.EN[+1864.634]SSEIC[+57.021]SNNGEC[+57.021]VC[+57.021]GQC[+57.021]VC[+57.021]R.K	HexNAc(2)Hex(9)	C[+57]*5, N[+1865]	1461.86	3	4383.57	4383.58	-1.8	519	850.89	721.96	721.96	16.52	95	controllerType=0 controllerNumber=1 scan=4091	17.1683
>sp|P05556|ITB1_HUMAN Integrin beta-1 OS=Homo sapiens OX=9606 GN=ITGB1 PE=1 SV=2	K.EN[+1864.634]SSEIC[+57.021]SNNGEC[+57.021]VC[+57.021]GQC[+57.021]VC[+57.021]R.K	HexNAc(2)Hex(9)	C[+57]*5, N[+1865]	1461.86	3	4383.57	4383.58	-2.9	519	895.91	778.52	778.52	16.04	95	controllerType=0 controllerNumber=1 scan=4088	17.1581
>sp|P43307|SSRA_HUMAN Translocon-associated protein subunit alpha OS=Homo sapiens OX=9606 GN=SSR1 PE=1 SV=3	K.DLNGNVFQDAVFN[+1864.634]QTVTVIER.E	HexNAc(2)Hex(9)	N[+1865]	1415.28	3	4243.82	4243.83	-1.9	179	920.62	738.17	738.17	17.52	9	controllerType=0 controllerNumber=1 scan=17025	71.9486
>sp|P05556|ITB1_HUMAN Integrin beta-1 OS=Homo sapiens OX=9606 GN=ITGB1 PE=1 SV=2	K.EN[+1378.476]SSEIC[+57.021]SNNGEC[+57.021]VC[+57.021]GQC[+57.021]VC[+57.021]R.K	HexNAc(2)Hex(6)	C[+57]*5, N[+1378]	1299.81	3	3897.41	3897.42	-2.5	519	924.26	848.27	848.27	17.53	95	controllerType=0 controllerNumber=1 scan=4212	17.6848
>sp|O75718|CRTAP_HUMAN Cartilage-associated protein OS=Homo sapiens OX=9606 GN=CRTAP PE=1 SV=1	R.N[+1702.581]C[+57.021]SAAPQPEPAAGLASYPELR.L	HexNAc(2)Hex(8)	C[+57], N[+1703]	1301.21	3	3901.62	3901.63	-2.5	87	947.4	882.05	882.05	17.53	6	controllerType=0 controllerNumber=1 scan=10440	44.6712
>sp|P43307|SSRA_HUMAN Translocon-associated protein subunit alpha OS=Homo sapiens OX=9606 GN=SSR1 PE=1 SV=3	K.DLNGNVFQDAVFN[+1702.581]QTVTVIER.E	HexNAc(2)Hex(8)	N[+1703]	1361.26	3	4081.77	4081.78	-1.6	179	950.76	817.62	817.62	18.52	9	controllerType=0 controllerNumber=1 scan=17044	72.0248
>sp|P05556|ITB1_HUMAN Integrin beta-1 OS=Homo sapiens OX=9606 GN=ITGB1 PE=1 SV=2	K.EN[+1702.581]SSEIC[+57.021]SNNGEC[+57.021]VC[+57.021]GQC[+57.021]VC[+57.021]R.K	HexNAc(2)Hex(8)	C[+57]*5, N[+1703]	1407.84	3	4221.52	4221.53	-2	519	963.64	798.12	798.12	18.53	95	controllerType=0 controllerNumber=1 scan=4115	17.2728
>sp|O75718|CRTAP_HUMAN Cartilage-associated protein OS=Homo sapiens OX=9606 GN=CRTAP PE=1 SV=1	R.N[+1378.476]C[+57.021]SAAPQPEPAAGLASYPELR.L	HexNAc(2)Hex(6)	C[+57], N[+1378]	1193.18	3	3577.52	3577.53	-1	87	1008.03	941.72	941.72	19.52	6	controllerType=0 controllerNumber=1 scan=10575	45.2279
>sp|Q14108|SCRB2_HUMAN Lysosome membrane protein 2 OS=Homo sapiens OX=9606 GN=SCARB2 PE=1 SV=2	K.N[+892.317]GTNDGDYVFLTGEDSYLN[+2204.772]FTK.I	HexNAc(2)Hex(3),HexNAc(4)Hex(5)NeuAc(2)	N[+892][+2205]	1856.4	3	5567.18	5567.19	-3	206	221.94	123.69	6.75	3.17	8	controllerType=0 controllerNumber=1 scan=15247	65.0274
>sp|P05556|ITB1_HUMAN Integrin beta-1 OS=Homo sapiens OX=9606 GN=ITGB1 PE=1 SV=2	R.KEN[+3663.286]SSEIC[+57.021]SNNGEC[+57.021]VC[+57.021]GQC[+57.021]VC[+57.021]R.K	HexNAc(6)Hex(7)Fuc(1)NeuAc(4)	C[+57]*5, N[+3663]	1578.58	4	6311.31	6310.33	-3.9	518	223.3	176.75	176.75	3.02	95	controllerType=0 controllerNumber=1 scan=5539	23.4659
>sp|P78310|CXAR_HUMAN Coxsackievirus and adenovirus receptor OS=Homo sapiens OX=9606 GN=CXADR PE=1 SV=1	K.SGDASIN[+2205.793]VTNLQLSDIGTYQC[+57.021]K.V	HexNAc(4)Hex(5)Fuc(2)NeuAc(1)	C[+57], N[+2206]	1530.98	3	4590.91	4589.93	-4.6	100	229.34	133.19	76.6	1.4	2	controllerType=0 controllerNumber=1 scan=15616	66.471
>sp|P05556|ITB1_HUMAN Integrin beta-1 OS=Homo sapiens OX=9606 GN=ITGB1 PE=1 SV=2	R.KEN[+3007.058]SSEIC[+57.021]SNNGEC[+57.021]VC[+57.021]GQC[+57.021]VC[+57.021]R.K	HexNAc(5)Hex(6)Fuc(1)NeuAc(3)	C[+57]*5, N[+3007]	1414.52	4	5655.06	5654.1	-6.9	518	236.87	116.2	0.88	2.47	95	controllerType=0 controllerNumber=1 scan=5232	22.1311
>sp|P32004|L1CAM_HUMAN Neural cell adhesion molecule L1 OS=Homo sapiens OX=9606 GN=L1CAM PE=1 SV=2	K.ILTADN[+3679.281]QTYMAVQGSTAYLLC[+57.021]K.A	HexNAc(6)Hex(7)Fuc(1)NeuAc(3)NeuGc(1)	C[+57], N[+3679]	1535.88	4	6140.5	6140.49	1.9	428	270.33	231.35	62.33	3	43	controllerType=0 controllerNumber=1 scan=17158	72.4218
>sp|P08648|ITA5_HUMAN Integrin alpha-5 OS=Homo sapiens OX=9606 GN=ITGA5 PE=1 SV=2	R.TEKEPLSDPVGTC[+57.021]YLSTDN[+2059.735]FTR.I	HexNAc(4)Hex(5)Fuc(1)NeuAc(1)	C[+57], N[+2060]	1530.97	3	4590.91	4589.91	-2	164	275.34	39.88	39.88	2.37	12	controllerType=0 controllerNumber=1 scan=11998	51.3563
>sp|P26006|ITA3_HUMAN Integrin alpha-3 OS=Homo sapiens OX=9606 GN=ITGA3 PE=1 SV=5	R.AHC[+57.021]VWLEC[+57.021]PIPDAPVVTN[+1864.634]VTVK.A	HexNAc(2)Hex(9)	C[+57]*2, N[+1865]	1457.3	3	4369.88	4369.9	-2.9	909	276.73	217.92	217.92	5.22	39	controllerType=0 controllerNumber=1 scan=14658	62.7235
>sp|Q9NX62|IMPA3_HUMAN Inositol monophosphatase 3 OS=Homo sapiens OX=9606 GN=IMPAD1 PE=1 SV=1	K.QVALQTFGN[+2366.825]QTTIIPAGGAGYK.V	HexNAc(4)Hex(5)Fuc(1)NeuAc(1)NeuGc(1)	N[+2367]	1535.01	3	4603.03	4602	4.8	251	295.71	181.99	181.99	2.47	3	controllerType=0 controllerNumber=1 scan=14835	63.4067
>sp|P07942|LAMB1_HUMAN Laminin subunit beta-1 OS=Homo sapiens OX=9606 GN=LAMB1 PE=1 SV=2	K.C[+57.021]VC[+57.021]NYLGTVQEHC[+57.021]N[+1540.529]GSDC[+57.021]QC[+57.021]DK.A	HexNAc(2)Hex(7)	C[+57]*5, N[+1541]	1415.52	3	4244.54	4244.56	-3.5	1028	297.74	160.66	160.66	4.99	14	controllerType=0 controllerNumber=1 scan=5814	24.6488
>sp|P07942|LAMB1_HUMAN Laminin subunit beta-1 OS=Homo sapiens OX=9606 GN=LAMB1 PE=1 SV=2	K.C[+57.021]VC[+57.021]NYLGTVQEHC[+57.021]N[+2026.687]GSDC[+57.021]QC[+57.021]DK.A	HexNAc(2)Hex(10)	C[+57]*5, N[+2027]	1577.58	3	4730.72	4730.72	-0.6	1028	323.27	216.14	216.14	5.28	14	controllerType=0 controllerNumber=1 scan=5722	24.2492
>sp|P05556|ITB1_HUMAN Integrin beta-1 OS=Homo sapiens OX=9606 GN=ITGB1 PE=1 SV=2	R.KEN[+1540.529]SSEIC[+57.021]SNNGEC[+57.021]VC[+57.021]GQC[+57.021]VC[+57.021]R.K	HexNAc(2)Hex(7)	C[+57]*5, N[+1541]	1396.85	3	4188.54	4187.57	-7.4	518	329.64	262.87	262.87	4.9	95	controllerType=0 controllerNumber=1 scan=3593	15.0097
>sp|P05556|ITB1_HUMAN Integrin beta-1 OS=Homo sapiens OX=9606 GN=ITGB1 PE=1 SV=2	R.KEN[+3372.190]SSEIC[+57.021]SNNGEC[+57.021]VC[+57.021]GQC[+57.021]VC[+57.021]R.K	HexNAc(6)Hex(7)Fuc(1)NeuAc(3)	C[+57]*5, N[+3372]	1505.31	4	6018.22	6019.23	-1.5	518	334.67	200.78	200.78	5.34	95	controllerType=0 controllerNumber=1 scan=4837	20.4147
>sp|P78310|CXAR_HUMAN Coxsackievirus and adenovirus receptor OS=Homo sapiens OX=9606 GN=CXADR PE=1 SV=1	K.SGDASIN[+2205.793]VTNLQLSDIGTYQC[+57.021]K.V	HexNAc(4)Hex(5)Fuc(2)NeuAc(1)	C[+57], N[+2206]	1530.3	3	4588.9	4589.93	-6.5	100	337.71	180.18	15.32	1.82	2	controllerType=0 controllerNumber=1 scan=15531	66.1702
>sp|P23229|ITA6_HUMAN Integrin alpha-6 OS=Homo sapiens OX=9606 GN=ITGA6 PE=1 SV=5	K.QLSC[+57.021]VANQN[+1784.634]GSQADC[+57.021]ELGNPFK.R	HexNAc(4)Hex(6)	C[+57]*2, N[+1785]	1408.25	3	4222.74	4221.72	4.7	762	363.45	208.74	208.74	3.7	15	controllerType=0 controllerNumber=1 scan=9357	40.011
>sp|P05556|ITB1_HUMAN Integrin beta-1 OS=Homo sapiens OX=9606 GN=ITGB1 PE=1 SV=2	R.KEN[+3007.058]SSEIC[+57.021]SNNGEC[+57.021]VC[+57.021]GQC[+57.021]VC[+57.021]R.K	HexNAc(5)Hex(6)Fuc(1)NeuAc(3)	C[+57]*5, N[+3007]	1414.28	4	5654.09	5654.1	-1.5	518	372.78	259.38	259.38	6.06	95	controllerType=0 controllerNumber=1 scan=4932	20.8267
>sp|P49281|NRAM2_HUMAN Natural resistance-associated macrophage protein 2 OS=Homo sapiens OX=9606 GN=SLC11A2 PE=1 SV=2	K.TNEQVVEVC[+57.021]TN[+2026.687]TSSPHAGLFPK.D	HexNAc(2)Hex(10)	C[+57], N[+2027]	1481.29	3	4441.86	4441.85	3.4	326	387.26	228.82	228.82	2.89	1	controllerType=0 controllerNumber=1 scan=8696	37.158
>sp|P08648|ITA5_HUMAN Integrin alpha-5 OS=Homo sapiens OX=9606 GN=ITGA5 PE=1 SV=2	R.TEKEPLSDPVGTC[+57.021]YLSTDN[+2059.735]FTR.I	HexNAc(4)Hex(5)Fuc(1)NeuAc(1)	C[+57], N[+2060]	1530.64	3	4589.9	4589.91	-2.4	164	391.74	154.32	102.94	5.06	12	controllerType=0 controllerNumber=1 scan=11956	51.1694
>sp|P05556|ITB1_HUMAN Integrin beta-1 OS=Homo sapiens OX=9606 GN=ITGB1 PE=1 SV=2	R.KEN[+1378.476]SSEIC[+57.021]SNNGEC[+57.021]VC[+57.021]GQC[+57.021]VC[+57.021]R.K	HexNAc(2)Hex(6)	C[+57]*5, N[+1378]	1342.84	3	4026.49	4025.52	-7.4	518	398.25	279.09	279.09	5.17	95	controllerType=0 controllerNumber=1 scan=3602	15.0481
>sp|Q14108|SCRB2_HUMAN Lysosome membrane protein 2 OS=Homo sapiens OX=9606 GN=SCARB2 PE=1 SV=2	K.N[+1548.545]GTNDGDYVFLTGEDSYLN[+1872.651]FTK.I	HexNAc(3)Hex(4)NeuAc(1),HexNAc(3)Hex(6)NeuAc(1)	N[+1549][+1873]	1473.58	4	5891.28	5891.3	-3	206	407.41	407.41	6.66	7.85	8	controllerType=0 controllerNumber=1 scan=15140	64.6261
>sp|O95633|FSTL3_HUMAN Follistatin-related protein 3 OS=Homo sapiens OX=9606 GN=FSTL3 PE=1 SV=1	R.AEC[+57.021]C[+57.021]ASGNIDTAWSN[+1702.581]LTHPGNK.I	HexNAc(2)Hex(8)	C[+57]*2, N[+1703]	1369.21	3	4105.62	4105.63	-0.4	59	408.81	292.41	292.41	4.66	2	controllerType=0 controllerNumber=1 scan=9080	38.8169
>sp|P07942|LAMB1_HUMAN Laminin subunit beta-1 OS=Homo sapiens OX=9606 GN=LAMB1 PE=1 SV=2	K.C[+57.021]VC[+57.021]NYLGTVQEHC[+57.021]N[+1702.581]GSDC[+57.021]QC[+57.021]DK.A	HexNAc(2)Hex(8)	C[+57]*5, N[+1703]	1469.87	3	4407.61	4406.61	-2.3	1028	420.97	290.93	290.93	6.79	14	controllerType=0 controllerNumber=1 scan=5763	24.4254
>sp|P26006|ITA3_HUMAN Integrin alpha-3 OS=Homo sapiens OX=9606 GN=ITGA3 PE=1 SV=5	R.AHC[+57.021]VWLEC[+57.021]PIPDAPVVTN[+2278.809]VTVK.A	HexNAc(5)Hex(6)NeuAc(1)	C[+57]*2, N[+2279]	1196.52	4	4783.06	4784.07	-2.4	909	429.86	251.06	40.85	6.17	39	controllerType=0 controllerNumber=1 scan=15548	66.2296
>sp|P05556|ITB1_HUMAN Integrin beta-1 OS=Homo sapiens OX=9606 GN=ITGB1 PE=1 SV=2	R.KEN[+1540.529]SSEIC[+57.021]SNNGEC[+57.021]VC[+57.021]GQC[+57.021]VC[+57.021]R.K	HexNAc(2)Hex(7)	C[+57]*5, N[+1541]	1396.53	3	4187.56	4187.57	-2	518	437.47	365.81	365.81	7.34	95	controllerType=0 controllerNumber=1 scan=3453	14.4069
>sp|O95633|FSTL3_HUMAN Follistatin-related protein 3 OS=Homo sapiens OX=9606 GN=FSTL3 PE=1 SV=1	R.AEC[+57.021]C[+57.021]ASGNIDTAWSN[+2026.687]LTHPGNK.I	HexNAc(2)Hex(10)	C[+57]*2, N[+2027]	1477.25	3	4429.73	4429.73	0.4	59	439.85	332.69	332.69	4.53	2	controllerType=0 controllerNumber=1 scan=8992	38.4386
>sp|P18084|ITB5_HUMAN Integrin beta-5 OS=Homo sapiens OX=9606 GN=ITGB5 PE=1 SV=1	R.C[+57.021]N[+1864.634]GSGTYVC[+57.021]GLC[+57.021]EC[+57.021]SPGYLGTR.C	HexNAc(2)Hex(9)	C[+57]*4, N[+1865]	1444.55	3	4331.64	4332.64	0.1	476	441.33	324.46	324.46	5.51	14	controllerType=0 controllerNumber=1 scan=9638	41.2103
>sp|Q6YHK3|CD109_HUMAN CD109 antigen OS=Homo sapiens OX=9606 GN=CD109 PE=1 SV=2	R.PGGN[+2204.772]VTIGVELLEHC[+57.021]PSQVTVK.A	HexNAc(4)Hex(5)NeuAc(2)	C[+57], N[+2205]	1513.67	3	4538.98	4538.98	-0.9	38	446.53	305.01	47.1	6.02	13	controllerType=0 controllerNumber=1 scan=15286	65.1879
>sp|P08648|ITA5_HUMAN Integrin alpha-5 OS=Homo sapiens OX=9606 GN=ITGA5 PE=1 SV=2	R.TEKEPLSDPVGTC[+57.021]YLSTDN[+2350.830]FTR.I	HexNAc(4)Hex(5)Fuc(1)NeuAc(2)	C[+57], N[+2351]	1627.67	3	4881	4881.01	-1.4	164	501.94	254.6	35.03	6.27	12	controllerType=0 controllerNumber=1 scan=12994	55.6383
>sp|P07942|LAMB1_HUMAN Laminin subunit beta-1 OS=Homo sapiens OX=9606 GN=LAMB1 PE=1 SV=2	K.C[+57.021]VC[+57.021]NYLGTVQEHC[+57.021]N[+1702.581]GSDC[+57.021]QC[+57.021]DK.A	HexNAc(2)Hex(8)	C[+57]*5, N[+1703]	1469.54	3	4406.6	4406.61	-2.1	1028	513.45	439.51	439.51	8.98	14	controllerType=0 controllerNumber=1 scan=5747	24.3582
>sp|Q9NX62|IMPA3_HUMAN Inositol monophosphatase 3 OS=Homo sapiens OX=9606 GN=IMPAD1 PE=1 SV=1	K.QVALQTFGN[+2366.825]QTTIIPAGGAGYK.V	HexNAc(4)Hex(5)Fuc(1)NeuAc(1)NeuGc(1)	N[+2367]	1535.01	3	4603.03	4602	5.2	251	536.16	437.54	437.54	7.17	3	controllerType=0 controllerNumber=1 scan=14905	63.6999
>sp|P07942|LAMB1_HUMAN Laminin subunit beta-1 OS=Homo sapiens OX=9606 GN=LAMB1 PE=1 SV=2	K.C[+57.021]VC[+57.021]NYLGTVQEHC[+57.021]N[+1378.476]GSDC[+57.021]QC[+57.021]DK.A	HexNAc(2)Hex(6)	C[+57]*5, N[+1378]	1361.5	3	4082.5	4082.51	-2.2	1028	539.39	473.57	473.57	9.1	14	controllerType=0 controllerNumber=1 scan=5833	24.7304
>sp|Q9NX62|IMPA3_HUMAN Inositol monophosphatase 3 OS=Homo sapiens OX=9606 GN=IMPAD1 PE=1 SV=1	K.QVALQTFGN[+2350.830]QTTIIPAGGAGYK.V	HexNAc(4)Hex(5)Fuc(1)NeuAc(2)	N[+2351]	1147.25	4	4586	4586.01	-2	251	551.24	416.39	9.2	9	3	controllerType=0 controllerNumber=1 scan=14948	63.8693
>sp|Q14108|SCRB2_HUMAN Lysosome membrane protein 2 OS=Homo sapiens OX=9606 GN=SCARB2 PE=1 SV=2	K.N[+1872.651]GTNDGDYVFLTGEDSYLN[+1548.545]FTK.I	HexNAc(3)Hex(6)NeuAc(1),HexNAc(3)Hex(4)NeuAc(1)	N[+1549][+1873]	1964.43	3	5891.28	5891.3	-2.7	206	561.36	561.36	1.2	9.23	8	controllerType=0 controllerNumber=1 scan=15149	64.6549
>sp|P26006|ITA3_HUMAN Integrin alpha-3 OS=Homo sapiens OX=9606 GN=ITGA3 PE=1 SV=5	R.AHC[+57.021]VWLEC[+57.021]PIPDAPVVTN[+1987.714]VTVK.A	HexNAc(5)Hex(6)	C[+57]*2, N[+1988]	1497.99	3	4491.96	4492.98	-2.4	909	570.58	332.9	332.9	7.4	39	controllerType=0 controllerNumber=1 scan=14588	62.4335
[truncated: 199 more rows]

## Sheet: Trypsin-A-HILIC-R2
Table S1.2-Intact N-glycopeptides from Trypsin(A)-HILIC group (Repeat 2)
[truncated: 1,675 more rows]

## Sheet: Trypsin-A-HILIC-R3
Table S1.3-Intact N-glycopeptides from Trypsin(A)-HILIC group (Repeat 3)
[truncated: 1,613 more rows]

## Sheet: Trypsin-A-Zic-HILIC-R1
Table S1.4-Intact N-glycopeptides from Trypsin(A)-Zic-HILIC group (Repeat 1)
[truncated: 2,701 more rows]

## Sheet: Trypsin-A-Zic-HILIC-R2
Table S1.5-Intact N-glycopeptides from Trypsin(A)-Zic-HILIC group (Repeat 2)
[truncated: 2,655 more rows]

[truncated: 13 more sheets: Trypsin-A-Zic-HILIC-R3, Trypsin-B-HILIC-R1, Trypsin-B-HILIC-R2, Trypsin-B-HILIC-R3, Trypsin-B-Zic-HILIC-R1, Trypsin-B-Zic-HILIC-R2, Trypsin-B-Zic-HILIC-R3, Trypsin-B-Lys-C-HILIC-R1, Trypsin-B-Lys-C-HILIC-R2, Trypsin-B-Lys-C-HILIC-R3, Trypsin-B-Lys-C-Zic-HILIC-R1, Trypsin-B-Lys-C-Zic-HILIC-R2, Trypsin-B-Lys-C-Zic-HILIC-R3]
