# Supplementary material for: In-depth characterization and comparison of the N-glycosylated proteome of two-dimensional- and three-dimensional-cultured breast cancer cells and xenografted tumors
Source: PLoS One. 2020 Dec 10;15(12):e0243789. doi: 10.1371/journal.pone.0243789 (PMC7728280; doi:10.1371/journal.pone.0243789)
Supplement: S2 Table — (XLSX) [file pone.0243789.s003.xlsx]

## Sheet: 2D-A1
S2 Table . Intact N-glycopeptides identified from 2D and 3D breast cancer cell cultures and xenografted tumors.
Peptide < ProteinMetrics Confidential >	Glycans NHFAGNa	Modification Type(s)	Observed m/z	z	Observed (M+H)	Calc. mass (M+H)	Off-by-x error	Mass error (ppm)	Starting position	Cleavage	Score	Delta	Delta Mod	|Log Prob|	# of unique peptides	Protein Name	Protein DB number	Comment	Scan #	Scan Time
K.N[+1864.634]STAYFR.G	HexNAc(2)Hex(9)	N[+1865]	1362.03	2	2723.05	2723.04	0	1	204	Specific	205.95	77.49	77.49	2.11	3	>sp|Q8NBL1|PGLT1_HUMAN Protein O-glucosyltransferase 1 OS=Homo sapiens OX=9606 GN=POGLUT1 PE=1 SV=1	12272	2D_IGP_A_R1.4335.4335.3	controllerType=0 controllerNumber=1 scan=4335	18.7361
K.LFC[+57.021]PKN[+2059.735]R.S	HexNAc(4)Hex(5)Fuc(1)NeuAc(1)	C[+57], N[+2060]	998.747	3	2994.23	2994.23	0	-0.2	316	Specific	208.92	37.81	37.81	0.25	3	>sp|Q8N7P1|PLD5_HUMAN Inactive phospholipase D5 OS=Homo sapiens OX=9606 GN=PLD5 PE=2 SV=2	15163	2D_IGP_A_R1.1998.1998.3	controllerType=0 controllerNumber=1 scan=1998	8.6201
R.ISSAEN[+1702.581]K.S	HexNAc(2)Hex(8)	N[+1703]	1225.99	2	2450.96	2450.96	0	-0.1	378	Specific	209.63	11.67	11.67	0.64	2	>sp|Q1MSJ5|CSPP1_HUMAN Centrosome and spindle pole-associated protein 1 OS=Homo sapiens OX=9606 GN=CSPP1 PE=1 SV=4	19551	2D_IGP_A_R1.1852.1852.2	controllerType=0 controllerNumber=1 scan=1852	7.9949
R.AC[+57.021]MN[+1702.581]ETR.I	HexNAc(2)Hex(8)	C[+57], N[+1703]	1292.48	2	2583.95	2583.94	0	1.5	184	Specific	210.7	109.17	109.17	2.06	24	>sp|P42892|ECE1_HUMAN Endothelin-converting enzyme 1 OS=Homo sapiens OX=9606 GN=ECE1 PE=1 SV=2	4441	2D_IGP_A_R1.1781.1781.2	controllerType=0 controllerNumber=1 scan=1781	7.6858
K.YSN[+1864.634]NSWR.Y	HexNAc(2)Hex(9)	N[+1865]	1396.03	2	2791.04	2791.05	0	-0.4	174	Specific	212.01	52.29	52.29	1.38	2	>sp|P01137|TGFB1_HUMAN Transforming growth factor beta-1 proprotein OS=Homo sapiens OX=9606 GN=TGFB1 PE=1 SV=2	15677	2D_IGP_A_R1.3398.3398.2	controllerType=0 controllerNumber=1 scan=3398	14.6955
K.ILN[+2026.687]GSNK.K	HexNAc(2)Hex(10)	N[+2027]	1386.56	2	2772.11	2772.11	0	-0.2	193	Specific	214.56	4.4	4.4	1.72	10	>sp|Q9UBV2|SE1L1_HUMAN Protein sel-1 homolog 1 OS=Homo sapiens OX=9606 GN=SEL1L PE=1 SV=3	14445	2D_IGP_A_R1.2026.2026.2	controllerType=0 controllerNumber=1 scan=2026	8.7436
R.LN[+2498.904]SSTIK.Y	HexNAc(6)Hex(7)Fuc(1)	N[+2499]	1087.78	3	3261.34	3261.34	0	-0.2	274	Specific	214.65	25.18	25.18	1.89	84	>sp|P13473|LAMP2_HUMAN Lysosome-associated membrane glycoprotein 2 OS=Homo sapiens OX=9606 GN=LAMP2 PE=1 SV=2	6694	2D_IGP_A_R1.2995.2995.3	controllerType=0 controllerNumber=1 scan=2995	12.9463
R.IN[+1702.581]STEAR.T	HexNAc(2)Hex(8)	N[+1703]	1247	2	2492.99	2492.99	0	0.1	214	Specific	219.41	29.48	29.48	0.78	2	>sp|Q6PK18|OGFD3_HUMAN 2-oxoglutarate and iron-dependent oxygenase domain-containing protein 3 OS=Homo sapiens OX=9606 GN=OGFOD3 PE=1 SV=2	10275	2D_IGP_A_R1.1621.1621.2	controllerType=0 controllerNumber=1 scan=1621	7.0036
K.MFSN[+1622.582]C[+57.021]SK.Q	HexNAc(4)Hex(5)	C[+57], N[+1623]	1248.48	2	2495.94	2495.94	0	1.1	449	Specific	220.77	80.44	80.44	3.06	19	>sp|P78536|ADA17_HUMAN Disintegrin and metalloproteinase domain-containing protein 17 OS=Homo sapiens OX=9606 GN=ADAM17 PE=1 SV=1	606	2D_IGP_A_R1.2941.2941.2	controllerType=0 controllerNumber=1 scan=2941	12.709
K.N[+2424.867]QSYMVR.G	HexNAc(5)Hex(6)Fuc(1)NeuAc(1)	N[+2425]	1108.1	3	3322.3	3322.29	0	1.4	255	Specific	222.83	52.04	52.04	2.15	25	>sp|Q03405|UPAR_HUMAN Urokinase plasminogen activator surface receptor OS=Homo sapiens OX=9606 GN=PLAUR PE=1 SV=1	18772	2D_IGP_A_R1.5004.5004.3	controllerType=0 controllerNumber=1 scan=5004	21.6484
K.N[+1540.529]ASNLVK.A	HexNAc(2)Hex(7)	N[+1541]	1143.48	2	2285.94	2285.95	0	-2	140	Specific	223.25	20.91	20.91	1.84	3	>sp|P61812|TGFB2_HUMAN Transforming growth factor beta-2 proprotein OS=Homo sapiens OX=9606 GN=TGFB2 PE=1 SV=1	15918	2D_IGP_A_R1.2687.2687.2	controllerType=0 controllerNumber=1 scan=2687	11.6063
K.N[+2350.830]QSYMVR.G	HexNAc(4)Hex(5)Fuc(1)NeuAc(2)	N[+2351]	1083.42	3	3248.25	3248.26	0	-2.6	255	Specific	225.94	21.54	21.54	2.05	25	>sp|Q03405|UPAR_HUMAN Urokinase plasminogen activator surface receptor OS=Homo sapiens OX=9606 GN=PLAUR PE=1 SV=1	18772	2D_IGP_A_R1.6084.6084.3	controllerType=0 controllerNumber=1 scan=6084	26.3195
K.LFC[+57.021]PKN[+2133.772]R.S	HexNAc(5)Hex(6)Fuc(1)	C[+57], N[+2134]	1023.43	3	3068.27	3068.26	0	0.4	316	Specific	227.67	80.86	80.86	0.7	3	>sp|Q8N7P1|PLD5_HUMAN Inactive phospholipase D5 OS=Homo sapiens OX=9606 GN=PLD5 PE=2 SV=2	15163	2D_IGP_A_R1.1754.1754.3	controllerType=0 controllerNumber=1 scan=1754	7.57
R.IN[+1378.476]STEAR.T	HexNAc(2)Hex(6)	N[+1378]	1084.94	2	2168.88	2168.88	0	-0.9	214	Specific	227.9	70.46	70.46	0.99	2	>sp|Q6PK18|OGFD3_HUMAN 2-oxoglutarate and iron-dependent oxygenase domain-containing protein 3 OS=Homo sapiens OX=9606 GN=OGFOD3 PE=1 SV=2	10275	2D_IGP_A_R1.1680.1680.2	controllerType=0 controllerNumber=1 scan=1680	7.2579
R.N[+3226.132]LSISTK.N	HexNAc(6)Hex(7)NeuAc(3)	N[+3226]	1330.2	3	3988.58	3988.57	0	2.1	674	Specific	228.98	16.51	16.51	0.79	3	>sp|A8K979|ERI2_HUMAN ERI1 exoribonuclease 2 OS=Homo sapiens OX=9606 GN=ERI2 PE=2 SV=2	6188	2D_IGP_A_R1.5404.5404.3	controllerType=0 controllerNumber=1 scan=5404	23.3776
K.N[+1864.634]ITEYC[+57.021]R.D	HexNAc(2)Hex(9)	C[+57], N[+1865]	1410.54	2	2820.07	2820.06	0	2.3	488	Specific	229.23	69.3	69.3	0.7	2	>sp|P46063|RECQ1_HUMAN ATP-dependent DNA helicase Q1 OS=Homo sapiens OX=9606 GN=RECQL PE=1 SV=3	14430	2D_IGP_A_R1.5514.5514.2	controllerType=0 controllerNumber=1 scan=5514	23.841
R.SN[+1702.581]SSLVR.D	HexNAc(2)Hex(8)	N[+1703]	1233	2	2464.99	2464.99	0	0.5	791	Specific	229.83	31.1	31.1	0.63	1	>sp|A7MBM2|DISP2_HUMAN Protein dispatched homolog 2 OS=Homo sapiens OX=9606 GN=DISP2 PE=2 SV=2	5573	2D_IGP_A_R1.2269.2269.2	controllerType=0 controllerNumber=1 scan=2269	9.8066
R.LN[+2951.032]SSTIK.Y	HexNAc(6)Hex(7)NeuAc(1)NeuGc(1)	N[+2951]	1238.51	3	3713.5	3713.47	0	9.1	274	Specific	231.47	81.89	81.89	2.12	84	>sp|P13473|LAMP2_HUMAN Lysosome-associated membrane glycoprotein 2 OS=Homo sapiens OX=9606 GN=LAMP2 PE=1 SV=2	6694	2D_IGP_A_R1.4397.4397.3	controllerType=0 controllerNumber=1 scan=4397	19.0055
K.DLM[+15.995]VIN[+1864.634]R.S	HexNAc(2)Hex(9)	M[+16], N[+1865]	1371.05	2	2741.09	2741.09	0	-1.7	224	Specific	231.66	92.84	92.84	2.17	11	>sp|Q96KA5|CLP1L_HUMAN Cleft lip and palate transmembrane protein 1-like protein OS=Homo sapiens OX=9606 GN=CLPTM1L PE=1 SV=1	1199	2D_IGP_A_R1.6940.6940.2	controllerType=0 controllerNumber=1 scan=6940	30.0555
K.SN[+2059.735]LTVLR.E	HexNAc(4)Hex(5)Fuc(1)NeuAc(1)	N[+2060]	1431.61	2	2862.22	2862.21	0	0.8	704	Specific	233.25	0.4	0.4	2.13	6	>sp|P18084|ITB5_HUMAN Integrin beta-5 OS=Homo sapiens OX=9606 GN=ITGB5 PE=1 SV=1	11995	2D_IGP_A_R1.8357.8357.2	controllerType=0 controllerNumber=1 scan=8357	36.2211
R.YHN[+1540.529]QTLR.Y	HexNAc(2)Hex(7)	N[+1541]	824.673	3	2472	2472	0	-0.1	398	Specific	234.44	106.9	106.9	3.13	24	>sp|P11717|MPRI_HUMAN Cation-independent mannose-6-phosphate receptor OS=Homo sapiens OX=9606 GN=IGF2R PE=1 SV=3	12317	2D_IGP_A_R1.1859.1859.3	controllerType=0 controllerNumber=1 scan=1859	8.0271
R.N[+1864.634]YTLSFK.E	HexNAc(2)Hex(9)	N[+1865]	1369.05	2	2737.09	2737.09	0	0.5	79	Specific	240.57	40.98	40.98	1.19	4	>sp|Q32NC0|CR021_HUMAN UPF0711 protein C18orf21 OS=Homo sapiens OX=9606 GN=C18orf21 PE=1 SV=1	2889	2D_IGP_A_R1.9313.9313.2	controllerType=0 controllerNumber=1 scan=9313	40.3681
R.ISSAEN[+1378.476]K.S	HexNAc(2)Hex(6)	N[+1378]	1063.93	2	2126.86	2126.86	0	0.1	378	Specific	242.01	15.45	15.45	0.91	2	>sp|Q1MSJ5|CSPP1_HUMAN Centrosome and spindle pole-associated protein 1 OS=Homo sapiens OX=9606 GN=CSPP1 PE=1 SV=4	19551	2D_IGP_A_R1.1967.1967.2	controllerType=0 controllerNumber=1 scan=1967	8.4936
R.N[+1702.581]YTLSFK.E	HexNAc(2)Hex(8)	N[+1703]	1288.02	2	2575.03	2575.03	0	-0.5	79	Specific	242.11	15.08	15.08	1.04	4	>sp|Q32NC0|CR021_HUMAN UPF0711 protein C18orf21 OS=Homo sapiens OX=9606 GN=C18orf21 PE=1 SV=1	2889	2D_IGP_A_R1.9364.9364.2	controllerType=0 controllerNumber=1 scan=9364	40.5885
K.AAN[+1864.634]GSLR.A	HexNAc(2)Hex(9)	N[+1865]	1277.01	2	2553.01	2553.01	0	0.7	320	Specific	243.47	3.57	3.57	2.14	56	>sp|P11279|LAMP1_HUMAN Lysosome-associated membrane glycoprotein 1 OS=Homo sapiens OX=9606 GN=LAMP1 PE=1 SV=3	4405	2D_IGP_A_R1.1583.1583.2	controllerType=0 controllerNumber=1 scan=1583	6.8382
R.N[+1768.640]ATGDYK.C	HexNAc(4)Hex(5)Fuc(1)	N[+1769]	1269	2	2537	2536.99	0	3.5	306	Specific	246.19	78.6	78.6	2.15	35	>sp|Q13740|CD166_HUMAN CD166 antigen OS=Homo sapiens OX=9606 GN=ALCAM PE=1 SV=2	8642	2D_IGP_A_R1.1953.1953.2	controllerType=0 controllerNumber=1 scan=1953	8.432
R.QN[+1768.640]GSLSK.I	HexNAc(4)Hex(5)Fuc(1)	N[+1769]	1251.52	2	2502.02	2502.02	0	0.1	1091	Specific	246.96	42.39	42.39	2.42	9	>sp|Q9UHN6|CEIP2_HUMAN Cell surface hyaluronidase OS=Homo sapiens OX=9606 GN=CEMIP2 PE=1 SV=1	1119	2D_IGP_A_R1.1736.1736.2	controllerType=0 controllerNumber=1 scan=1736	7.4938
R.ALN[+1702.581]ESKR.V	HexNAc(2)Hex(8)	N[+1703]	1260.52	2	2520.03	2520.03	0	0.4	16	Specific	247.91	82.51	82.51	0.81	2	>sp|Q9UGN5|PARP2_HUMAN Poly [ADP-ribose] polymerase 2 OS=Homo sapiens OX=9606 GN=PARP2 PE=1 SV=2	9841	2D_IGP_A_R1.4833.4833.2	controllerType=0 controllerNumber=1 scan=4833	20.9025
R.AC[+57.021]MN[+1913.677]ETR.I	HexNAc(4)Hex(5)NeuAc(1)	C[+57], N[+1914]	932.35	3	2795.03	2795.04	0	-0.9	184	Specific	249.36	143.19	143.19	2.83	24	>sp|P42892|ECE1_HUMAN Endothelin-converting enzyme 1 OS=Homo sapiens OX=9606 GN=ECE1 PE=1 SV=2	4441	2D_IGP_A_R1.2420.2420.3	controllerType=0 controllerNumber=1 scan=2420	10.4611
R.YHN[+1216.423]QTLR.Y	HexNAc(2)Hex(5)	N[+1216]	1074.45	2	2147.9	2147.9	0	-0.3	398	Specific	251.93	107.68	107.68	2.15	24	>sp|P11717|MPRI_HUMAN Cation-independent mannose-6-phosphate receptor OS=Homo sapiens OX=9606 GN=IGF2R PE=1 SV=3	12317	2D_IGP_A_R1.1965.1965.2	controllerType=0 controllerNumber=1 scan=1965	8.4843
R.ALN[+1540.529]ESKR.V	HexNAc(2)Hex(7)	N[+1541]	1179.49	2	2357.98	2357.98	0	-1	16	Specific	254.68	66.88	66.88	0.88	2	>sp|Q9UGN5|PARP2_HUMAN Poly [ADP-ribose] polymerase 2 OS=Homo sapiens OX=9606 GN=PARP2 PE=1 SV=2	9841	2D_IGP_A_R1.4885.4885.2	controllerType=0 controllerNumber=1 scan=4885	21.1308
K.N[+1378.476]QSYMVR.G	HexNAc(2)Hex(6)	N[+1378]	1138.45	2	2275.9	2275.9	0	0.7	255	Specific	257.25	70.02	70.02	2.81	25	>sp|Q03405|UPAR_HUMAN Urokinase plasminogen activator surface receptor OS=Homo sapiens OX=9606 GN=PLAUR PE=1 SV=1	18772	2D_IGP_A_R1.3889.3889.2	controllerType=0 controllerNumber=1 scan=3889	16.7947
R.N[+1864.634]LSYTC[+57.021]R.A	HexNAc(2)Hex(9)	C[+57], N[+1865]	1389.53	2	2778.06	2778.05	0	1.7	110	Specific	258.98	61.1	61.1	2.22	2	>sp|P24468|COT2_HUMAN COUP transcription factor 2 OS=Homo sapiens OX=9606 GN=NR2F2 PE=1 SV=1	2400	2D_IGP_A_R1.1914.1914.2	controllerType=0 controllerNumber=1 scan=1914	8.2625
K.DLM[+15.995]VIN[+1702.581]R.S	HexNAc(2)Hex(8)	M[+16], N[+1703]	1290.02	2	2579.04	2579.04	0	-1.3	224	Specific	259.92	145.65	145.65	3.33	11	>sp|Q96KA5|CLP1L_HUMAN Cleft lip and palate transmembrane protein 1-like protein OS=Homo sapiens OX=9606 GN=CLPTM1L PE=1 SV=1	1199	2D_IGP_A_R1.6953.6953.2	controllerType=0 controllerNumber=1 scan=6953	30.1123
R.N[+2026.687]LSISTK.N	HexNAc(2)Hex(10)	N[+2027]	1395.06	2	2789.12	2789.12	0	-0.2	674	Specific	260.99	0.47	0.47	0.92	3	>sp|A8K979|ERI2_HUMAN ERI1 exoribonuclease 2 OS=Homo sapiens OX=9606 GN=ERI2 PE=2 SV=2	6188	2D_IGP_A_R1.2869.2869.2	controllerType=0 controllerNumber=1 scan=2869	12.3955
K.GN[+1378.476]ETIAR.L	HexNAc(2)Hex(6)	N[+1378]	1069.94	2	2138.87	2138.87	0	-0.6	450	Specific	263.75	18.15	18.15	1.45	5	>sp|Q6ZUT9|DEN5B_HUMAN DENN domain-containing protein 5B OS=Homo sapiens OX=9606 GN=DENND5B PE=1 SV=2	6386	2D_IGP_A_R1.2827.2827.2	controllerType=0 controllerNumber=1 scan=2827	12.2146
K.NQN[+1378.476]GTFK.D	HexNAc(2)Hex(6)	N[+1378]	1093.94	2	2186.87	2186.87	0	0.2	76	Specific	265.57	104.44	104.44	2.62	1	>sp|Q9NUN5|LMBD1_HUMAN Probable lysosomal cobalamin transporter OS=Homo sapiens OX=9606 GN=LMBRD1 PE=1 SV=1	10355	2D_IGP_A_R1.1748.1748.2	controllerType=0 controllerNumber=1 scan=1748	7.5461
K.N[+2350.830]NTYLVK.R	HexNAc(4)Hex(5)Fuc(1)NeuAc(2)	N[+2351]	1068.1	3	3202.29	3202.29	0	0	150	Specific	268.35	93.05	93.05	2.43	4	>sp|Q6P4E1|CASC4_HUMAN Protein CASC4 OS=Homo sapiens OX=9606 GN=CASC4 PE=1 SV=2	8342	2D_IGP_A_R1.7007.7007.3	controllerType=0 controllerNumber=1 scan=7007	30.3454
R.N[+2569.905]TTIFLK.F	HexNAc(5)Hex(6)NeuAc(2)	N[+2570]	1136.14	3	3406.39	3406.39	0	0.5	62	Specific	269.41	108.77	108.77	2.16	6	>sp|Q8NBN3|TM87A_HUMAN Transmembrane protein 87A OS=Homo sapiens OX=9606 GN=TMEM87A PE=1 SV=3	19278	2D_IGP_A_R1.11482.11482.3	controllerType=0 controllerNumber=1 scan=11482	49.6168
K.N[+2391.857]QTNLER.K	HexNAc(5)Hex(4)Fuc(1)NeuAc(2)	N[+2392]	1089.44	3	3266.3	3266.29	0	0.4	144	Specific	270.4	51.55	51.55	2.41	10	>sp|Q8NBJ4|GOLM1_HUMAN Golgi membrane protein 1 OS=Homo sapiens OX=9606 GN=GOLM1 PE=1 SV=1	19786	2D_IGP_A_R1.3327.3327.3	controllerType=0 controllerNumber=1 scan=3327	14.3863
R.LN[+3155.132]SSTIK.Y	HexNAc(7)Hex(8)Fuc(1)NeuAc(1)	N[+3155]	1306.53	3	3917.57	3917.57	0	1	274	Specific	270.87	13.65	13.65	2.14	84	>sp|P13473|LAMP2_HUMAN Lysosome-associated membrane glycoprotein 2 OS=Homo sapiens OX=9606 GN=LAMP2 PE=1 SV=2	6694	2D_IGP_A_R1.3561.3561.3	controllerType=0 controllerNumber=1 scan=3561	15.3834
K.MFSN[+1702.581]C[+57.021]SK.Q	HexNAc(2)Hex(8)	C[+57], N[+1703]	1288.47	2	2575.94	2575.94	0	0.8	449	Specific	271.32	191.1	191.1	4.66	19	>sp|P78536|ADA17_HUMAN Disintegrin and metalloproteinase domain-containing protein 17 OS=Homo sapiens OX=9606 GN=ADAM17 PE=1 SV=1	606	2D_IGP_A_R1.2508.2508.2	controllerType=0 controllerNumber=1 scan=2508	10.8399
K.N[+2350.830]QSYMVR.G	HexNAc(4)Hex(5)Fuc(1)NeuAc(2)	N[+2351]	1083.42	3	3248.25	3248.26	0	-0.2	255	Specific	272.14	91.14	91.14	3.25	25	>sp|Q03405|UPAR_HUMAN Urokinase plasminogen activator surface receptor OS=Homo sapiens OX=9606 GN=PLAUR PE=1 SV=1	18772	2D_IGP_A_R1.5936.5936.3	controllerType=0 controllerNumber=1 scan=5936	25.6686
K.GN[+1540.529]ETIAR.L	HexNAc(2)Hex(7)	N[+1541]	1150.96	2	2300.92	2300.92	0	-0.4	450	Specific	272.65	25.48	25.48	1.57	5	>sp|Q6ZUT9|DEN5B_HUMAN DENN domain-containing protein 5B OS=Homo sapiens OX=9606 GN=DENND5B PE=1 SV=2	6386	2D_IGP_A_R1.2784.2784.2	controllerType=0 controllerNumber=1 scan=2784	12.0255
K.NLGN[+1864.634]NTK.L	HexNAc(2)Hex(9)	N[+1865]	1313.02	2	2625.03	2625.03	0	-0.7	330	Specific	272.83	67.86	67.86	2.61	5	>sp|Q16880|CGT_HUMAN 2-hydroxyacylsphingosine 1-beta-galactosyltransferase OS=Homo sapiens OX=9606 GN=UGT8 PE=2 SV=2	8907	2D_IGP_A_R1.1478.1478.2	controllerType=0 controllerNumber=1 scan=1478	6.3873
K.GMN[+1540.529]FTWK.T	HexNAc(2)Hex(7)	N[+1541]	1212.48	2	2423.95	2423.94	0	2.6	297	Specific	275.13	111.11	111.11	1.56	3	>sp|Q9P2C4|TM181_HUMAN Transmembrane protein 181 OS=Homo sapiens OX=9606 GN=TMEM181 PE=1 SV=2	18428	2D_IGP_A_R1.11922.11922.2	controllerType=0 controllerNumber=1 scan=11922	51.5052
R.LN[+2789.999]SSTIK.Y	HexNAc(6)Hex(7)Fuc(1)NeuAc(1)	N[+2790]	1184.82	3	3552.43	3552.43	0	-1.2	274	Specific	276.87	17.93	17.93	2.1	84	>sp|P13473|LAMP2_HUMAN Lysosome-associated membrane glycoprotein 2 OS=Homo sapiens OX=9606 GN=LAMP2 PE=1 SV=2	6694	2D_IGP_A_R1.3634.3634.3	controllerType=0 controllerNumber=1 scan=3634	15.7013
R.YHN[+1378.476]QTLR.Y	HexNAc(2)Hex(6)	N[+1378]	1155.48	2	2309.95	2309.95	0	-1.1	398	Specific	276.95	128.98	128.98	2.17	24	>sp|P11717|MPRI_HUMAN Cation-independent mannose-6-phosphate receptor OS=Homo sapiens OX=9606 GN=IGF2R PE=1 SV=3	12317	2D_IGP_A_R1.1871.1871.2	controllerType=0 controllerNumber=1 scan=1871	8.0794
K.SN[+1702.581]LTVLR.E	HexNAc(2)Hex(8)	N[+1703]	1253.03	2	2505.06	2505.06	0	-1	704	Specific	279.72	27.77	27.77	2.17	6	>sp|P18084|ITB5_HUMAN Integrin beta-5 OS=Homo sapiens OX=9606 GN=ITGB5 PE=1 SV=1	11995	2D_IGP_A_R1.6647.6647.2	controllerType=0 controllerNumber=1 scan=6647	28.7762
K.DN[+2715.963]TTVTR.L	HexNAc(5)Hex(6)Fuc(1)NeuAc(2)	N[+2716]	1174.79	3	3522.36	3522.36	0	-0.6	248	Specific	281.72	46.41	46.41	2.61	56	>sp|P11279|LAMP1_HUMAN Lysosome-associated membrane glycoprotein 1 OS=Homo sapiens OX=9606 GN=LAMP1 PE=1 SV=3	4405	2D_IGP_A_R1.2892.2892.3	controllerType=0 controllerNumber=1 scan=2892	12.495
K.DN[+2424.867]TTVTR.L	HexNAc(5)Hex(6)Fuc(1)NeuAc(1)	N[+2425]	1077.76	3	3231.27	3231.27	0	0.2	248	Specific	283.2	96.41	96.41	3.57	56	>sp|P11279|LAMP1_HUMAN Lysosome-associated membrane glycoprotein 1 OS=Homo sapiens OX=9606 GN=LAMP1 PE=1 SV=3	4405	2D_IGP_A_R1.2703.2703.3	controllerType=0 controllerNumber=1 scan=2703	11.6777
K.DFSKHN[+2204.772]R.T	HexNAc(4)Hex(5)NeuAc(2)	N[+2205]	1036.74	3	3108.21	3108.22	0	-1.2	690	Specific	286.18	49.54	49.54	0.89	2	>sp|Q6ZN30|BNC2_HUMAN Zinc finger protein basonuclin-2 OS=Homo sapiens OX=9606 GN=BNC2 PE=1 SV=1	4888	2D_IGP_A_R1.3515.3515.3	controllerType=0 controllerNumber=1 scan=3515	15.1914
K.C[+57.021]KPN[+2278.809]QTR.T	HexNAc(5)Hex(6)NeuAc(1)	C[+57], N[+2279]	1061.42	3	3182.25	3182.26	0	-0.7	3	Specific	287.68	8.72	8.72	0.58	1	>sp|Q96G61|NUD11_HUMAN Diphosphoinositol polyphosphate phosphohydrolase 3-beta OS=Homo sapiens OX=9606 GN=NUDT11 PE=1 SV=1	10649	2D_IGP_A_R1.2980.2980.3	controllerType=0 controllerNumber=1 scan=2980	12.8802
R.QLN[+1378.476]GSER.A	HexNAc(2)Hex(6)	N[+1378]	1091.44	2	2181.88	2181.88	0	0.1	460	Specific	288.06	55.32	55.32	1.77	1	>sp|Q8IVL6|P3H3_HUMAN Prolyl 3-hydroxylase 3 OS=Homo sapiens OX=9606 GN=P3H3 PE=1 SV=1	10835	2D_IGP_A_R1.1656.1656.2	controllerType=0 controllerNumber=1 scan=1656	7.1534
R.N[+2059.735]YTLSFK.E	HexNAc(4)Hex(5)Fuc(1)NeuAc(1)	N[+2060]	1466.6	2	2932.19	2932.19	0	1.2	79	Specific	289.94	30.38	30.38	1.42	4	>sp|Q32NC0|CR021_HUMAN UPF0711 protein C18orf21 OS=Homo sapiens OX=9606 GN=C18orf21 PE=1 SV=1	2889	2D_IGP_A_R1.10594.10594.2	controllerType=0 controllerNumber=1 scan=10594	45.8756
R.LN[+2715.963]SSTIK.Y	HexNAc(5)Hex(6)Fuc(1)NeuAc(2)	N[+2716]	1160.14	3	3478.4	3478.4	0	0.2	274	Specific	289.99	29.98	29.98	2.24	84	>sp|P13473|LAMP2_HUMAN Lysosome-associated membrane glycoprotein 2 OS=Homo sapiens OX=9606 GN=LAMP2 PE=1 SV=2	6694	2D_IGP_A_R1.4647.4647.3	controllerType=0 controllerNumber=1 scan=4647	20.0932
K.N[+1216.423]NSIPDK.Q	HexNAc(2)Hex(5)	N[+1216]	1002.41	2	2003.82	2003.82	0	-1.1	238	Specific	291.91	120.08	120.08	4.03	8	>sp|Q08431|MFGM_HUMAN Lactadherin OS=Homo sapiens OX=9606 GN=MFGE8 PE=1 SV=3	7921	2D_IGP_A_R1.2358.2358.2	controllerType=0 controllerNumber=1 scan=2358	10.1911
K.DN[+2715.963]TTVTR.L	HexNAc(5)Hex(6)Fuc(1)NeuAc(2)	N[+2716]	1174.79	3	3522.36	3522.36	0	0.2	248	Specific	292.31	78.15	78.15	3.08	56	>sp|P11279|LAMP1_HUMAN Lysosome-associated membrane glycoprotein 1 OS=Homo sapiens OX=9606 GN=LAMP1 PE=1 SV=3	4405	2D_IGP_A_R1.3024.3024.3	controllerType=0 controllerNumber=1 scan=3024	13.0707
R.LN[+3083.110]SSTIK.Y	HexNAc(8)Hex(9)	N[+3083]	1282.52	3	3845.55	3845.55	0	0.4	274	Specific	295.7	46.1	24.25	2.6	84	>sp|P13473|LAMP2_HUMAN Lysosome-associated membrane glycoprotein 2 OS=Homo sapiens OX=9606 GN=LAMP2 PE=1 SV=2	6694	2D_IGP_A_R1.2875.2875.3	controllerType=0 controllerNumber=1 scan=2875	12.4231
K.N[+2350.830]NTYLVK.R	HexNAc(4)Hex(5)Fuc(1)NeuAc(2)	N[+2351]	1068.1	3	3202.29	3202.29	0	-1.3	150	Specific	297.04	124.85	124.85	2.56	4	>sp|Q6P4E1|CASC4_HUMAN Protein CASC4 OS=Homo sapiens OX=9606 GN=CASC4 PE=1 SV=2	8342	2D_IGP_A_R1.6841.6841.3	controllerType=0 controllerNumber=1 scan=6841	29.623
R.AC[+57.021]MN[+1864.634]ETR.I	HexNAc(2)Hex(9)	C[+57], N[+1865]	1373.5	2	2746	2745.99	0	1	184	Specific	299.74	173.37	173.37	4.67	24	>sp|P42892|ECE1_HUMAN Endothelin-converting enzyme 1 OS=Homo sapiens OX=9606 GN=ECE1 PE=1 SV=2	4441	2D_IGP_A_R1.1774.1774.2	controllerType=0 controllerNumber=1 scan=1774	7.6566
K.DN[+2059.735]TTVTR.L	HexNAc(4)Hex(5)Fuc(1)NeuAc(1)	N[+2060]	956.05	3	2866.13	2866.14	0	-0.2	248	Specific	303.53	103.34	103.34	4.11	56	>sp|P11279|LAMP1_HUMAN Lysosome-associated membrane glycoprotein 1 OS=Homo sapiens OX=9606 GN=LAMP1 PE=1 SV=3	4405	2D_IGP_A_R1.2482.2482.3	controllerType=0 controllerNumber=1 scan=2482	10.7263
R.N[+1540.529]FSGPDK.D	HexNAc(2)Hex(7)	N[+1541]	1152.95	2	2304.89	2304.89	0	0.2	502	Specific	304.75	121.95	121.95	4.64	8	>sp|Q8IWF2|FXRD2_HUMAN FAD-dependent oxidoreductase domain-containing protein 2 OS=Homo sapiens OX=9606 GN=FOXRED2 PE=1 SV=1	6148	2D_IGP_A_R1.2726.2726.2	controllerType=0 controllerNumber=1 scan=2726	11.7746
K.DN[+1768.640]TTVTR.L	HexNAc(4)Hex(5)Fuc(1)	N[+1769]	1288.02	2	2575.04	2575.04	0	0.2	248	Specific	304.77	97.19	97.19	4.35	56	>sp|P11279|LAMP1_HUMAN Lysosome-associated membrane glycoprotein 1 OS=Homo sapiens OX=9606 GN=LAMP1 PE=1 SV=3	4405	2D_IGP_A_R1.2205.2205.2	controllerType=0 controllerNumber=1 scan=2205	9.5263
R.LN[+2717.978]SSTIK.Y	HexNAc(7)Hex(8)	N[+2718]	1160.81	3	3480.41	3480.41	0	-0.5	274	Specific	308.41	23.21	23.21	2.42	84	>sp|P13473|LAMP2_HUMAN Lysosome-associated membrane glycoprotein 2 OS=Homo sapiens OX=9606 GN=LAMP2 PE=1 SV=2	6694	2D_IGP_A_R1.2904.2904.3	controllerType=0 controllerNumber=1 scan=2904	12.5473
K.DFSKHN[+2569.905]R.T	HexNAc(5)Hex(6)NeuAc(2)	N[+2570]	1158.45	3	3473.35	3473.35	0	0.4	690	Specific	317.65	39.36	39.36	0.91	2	>sp|Q6ZN30|BNC2_HUMAN Zinc finger protein basonuclin-2 OS=Homo sapiens OX=9606 GN=BNC2 PE=1 SV=1	4888	2D_IGP_A_R1.3446.3446.3	controllerType=0 controllerNumber=1 scan=3446	14.9049
R.N[+3372.190]ATGDYK.C	HexNAc(6)Hex(7)Fuc(1)NeuAc(3)	N[+3372]	1380.85	3	4140.55	4140.54	0	0.6	306	Specific	318.21	91.82	91.82	4.07	35	>sp|Q13740|CD166_HUMAN CD166 antigen OS=Homo sapiens OX=9606 GN=ALCAM PE=1 SV=2	8642	2D_IGP_A_R1.2889.2889.3	controllerType=0 controllerNumber=1 scan=2889	12.4848
K.DN[+3007.058]TTVTR.L	HexNAc(5)Hex(6)Fuc(1)NeuAc(3)	N[+3007]	1271.82	3	3813.46	3813.46	0	-0.5	248	Specific	320.77	87.09	87.09	4.07	56	>sp|P11279|LAMP1_HUMAN Lysosome-associated membrane glycoprotein 1 OS=Homo sapiens OX=9606 GN=LAMP1 PE=1 SV=3	4405	2D_IGP_A_R1.3372.3372.3	controllerType=0 controllerNumber=1 scan=3372	14.5808
K.N[+2059.735]QSYMVR.G	HexNAc(4)Hex(5)Fuc(1)NeuAc(1)	N[+2060]	986.392	3	2957.16	2957.16	0	0.2	255	Specific	324.76	36.79	36.79	2.41	25	>sp|Q03405|UPAR_HUMAN Urokinase plasminogen activator surface receptor OS=Homo sapiens OX=9606 GN=PLAUR PE=1 SV=1	18772	2D_IGP_A_R1.5039.5039.3	controllerType=0 controllerNumber=1 scan=5039	21.8004
R.GIN[+1702.581]ESYK.K	HexNAc(2)Hex(8)	N[+1703]	1256.99	2	2512.98	2512.98	0	0.6	210	Specific	325.19	62.26	62.26	4.1	16	>sp|P50897|PPT1_HUMAN Palmitoyl-protein thioesterase 1 OS=Homo sapiens OX=9606 GN=PPT1 PE=1 SV=1	7591	2D_IGP_A_R1.3172.3172.2	controllerType=0 controllerNumber=1 scan=3172	13.7183
K.N[+1540.529]NSIPDK.Q	HexNAc(2)Hex(7)	N[+1541]	1164.46	2	2327.92	2327.92	0	-0.1	238	Specific	325.64	204.86	204.86	4.98	8	>sp|Q08431|MFGM_HUMAN Lactadherin OS=Homo sapiens OX=9606 GN=MFGE8 PE=1 SV=3	7921	2D_IGP_A_R1.2192.2192.3	controllerType=0 controllerNumber=1 scan=2192	9.4692
R.N[+1864.634]FSGPDK.D	HexNAc(2)Hex(9)	N[+1865]	1315	2	2628.99	2628.99	0	-1.3	502	Specific	326.49	128.88	128.88	4.27	8	>sp|Q8IWF2|FXRD2_HUMAN FAD-dependent oxidoreductase domain-containing protein 2 OS=Homo sapiens OX=9606 GN=FOXRED2 PE=1 SV=1	6148	2D_IGP_A_R1.2598.2598.2	controllerType=0 controllerNumber=1 scan=2598	11.2236
R.LN[+2133.772]SSTIK.Y	HexNAc(5)Hex(6)Fuc(1)	N[+2134]	966.074	3	2896.21	2896.21	0	0.1	274	Specific	332.01	54.18	54.18	3.08	84	>sp|P13473|LAMP2_HUMAN Lysosome-associated membrane glycoprotein 2 OS=Homo sapiens OX=9606 GN=LAMP2 PE=1 SV=2	6694	2D_IGP_A_R1.3049.3049.3	controllerType=0 controllerNumber=1 scan=3049	13.1811
R.N[+1702.581]FSGPDK.D	HexNAc(2)Hex(8)	N[+1703]	1233.97	2	2466.94	2466.94	0	-0.9	502	Specific	333.16	125.47	125.47	4.27	8	>sp|Q8IWF2|FXRD2_HUMAN FAD-dependent oxidoreductase domain-containing protein 2 OS=Homo sapiens OX=9606 GN=FOXRED2 PE=1 SV=1	6148	2D_IGP_A_R1.2619.2619.2	controllerType=0 controllerNumber=1 scan=2619	11.3117
R.N[+1378.476]FSGPDK.D	HexNAc(2)Hex(6)	N[+1378]	1071.92	2	2142.83	2142.83	0	-0.3	502	Specific	333.72	128.76	128.76	4.64	8	>sp|Q8IWF2|FXRD2_HUMAN FAD-dependent oxidoreductase domain-containing protein 2 OS=Homo sapiens OX=9606 GN=FOXRED2 PE=1 SV=1	6148	2D_IGP_A_R1.2760.2760.2	controllerType=0 controllerNumber=1 scan=2760	11.9209
K.FTPVHN[+1702.581]R.T	HexNAc(2)Hex(8)	N[+1703]	858.351	3	2573.04	2573.04	0	-0.3	942	Specific	335.67	221.29	221.29	5.05	14	>sp|Q92545|TM131_HUMAN Transmembrane protein 131 OS=Homo sapiens OX=9606 GN=TMEM131 PE=1 SV=3	13901	2D_IGP_A_R1.2286.2286.3	controllerType=0 controllerNumber=1 scan=2286	9.8782
K.NLGN[+1540.529]NTK.L	HexNAc(2)Hex(7)	N[+1541]	1150.96	2	2300.92	2300.92	0	-1.3	330	Specific	337.13	129.93	129.93	4.27	5	>sp|Q16880|CGT_HUMAN 2-hydroxyacylsphingosine 1-beta-galactosyltransferase OS=Homo sapiens OX=9606 GN=UGT8 PE=2 SV=2	8907	2D_IGP_A_R1.1483.1483.2	controllerType=0 controllerNumber=1 scan=1483	6.4091
K.N[+2059.735]QSYMVR.G	HexNAc(4)Hex(5)Fuc(1)NeuAc(1)	N[+2060]	986.392	3	2957.16	2957.16	0	0.2	255	Specific	344.31	103.12	103.12	4.14	25	>sp|Q03405|UPAR_HUMAN Urokinase plasminogen activator surface receptor OS=Homo sapiens OX=9606 GN=PLAUR PE=1 SV=1	18772	2D_IGP_A_R1.4881.4881.3	controllerType=0 controllerNumber=1 scan=4881	21.1118
R.N[+2059.735]ATGDYK.C	HexNAc(4)Hex(5)Fuc(1)NeuAc(1)	N[+2060]	943.367	3	2828.09	2828.09	0	-0.2	306	Specific	348.13	127.52	127.52	4.4	35	>sp|Q13740|CD166_HUMAN CD166 antigen OS=Homo sapiens OX=9606 GN=ALCAM PE=1 SV=2	8642	2D_IGP_A_R1.2317.2317.3	controllerType=0 controllerNumber=1 scan=2317	10.0141
K.LLN[+1378.476]GSQR.V	HexNAc(2)Hex(6)	N[+1378]	1083.46	2	2165.92	2165.92	0	-0.7	465	Specific	348.96	114.77	114.77	4.04	7	>sp|Q32P28|P3H1_HUMAN Prolyl 3-hydroxylase 1 OS=Homo sapiens OX=9606 GN=P3H1 PE=1 SV=2	15467	2D_IGP_A_R1.2716.2716.3	controllerType=0 controllerNumber=1 scan=2716	11.7347
K.YSN[+1702.581]NSWR.Y	HexNAc(2)Hex(8)	N[+1703]	1315	2	2628.99	2628.99	0	0.4	174	Specific	349.53	191.94	191.94	4.24	2	>sp|P01137|TGFB1_HUMAN Transforming growth factor beta-1 proprotein OS=Homo sapiens OX=9606 GN=TGFB1 PE=1 SV=2	15677	2D_IGP_A_R1.3408.3408.2	controllerType=0 controllerNumber=1 scan=3408	14.7379
K.GN[+1864.634]ETIAR.L	HexNAc(2)Hex(9)	N[+1865]	1313.02	2	2625.03	2625.03	0	0.2	450	Specific	352.98	47.55	47.55	2.95	5	>sp|Q6ZUT9|DEN5B_HUMAN DENN domain-containing protein 5B OS=Homo sapiens OX=9606 GN=DENND5B PE=1 SV=2	6386	2D_IGP_A_R1.2660.2660.2	controllerType=0 controllerNumber=1 scan=2660	11.4913
K.GN[+1702.581]ETIAR.L	HexNAc(2)Hex(8)	N[+1703]	1231.99	2	2462.97	2462.98	0	-1.1	450	Specific	353.28	37.32	37.32	1.6	5	>sp|Q6ZUT9|DEN5B_HUMAN DENN domain-containing protein 5B OS=Homo sapiens OX=9606 GN=DENND5B PE=1 SV=2	6386	2D_IGP_A_R1.2671.2671.2	controllerType=0 controllerNumber=1 scan=2671	11.539
R.LN[+3009.074]SSTIK.Y	HexNAc(7)Hex(8)NeuAc(1)	N[+3009]	1257.84	3	3771.51	3771.51	0	1.1	274	Specific	354.4	55.01	55.01	3.12	84	>sp|P13473|LAMP2_HUMAN Lysosome-associated membrane glycoprotein 2 OS=Homo sapiens OX=9606 GN=LAMP2 PE=1 SV=2	6694	2D_IGP_A_R1.3608.3608.3	controllerType=0 controllerNumber=1 scan=3608	15.5877
R.LN[+2935.037]SSTIK.Y	HexNAc(6)Hex(7)NeuAc(2)	N[+2935]	1233.16	3	3697.48	3697.47	0	0.8	274	Specific	355.41	52.04	52.04	3.12	84	>sp|P13473|LAMP2_HUMAN Lysosome-associated membrane glycoprotein 2 OS=Homo sapiens OX=9606 GN=LAMP2 PE=1 SV=2	6694	2D_IGP_A_R1.4345.4345.3	controllerType=0 controllerNumber=1 scan=4345	18.7775
R.LN[+2569.905]SSTIK.Y	HexNAc(5)Hex(6)NeuAc(2)	N[+2570]	1111.45	3	3332.34	3332.34	0	0.6	274	Specific	356.42	36.02	36.02	2.44	84	>sp|P13473|LAMP2_HUMAN Lysosome-associated membrane glycoprotein 2 OS=Homo sapiens OX=9606 GN=LAMP2 PE=1 SV=2	6694	2D_IGP_A_R1.4665.4665.3	controllerType=0 controllerNumber=1 scan=4665	20.1696
K.LLN[+1216.423]GSQR.V	HexNAc(2)Hex(5)	N[+1216]	1002.43	2	2003.86	2003.86	0	-1.5	465	Specific	358.05	142.6	142.6	4.41	7	>sp|Q32P28|P3H1_HUMAN Prolyl 3-hydroxylase 1 OS=Homo sapiens OX=9606 GN=P3H1 PE=1 SV=2	15467	2D_IGP_A_R1.2801.2801.2	controllerType=0 controllerNumber=1 scan=2801	12.1015
R.LN[+2569.905]SSTIK.Y	HexNAc(5)Hex(6)NeuAc(2)	N[+2570]	1111.45	3	3332.34	3332.34	0	0.2	274	Specific	358.12	52.87	52.87	3.13	84	>sp|P13473|LAMP2_HUMAN Lysosome-associated membrane glycoprotein 2 OS=Homo sapiens OX=9606 GN=LAMP2 PE=1 SV=2	6694	2D_IGP_A_R1.4637.4637.3	controllerType=0 controllerNumber=1 scan=4637	20.0499
R.N[+2715.963]ATGDYK.C	HexNAc(5)Hex(6)Fuc(1)NeuAc(2)	N[+2716]	1162.11	3	3484.31	3484.31	0	-0.6	306	Specific	358.73	117.89	117.89	4.14	35	>sp|Q13740|CD166_HUMAN CD166 antigen OS=Homo sapiens OX=9606 GN=ALCAM PE=1 SV=2	8642	2D_IGP_A_R1.2800.2800.3	controllerType=0 controllerNumber=1 scan=2800	12.0969
R.LN[+2716.983]SSTIK.Y	HexNAc(5)Hex(6)Fuc(3)NeuAc(1)	N[+2717]	1160.48	3	3479.41	3479.42	0	-2.1	274	Specific	359.96	70.34	70.34	2.24	84	>sp|P13473|LAMP2_HUMAN Lysosome-associated membrane glycoprotein 2 OS=Homo sapiens OX=9606 GN=LAMP2 PE=1 SV=2	6694	2D_IGP_A_R1.2977.2977.3	controllerType=0 controllerNumber=1 scan=2977	12.8664
K.AAN[+1540.529]GSLR.A	HexNAc(2)Hex(7)	N[+1541]	1114.95	2	2228.9	2228.9	0	-0.3	320	Specific	361.29	50.3	50.3	3.96	56	>sp|P11279|LAMP1_HUMAN Lysosome-associated membrane glycoprotein 1 OS=Homo sapiens OX=9606 GN=LAMP1 PE=1 SV=3	4405	2D_IGP_A_R1.1579.1579.2	controllerType=0 controllerNumber=1 scan=1579	6.8234
K.SIN[+1702.581]YTC[+57.021]R.I	HexNAc(2)Hex(8)	C[+57], N[+1703]	1308.5	2	2616	2616	0	0.2	180	Specific	361.84	44.09	44.09	3.14	3	>sp|Q8N614|TM156_HUMAN Transmembrane protein 156 OS=Homo sapiens OX=9606 GN=TMEM156 PE=2 SV=2	14223	2D_IGP_A_R1.3987.3987.2	controllerType=0 controllerNumber=1 scan=3987	17.2186
K.N[+2350.830]QTNLER.K	HexNAc(4)Hex(5)Fuc(1)NeuAc(2)	N[+2351]	1075.76	3	3225.27	3225.27	0	0.1	144	Specific	363.8	124.09	124.09	4.47	10	>sp|Q8NBJ4|GOLM1_HUMAN Golgi membrane protein 1 OS=Homo sapiens OX=9606 GN=GOLM1 PE=1 SV=1	19786	2D_IGP_A_R1.3444.3444.3	controllerType=0 controllerNumber=1 scan=3444	14.895
R.LKPLFN[+1378.476]K.S	HexNAc(2)Hex(6)	N[+1378]	1119.51	2	2238.01	2238.02	0	-0.3	52	Specific	367.64	167.89	167.89	3.27	28	>sp|P20645|MPRD_HUMAN Cation-dependent mannose-6-phosphate receptor OS=Homo sapiens OX=9606 GN=M6PR PE=1 SV=1	11960	2D_IGP_A_R1.6386.6386.2	controllerType=0 controllerNumber=1 scan=6386	27.6412
K.N[+2026.687]QSYMVR.G	HexNAc(2)Hex(10)	N[+2027]	1462.56	2	2924.12	2924.11	0	1.6	255	Specific	367.93	123.66	123.66	4.22	25	>sp|Q03405|UPAR_HUMAN Urokinase plasminogen activator surface receptor OS=Homo sapiens OX=9606 GN=PLAUR PE=1 SV=1	18772	2D_IGP_A_R1.3678.3678.2	controllerType=0 controllerNumber=1 scan=3678	15.8914
R.N[+3081.095]ATGDYK.C	HexNAc(6)Hex(7)Fuc(1)NeuAc(2)	N[+3081]	1283.82	3	3849.44	3849.45	0	-0.6	306	Specific	368.64	127.09	127.09	4.47	35	>sp|Q13740|CD166_HUMAN CD166 antigen OS=Homo sapiens OX=9606 GN=ALCAM PE=1 SV=2	8642	2D_IGP_A_R1.2543.2543.3	controllerType=0 controllerNumber=1 scan=2543	10.9882
R.LN[+1257.449]SSTIK.Y	HexNAc(3)Hex(4)	N[+1257]	1010.45	2	2019.89	2019.88	0	0.1	274	Specific	368.96	61.66	61.66	4.2	84	>sp|P13473|LAMP2_HUMAN Lysosome-associated membrane glycoprotein 2 OS=Homo sapiens OX=9606 GN=LAMP2 PE=1 SV=2	6694	2D_IGP_A_R1.3146.3146.2	controllerType=0 controllerNumber=1 scan=3146	13.6046
R.LN[+2059.735]SSTIK.Y	HexNAc(4)Hex(5)Fuc(1)NeuAc(1)	N[+2060]	941.395	3	2822.17	2822.17	0	0.2	274	Specific	372.26	57.48	57.48	3.25	84	>sp|P13473|LAMP2_HUMAN Lysosome-associated membrane glycoprotein 2 OS=Homo sapiens OX=9606 GN=LAMP2 PE=1 SV=2	6694	2D_IGP_A_R1.3814.3814.3	controllerType=0 controllerNumber=1 scan=3814	16.4746
K.N[+2350.830]QTNLER.K	HexNAc(4)Hex(5)Fuc(1)NeuAc(2)	N[+2351]	1075.76	3	3225.27	3225.27	0	0.4	144	Specific	373.76	89.8	89.8	4.17	10	>sp|Q8NBJ4|GOLM1_HUMAN Golgi membrane protein 1 OS=Homo sapiens OX=9606 GN=GOLM1 PE=1 SV=1	19786	2D_IGP_A_R1.3300.3300.3	controllerType=0 controllerNumber=1 scan=3300	14.2672
K.N[+1864.634]STAYFR.G	HexNAc(2)Hex(9)	N[+1865]	1362.03	2	2723.05	2723.04	0	0.7	204	Specific	374.57	211.69	211.69	5.07	3	>sp|Q8NBL1|PGLT1_HUMAN Protein O-glucosyltransferase 1 OS=Homo sapiens OX=9606 GN=POGLUT1 PE=1 SV=1	12272	2D_IGP_A_R1.4317.4317.2	controllerType=0 controllerNumber=1 scan=4317	18.6557
R.LN[+2717.978]SSTIK.Y	HexNAc(7)Hex(8)	N[+2718]	1160.81	3	3480.41	3480.41	0	-0.5	274	Specific	376.07	54.71	54.71	3.25	84	>sp|P13473|LAMP2_HUMAN Lysosome-associated membrane glycoprotein 2 OS=Homo sapiens OX=9606 GN=LAMP2 PE=1 SV=2	6694	2D_IGP_A_R1.2899.2899.2	controllerType=0 controllerNumber=1 scan=2899	12.528
K.IYIPLN[+1864.634]K.T	HexNAc(2)Hex(9)	N[+1865]	1363.08	2	2725.16	2725.16	0	0.8	40	Specific	378.94	255.68	255.68	5.24	20	>sp|Q92542|NICA_HUMAN Nicastrin OS=Homo sapiens OX=9606 GN=NCSTN PE=1 SV=2	7240	2D_IGP_A_R1.10868.10868.2	controllerType=0 controllerNumber=1 scan=10868	47.0012
K.SIN[+1864.634]YTC[+57.021]R.I	HexNAc(2)Hex(9)	C[+57], N[+1865]	1389.53	2	2778.05	2778.05	0	-0.3	180	Specific	380.06	69.83	69.83	3.52	3	>sp|Q8N614|TM156_HUMAN Transmembrane protein 156 OS=Homo sapiens OX=9606 GN=TMEM156 PE=2 SV=2	14223	2D_IGP_A_R1.3954.3954.2	controllerType=0 controllerNumber=1 scan=3954	17.0787
R.LN[+2935.037]SSTIK.Y	HexNAc(6)Hex(7)NeuAc(2)	N[+2935]	1233.16	3	3697.47	3697.47	0	0.1	274	Specific	381.23	58.18	58.18	3.58	84	>sp|P13473|LAMP2_HUMAN Lysosome-associated membrane glycoprotein 2 OS=Homo sapiens OX=9606 GN=LAMP2 PE=1 SV=2	6694	2D_IGP_A_R1.4414.4414.3	controllerType=0 controllerNumber=1 scan=4414	19.0769
R.VELN[+1864.634]TSR.D	HexNAc(2)Hex(9)	N[+1865]	1342.04	2	2683.07	2683.07	0	0.4	840	Specific	381.45	100.6	100.6	4.62	7	>sp|P78357|CNTP1_HUMAN Contactin-associated protein 1 OS=Homo sapiens OX=9606 GN=CNTNAP1 PE=1 SV=1	341	2D_IGP_A_R1.3409.3409.2	controllerType=0 controllerNumber=1 scan=3409	14.7426
K.GMN[+1702.581]FTWK.T	HexNAc(2)Hex(8)	N[+1703]	1293.5	2	2585.99	2585.99	0	0.2	297	Specific	382.18	177.55	177.55	4.33	3	>sp|Q9P2C4|TM181_HUMAN Transmembrane protein 181 OS=Homo sapiens OX=9606 GN=TMEM181 PE=1 SV=2	18428	2D_IGP_A_R1.11785.11785.2	controllerType=0 controllerNumber=1 scan=11785	50.9172
K.LLN[+1378.476]GSQR.V	HexNAc(2)Hex(6)	N[+1378]	1083.46	2	2165.92	2165.92	0	-0.7	465	Specific	384.09	148.23	148.23	4.62	7	>sp|Q32P28|P3H1_HUMAN Prolyl 3-hydroxylase 1 OS=Homo sapiens OX=9606 GN=P3H1 PE=1 SV=2	15467	2D_IGP_A_R1.2721.2721.3	controllerType=0 controllerNumber=1 scan=2721	11.7545
R.AC[+57.021]MN[+1622.582]ETR.I	HexNAc(4)Hex(5)	C[+57], N[+1623]	1252.47	2	2503.94	2503.94	0	0.3	184	Specific	385.45	180.88	180.88	5.28	24	>sp|P42892|ECE1_HUMAN Endothelin-converting enzyme 1 OS=Homo sapiens OX=9606 GN=ECE1 PE=1 SV=2	4441	2D_IGP_A_R1.2071.2071.2	controllerType=0 controllerNumber=1 scan=2071	8.9431
K.LLN[+1444.534]GSQR.V	HexNAc(4)Hex(3)Fuc(1)	N[+1445]	1116.49	2	2231.98	2231.98	0	0.3	465	Specific	385.68	95.26	95.26	4.58	7	>sp|Q32P28|P3H1_HUMAN Prolyl 3-hydroxylase 1 OS=Homo sapiens OX=9606 GN=P3H1 PE=1 SV=2	15467	2D_IGP_A_R1.3113.3113.2	controllerType=0 controllerNumber=1 scan=3113	13.4612
K.ATDVLN[+1864.634]K.T	HexNAc(2)Hex(9)	N[+1865]	1313.03	2	2625.06	2625.05	0	0.8	215	Specific	386.42	150.21	150.21	4.99	3	>sp|P26022|PTX3_HUMAN Pentraxin-related protein PTX3 OS=Homo sapiens OX=9606 GN=PTX3 PE=1 SV=3	14084	2D_IGP_A_R1.3086.3086.2	controllerType=0 controllerNumber=1 scan=3086	13.3427
K.YFN[+1540.529]YTVK.V	HexNAc(2)Hex(7)	N[+1541]	1238	2	2475	2475	0	1.7	61	Specific	387.42	233.5	233.5	4.77	11	>sp|O00469|PLOD2_HUMAN Procollagen-lysine,2-oxoglutarate 5-dioxygenase 2 OS=Homo sapiens OX=9606 GN=PLOD2 PE=1 SV=2	15649	2D_IGP_A_R1.8833.8833.2	controllerType=0 controllerNumber=1 scan=8833	38.2835
K.N[+1378.476]STAVWR.G	HexNAc(2)Hex(6)	N[+1378]	1106.45	2	2211.9	2211.9	0	-0.2	302	Specific	387.42	154.23	154.23	4.17	1	>sp|Q6UW63|PLGT2_HUMAN Protein O-glucosyltransferase 2 OS=Homo sapiens OX=9606 GN=POGLUT2 PE=1 SV=1	10765	2D_IGP_A_R1.4368.4368.2	controllerType=0 controllerNumber=1 scan=4368	18.8776
R.LN[+2643.941]SSTIK.Y	HexNAc(6)Hex(7)NeuAc(1)	N[+2644]	1136.13	3	3406.38	3406.38	0	0	274	Specific	388.6	54.28	54.28	3.58	84	>sp|P13473|LAMP2_HUMAN Lysosome-associated membrane glycoprotein 2 OS=Homo sapiens OX=9606 GN=LAMP2 PE=1 SV=2	6694	2D_IGP_A_R1.3520.3520.3	controllerType=0 controllerNumber=1 scan=3520	15.2109
R.N[+2350.830]ATGDYK.C	HexNAc(4)Hex(5)Fuc(1)NeuAc(2)	N[+2351]	1040.4	3	3119.18	3119.18	0	-0.8	306	Specific	390.58	142.59	142.59	4.35	35	>sp|Q13740|CD166_HUMAN CD166 antigen OS=Homo sapiens OX=9606 GN=ALCAM PE=1 SV=2	8642	2D_IGP_A_R1.2843.2843.3	controllerType=0 controllerNumber=1 scan=2843	12.281
R.LKPLFN[+1540.529]K.S	HexNAc(2)Hex(7)	N[+1541]	1200.54	2	2400.07	2400.07	0	0.1	52	Specific	390.99	130.16	130.16	2.47	28	>sp|P20645|MPRD_HUMAN Cation-dependent mannose-6-phosphate receptor OS=Homo sapiens OX=9606 GN=M6PR PE=1 SV=1	11960	2D_IGP_A_R1.6269.6269.2	controllerType=0 controllerNumber=1 scan=6269	27.1314
K.DLMVIN[+1702.581]R.S	HexNAc(2)Hex(8)	N[+1703]	1282.03	2	2563.05	2563.05	0	0.4	224	Specific	391.95	229.54	229.54	5.28	11	>sp|Q96KA5|CLP1L_HUMAN Cleft lip and palate transmembrane protein 1-like protein OS=Homo sapiens OX=9606 GN=CLPTM1L PE=1 SV=1	1199	2D_IGP_A_R1.9528.9528.2	controllerType=0 controllerNumber=1 scan=9528	41.2996
R.LN[+2643.941]SSTIK.Y	HexNAc(6)Hex(7)NeuAc(1)	N[+2644]	1136.13	3	3406.38	3406.38	0	0.5	274	Specific	392.12	50.44	50.44	3.57	84	>sp|P13473|LAMP2_HUMAN Lysosome-associated membrane glycoprotein 2 OS=Homo sapiens OX=9606 GN=LAMP2 PE=1 SV=2	6694	2D_IGP_A_R1.3686.3686.3	controllerType=0 controllerNumber=1 scan=3686	15.9289
K.SN[+1864.634]LTVLR.E	HexNAc(2)Hex(9)	N[+1865]	1334.06	2	2667.11	2667.11	0	0.1	704	Specific	395.5	28.26	28.26	3.32	6	>sp|P18084|ITB5_HUMAN Integrin beta-5 OS=Homo sapiens OX=9606 GN=ITGB5 PE=1 SV=1	11995	2D_IGP_A_R1.6585.6585.2	controllerType=0 controllerNumber=1 scan=6585	28.5091
K.N[+1768.640]QSYMVR.G	HexNAc(4)Hex(5)Fuc(1)	N[+1769]	1333.54	2	2666.07	2666.06	0	0.8	255	Specific	396.17	123.02	123.02	4.88	25	>sp|Q03405|UPAR_HUMAN Urokinase plasminogen activator surface receptor OS=Homo sapiens OX=9606 GN=PLAUR PE=1 SV=1	18772	2D_IGP_A_R1.4162.4162.2	controllerType=0 controllerNumber=1 scan=4162	17.9853
K.SIN[+1864.634]YTC[+57.021]R.I	HexNAc(2)Hex(9)	C[+57], N[+1865]	1389.53	2	2778.05	2778.05	0	0.3	180	Specific	401.16	29.94	29.94	2.48	3	>sp|Q8N614|TM156_HUMAN Transmembrane protein 156 OS=Homo sapiens OX=9606 GN=TMEM156 PE=2 SV=2	14223	2D_IGP_A_R1.3969.3969.2	controllerType=0 controllerNumber=1 scan=3969	17.1412
R.LN[+2278.809]SSTIK.Y	HexNAc(5)Hex(6)NeuAc(1)	N[+2279]	1014.42	3	3041.25	3041.24	0	0.3	274	Specific	404.04	59.61	59.61	3.55	84	>sp|P13473|LAMP2_HUMAN Lysosome-associated membrane glycoprotein 2 OS=Homo sapiens OX=9606 GN=LAMP2 PE=1 SV=2	6694	2D_IGP_A_R1.3624.3624.3	controllerType=0 controllerNumber=1 scan=3624	15.6583
R.LN[+2424.867]SSTIK.Y	HexNAc(5)Hex(6)Fuc(1)NeuAc(1)	N[+2425]	1063.11	3	3187.3	3187.3	0	0.4	274	Specific	405.09	55.75	55.75	3.54	84	>sp|P13473|LAMP2_HUMAN Lysosome-associated membrane glycoprotein 2 OS=Homo sapiens OX=9606 GN=LAMP2 PE=1 SV=2	6694	2D_IGP_A_R1.3666.3666.3	controllerType=0 controllerNumber=1 scan=3666	15.839
R.LN[+2278.809]SSTIK.Y	HexNAc(5)Hex(6)NeuAc(1)	N[+2279]	1014.42	3	3041.25	3041.24	0	0.2	274	Specific	405.19	49.69	49.69	3.55	84	>sp|P13473|LAMP2_HUMAN Lysosome-associated membrane glycoprotein 2 OS=Homo sapiens OX=9606 GN=LAMP2 PE=1 SV=2	6694	2D_IGP_A_R1.3702.3702.3	controllerType=0 controllerNumber=1 scan=3702	15.9958
K.N[+1702.581]STAYFR.G	HexNAc(2)Hex(8)	N[+1703]	1281	2	2560.99	2560.99	0	0.2	204	Specific	405.43	274.19	274.19	5.43	3	>sp|Q8NBL1|PGLT1_HUMAN Protein O-glucosyltransferase 1 OS=Homo sapiens OX=9606 GN=POGLUT1 PE=1 SV=1	12272	2D_IGP_A_R1.4353.4353.2	controllerType=0 controllerNumber=1 scan=4353	18.8107
K.ILN[+1702.581]GSNK.K	HexNAc(2)Hex(8)	N[+1703]	1224.5	2	2448	2448	0	0.2	193	Specific	406.64	112.6	112.6	4.61	10	>sp|Q9UBV2|SE1L1_HUMAN Protein sel-1 homolog 1 OS=Homo sapiens OX=9606 GN=SEL1L PE=1 SV=3	14445	2D_IGP_A_R1.1996.1996.2	controllerType=0 controllerNumber=1 scan=1996	8.61
R.LN[+2789.999]SSTIK.Y	HexNAc(6)Hex(7)Fuc(1)NeuAc(1)	N[+2790]	1184.82	3	3552.44	3552.43	0	0.2	274	Specific	412.74	72.66	72.66	4.07	84	>sp|P13473|LAMP2_HUMAN Lysosome-associated membrane glycoprotein 2 OS=Homo sapiens OX=9606 GN=LAMP2 PE=1 SV=2	6694	2D_IGP_A_R1.3750.3750.3	controllerType=0 controllerNumber=1 scan=3750	16.2002
R.GIN[+1216.423]ESYK.K	HexNAc(2)Hex(5)	N[+1216]	1013.92	2	2026.82	2026.82	0	0.8	210	Specific	416.97	100.24	100.24	4.61	16	>sp|P50897|PPT1_HUMAN Palmitoyl-protein thioesterase 1 OS=Homo sapiens OX=9606 GN=PPT1 PE=1 SV=1	7591	2D_IGP_A_R1.3342.3342.2	controllerType=0 controllerNumber=1 scan=3342	14.4523
R.LN[+2643.941]SSTIK.Y	HexNAc(6)Hex(7)NeuAc(1)	N[+2644]	1136.13	3	3406.38	3406.38	0	-0.1	274	Specific	417.28	36.14	36.14	2.8	84	>sp|P13473|LAMP2_HUMAN Lysosome-associated membrane glycoprotein 2 OS=Homo sapiens OX=9606 GN=LAMP2 PE=1 SV=2	6694	2D_IGP_A_R1.3593.3593.3	controllerType=0 controllerNumber=1 scan=3593	15.521
R.N[+1702.581]TTIFLK.F	HexNAc(2)Hex(8)	N[+1703]	1270.04	2	2539.07	2539.07	0	1.7	62	Specific	419.43	178.35	178.35	4.63	6	>sp|Q8NBN3|TM87A_HUMAN Transmembrane protein 87A OS=Homo sapiens OX=9606 GN=TMEM87A PE=1 SV=3	19278	2D_IGP_A_R1.8439.8439.2	controllerType=0 controllerNumber=1 scan=8439	36.575
R.LN[+1987.714]SSTIK.Y	HexNAc(5)Hex(6)	N[+1988]	917.388	3	2750.15	2750.15	0	0.3	274	Specific	422.8	73.85	73.85	4.12	84	>sp|P13473|LAMP2_HUMAN Lysosome-associated membrane glycoprotein 2 OS=Homo sapiens OX=9606 GN=LAMP2 PE=1 SV=2	6694	2D_IGP_A_R1.2987.2987.3	controllerType=0 controllerNumber=1 scan=2987	12.9088
R.LN[+2569.905]SSTIK.Y	HexNAc(5)Hex(6)NeuAc(2)	N[+2570]	1111.45	3	3332.34	3332.34	0	0.3	274	Specific	423.25	69.28	69.28	4.12	84	>sp|P13473|LAMP2_HUMAN Lysosome-associated membrane glycoprotein 2 OS=Homo sapiens OX=9606 GN=LAMP2 PE=1 SV=2	6694	2D_IGP_A_R1.4593.4593.3	controllerType=0 controllerNumber=1 scan=4593	19.8555
R.LN[+2352.846]SSTIK.Y	HexNAc(6)Hex(7)	N[+2353]	1039.1	3	3115.28	3115.28	0	-0.2	274	Specific	432.64	77.35	77.35	4.12	84	>sp|P13473|LAMP2_HUMAN Lysosome-associated membrane glycoprotein 2 OS=Homo sapiens OX=9606 GN=LAMP2 PE=1 SV=2	6694	2D_IGP_A_R1.2999.2999.3	controllerType=0 controllerNumber=1 scan=2999	12.9611
K.IYIPLN[+2026.687]K.T	HexNAc(2)Hex(10)	N[+2027]	1444.11	2	2887.21	2887.21	0	-1.2	40	Specific	435.84	235.5	235.5	4.96	20	>sp|Q92542|NICA_HUMAN Nicastrin OS=Homo sapiens OX=9606 GN=NCSTN PE=1 SV=2	7240	2D_IGP_A_R1.10837.10837.2	controllerType=0 controllerNumber=1 scan=10837	46.874
K.FTPVHN[+1864.634]R.T	HexNAc(2)Hex(9)	N[+1865]	912.369	3	2735.09	2735.09	0	-0.5	942	Specific	439.79	293.28	293.28	5.48	14	>sp|Q92545|TM131_HUMAN Transmembrane protein 131 OS=Homo sapiens OX=9606 GN=TMEM131 PE=1 SV=3	13901	2D_IGP_A_R1.2284.2284.3	controllerType=0 controllerNumber=1 scan=2284	9.8693
R.LKPLFN[+1702.581]K.S	HexNAc(2)Hex(8)	N[+1703]	1281.57	2	2562.12	2562.12	0	0.6	52	Specific	440.35	179.41	179.41	3.41	28	>sp|P20645|MPRD_HUMAN Cation-dependent mannose-6-phosphate receptor OS=Homo sapiens OX=9606 GN=M6PR PE=1 SV=1	11960	2D_IGP_A_R1.6192.6192.2	controllerType=0 controllerNumber=1 scan=6192	26.7933
K.N[+1864.634]YSEVC[+57.021]K.N	HexNAc(2)Hex(9)	C[+57], N[+1865]	1382.52	2	2764.03	2764.03	0	2.1	216	Specific	441.02	256.25	256.25	5	7	>sp|Q86WC4|OSTM1_HUMAN Osteopetrosis-associated transmembrane protein 1 OS=Homo sapiens OX=9606 GN=OSTM1 PE=1 SV=1	12358	2D_IGP_A_R1.2638.2638.2	controllerType=0 controllerNumber=1 scan=2638	11.3925
R.LN[+2935.037]SSTIK.Y	HexNAc(6)Hex(7)NeuAc(2)	N[+2935]	1233.16	3	3697.47	3697.47	0	0.5	274	Specific	446.58	71.81	71.81	4.2	84	>sp|P13473|LAMP2_HUMAN Lysosome-associated membrane glycoprotein 2 OS=Homo sapiens OX=9606 GN=LAMP2 PE=1 SV=2	6694	2D_IGP_A_R1.4486.4486.3	controllerType=0 controllerNumber=1 scan=4486	19.3909
K.N[+1864.634]QSYMVR.G	HexNAc(2)Hex(9)	N[+1865]	1381.53	2	2762.06	2762.06	0	0.7	255	Specific	447.17	148.95	148.95	5.12	25	>sp|Q03405|UPAR_HUMAN Urokinase plasminogen activator surface receptor OS=Homo sapiens OX=9606 GN=PLAUR PE=1 SV=1	18772	2D_IGP_A_R1.3662.3662.2	controllerType=0 controllerNumber=1 scan=3662	15.8244
K.YN[+1864.634]DTFWK.E	HexNAc(2)Hex(9)	N[+1865]	1419.54	2	2838.08	2838.08	0	1.3	480	Specific	448.42	308.1	308.1	5.6	17	>sp|P14625|ENPL_HUMAN Endoplasmin OS=Homo sapiens OX=9606 GN=HSP90B1 PE=1 SV=1	4461	2D_IGP_A_R1.9985.9985.2	controllerType=0 controllerNumber=1 scan=9985	43.2721
R.YHN[+1540.529]QTLR.Y	HexNAc(2)Hex(7)	N[+1541]	824.673	3	2472	2472	0	0.3	398	Specific	448.92	171.04	171.04	5.28	24	>sp|P11717|MPRI_HUMAN Cation-independent mannose-6-phosphate receptor OS=Homo sapiens OX=9606 GN=IGF2R PE=1 SV=3	12317	2D_IGP_A_R1.1790.1790.3	controllerType=0 controllerNumber=1 scan=1790	7.7236
R.LN[+2352.846]SSTIK.Y	HexNAc(6)Hex(7)	N[+2353]	1039.1	3	3115.28	3115.28	0	-0.3	274	Specific	451.96	73.33	73.33	4.21	84	>sp|P13473|LAMP2_HUMAN Lysosome-associated membrane glycoprotein 2 OS=Homo sapiens OX=9606 GN=LAMP2 PE=1 SV=2	6694	2D_IGP_A_R1.2930.2930.3	controllerType=0 controllerNumber=1 scan=2930	12.6612
K.LSVENN[+1864.634]K.T	HexNAc(2)Hex(9)	N[+1865]	1334.53	2	2668.06	2668.06	0	0.5	153	Specific	452.53	151.09	151.09	5.12	2	>sp|Q16585|SGCB_HUMAN Beta-sarcoglycan OS=Homo sapiens OX=9606 GN=SGCB PE=1 SV=1	16237	2D_IGP_A_R1.2311.2311.2	controllerType=0 controllerNumber=1 scan=2311	9.9865
K.ILN[+1864.634]GSNK.K	HexNAc(2)Hex(9)	N[+1865]	1305.53	2	2610.06	2610.05	0	0.2	193	Specific	452.61	134.09	134.09	5.01	10	>sp|Q9UBV2|SE1L1_HUMAN Protein sel-1 homolog 1 OS=Homo sapiens OX=9606 GN=SEL1L PE=1 SV=3	14445	2D_IGP_A_R1.1975.1975.2	controllerType=0 controllerNumber=1 scan=1975	8.5275
R.LN[+1864.634]SSTIK.Y	HexNAc(2)Hex(9)	N[+1865]	1314.04	2	2627.07	2627.07	0	-0.3	274	Specific	453.77	75.6	75.6	4.48	84	>sp|P13473|LAMP2_HUMAN Lysosome-associated membrane glycoprotein 2 OS=Homo sapiens OX=9606 GN=LAMP2 PE=1 SV=2	6694	2D_IGP_A_R1.2844.2844.2	controllerType=0 controllerNumber=1 scan=2844	12.2854
R.LN[+1702.581]SSTIK.Y	HexNAc(2)Hex(8)	N[+1703]	1233.01	2	2465.02	2465.02	0	-0.1	274	Specific	454.02	70.07	70.07	4.48	84	>sp|P13473|LAMP2_HUMAN Lysosome-associated membrane glycoprotein 2 OS=Homo sapiens OX=9606 GN=LAMP2 PE=1 SV=2	6694	2D_IGP_A_R1.2868.2868.2	controllerType=0 controllerNumber=1 scan=2868	12.3902
R.N[+1378.476]TTIFLK.F	HexNAc(2)Hex(6)	N[+1378]	1107.99	2	2214.96	2214.96	0	0.6	62	Specific	454.86	183.16	183.16	5.41	6	>sp|Q8NBN3|TM87A_HUMAN Transmembrane protein 87A OS=Homo sapiens OX=9606 GN=TMEM87A PE=1 SV=3	19278	2D_IGP_A_R1.8656.8656.2	controllerType=0 controllerNumber=1 scan=8656	37.5193
K.LLN[+1378.476]GSQR.V	HexNAc(2)Hex(6)	N[+1378]	1083.46	2	2165.92	2165.92	0	-0.6	465	Specific	458.86	180.41	180.41	5.42	7	>sp|Q32P28|P3H1_HUMAN Prolyl 3-hydroxylase 1 OS=Homo sapiens OX=9606 GN=P3H1 PE=1 SV=2	15467	2D_IGP_A_R1.2698.2698.2	controllerType=0 controllerNumber=1 scan=2698	11.6539
R.LN[+1622.582]SSTIK.Y	HexNAc(4)Hex(5)	N[+1623]	1193.01	2	2385.02	2385.02	0	-0.2	274	Specific	461.94	76.62	76.62	4.56	84	>sp|P13473|LAMP2_HUMAN Lysosome-associated membrane glycoprotein 2 OS=Homo sapiens OX=9606 GN=LAMP2 PE=1 SV=2	6694	2D_IGP_A_R1.3696.3696.2	controllerType=0 controllerNumber=1 scan=3696	15.972
R.N[+1864.634]LSVDGK.N	HexNAc(2)Hex(9)	N[+1865]	1299.02	2	2597.03	2597.02	0	0.9	1623	Specific	465.08	171.14	171.14	4.53	3	>sp|Q9NYQ6|CELR1_HUMAN Cadherin EGF LAG seven-pass G-type receptor 1 OS=Homo sapiens OX=9606 GN=CELSR1 PE=1 SV=1	4517	2D_IGP_A_R1.3157.3157.2	controllerType=0 controllerNumber=1 scan=3157	13.6524
R.LN[+2424.867]SSTIK.Y	HexNAc(5)Hex(6)Fuc(1)NeuAc(1)	N[+2425]	1063.11	3	3187.3	3187.3	0	0.2	274	Specific	465.15	70.55	70.55	4.29	84	>sp|P13473|LAMP2_HUMAN Lysosome-associated membrane glycoprotein 2 OS=Homo sapiens OX=9606 GN=LAMP2 PE=1 SV=2	6694	2D_IGP_A_R1.3739.3739.3	controllerType=0 controllerNumber=1 scan=3739	16.1538
K.N[+2026.687]FTMNEK.L	HexNAc(2)Hex(10)	N[+2027]	1455.55	2	2910.09	2910.08	0	1.3	203	Specific	467.26	211.86	211.86	5.42	4	>sp|Q92820|GGH_HUMAN Gamma-glutamyl hydrolase OS=Homo sapiens OX=9606 GN=GGH PE=1 SV=2	3562	2D_IGP_A_R1.4271.4271.2	controllerType=0 controllerNumber=1 scan=4271	18.4582
K.N[+1378.476]STAYFR.G	HexNAc(2)Hex(6)	N[+1378]	1118.95	2	2236.89	2236.89	0	0	204	Specific	467.45	254.47	254.47	5.6	3	>sp|Q8NBL1|PGLT1_HUMAN Protein O-glucosyltransferase 1 OS=Homo sapiens OX=9606 GN=POGLUT1 PE=1 SV=1	12272	2D_IGP_A_R1.4534.4534.2	controllerType=0 controllerNumber=1 scan=4534	19.5986
K.DLMVIN[+1864.634]R.S	HexNAc(2)Hex(9)	N[+1865]	1363.05	2	2725.1	2725.1	0	0.6	224	Specific	471.74	214.18	214.18	5.42	11	>sp|Q96KA5|CLP1L_HUMAN Cleft lip and palate transmembrane protein 1-like protein OS=Homo sapiens OX=9606 GN=CLPTM1L PE=1 SV=1	1199	2D_IGP_A_R1.9470.9470.2	controllerType=0 controllerNumber=1 scan=9470	41.0484
K.IYIPLN[+1702.581]K.T	HexNAc(2)Hex(8)	N[+1703]	1282.06	2	2563.11	2563.11	0	0.8	40	Specific	474.07	245.69	245.69	5.59	20	>sp|Q92542|NICA_HUMAN Nicastrin OS=Homo sapiens OX=9606 GN=NCSTN PE=1 SV=2	7240	2D_IGP_A_R1.10945.10945.2	controllerType=0 controllerNumber=1 scan=10945	47.3153
R.LN[+1622.582]SSTIK.Y	HexNAc(4)Hex(5)	N[+1623]	1193.01	2	2385.02	2385.02	0	0.4	274	Specific	480.76	56.36	56.36	4.36	84	>sp|P13473|LAMP2_HUMAN Lysosome-associated membrane glycoprotein 2 OS=Homo sapiens OX=9606 GN=LAMP2 PE=1 SV=2	6694	2D_IGP_A_R1.3096.3096.2	controllerType=0 controllerNumber=1 scan=3096	13.3851
K.YFN[+1864.634]YTVK.V	HexNAc(2)Hex(9)	N[+1865]	1400.06	2	2799.1	2799.1	0	1.1	61	Specific	482.28	292.41	292.41	5.68	11	>sp|O00469|PLOD2_HUMAN Procollagen-lysine,2-oxoglutarate 5-dioxygenase 2 OS=Homo sapiens OX=9606 GN=PLOD2 PE=1 SV=2	15649	2D_IGP_A_R1.8675.8675.2	controllerType=0 controllerNumber=1 scan=8675	37.6001
R.LN[+1913.677]SSTIK.Y	HexNAc(4)Hex(5)NeuAc(1)	N[+1914]	892.709	3	2676.11	2676.11	0	0.3	274	Specific	482.68	79.13	79.13	4.33	84	>sp|P13473|LAMP2_HUMAN Lysosome-associated membrane glycoprotein 2 OS=Homo sapiens OX=9606 GN=LAMP2 PE=1 SV=2	6694	2D_IGP_A_R1.3752.3752.3	controllerType=0 controllerNumber=1 scan=3752	16.2101
K.YFN[+1378.476]YTVK.V	HexNAc(2)Hex(6)	N[+1378]	1156.98	2	2312.94	2312.94	0	0.2	61	Specific	487.73	313.84	313.84	5.72	11	>sp|O00469|PLOD2_HUMAN Procollagen-lysine,2-oxoglutarate 5-dioxygenase 2 OS=Homo sapiens OX=9606 GN=PLOD2 PE=1 SV=2	15649	2D_IGP_A_R1.8875.8875.2	controllerType=0 controllerNumber=1 scan=8875	38.467
K.ATDVLN[+1702.581]K.T	HexNAc(2)Hex(8)	N[+1703]	1232.01	2	2463	2463	0	0.7	215	Specific	489.43	200.87	200.87	5.46	3	>sp|P26022|PTX3_HUMAN Pentraxin-related protein PTX3 OS=Homo sapiens OX=9606 GN=PTX3 PE=1 SV=3	14084	2D_IGP_A_R1.3108.3108.2	controllerType=0 controllerNumber=1 scan=3108	13.4375
K.LSVENN[+1702.581]K.T	HexNAc(2)Hex(8)	N[+1703]	1253.51	2	2506.01	2506.01	0	-0.2	153	Specific	491.27	172.28	172.28	5.4	2	>sp|Q16585|SGCB_HUMAN Beta-sarcoglycan OS=Homo sapiens OX=9606 GN=SGCB PE=1 SV=1	16237	2D_IGP_A_R1.2321.2321.2	controllerType=0 controllerNumber=1 scan=2321	10.029
K.N[+2026.687]NSIPDK.Q	HexNAc(2)Hex(10)	N[+2027]	1407.54	2	2814.08	2814.08	0	0	238	Specific	493.42	297.81	297.81	5.68	8	>sp|Q08431|MFGM_HUMAN Lactadherin OS=Homo sapiens OX=9606 GN=MFGE8 PE=1 SV=3	7921	2D_IGP_A_R1.2161.2161.2	controllerType=0 controllerNumber=1 scan=2161	9.3379
K.N[+1540.529]NSIPDK.Q	HexNAc(2)Hex(7)	N[+1541]	1164.46	2	2327.92	2327.92	0	-0.5	238	Specific	493.57	347.61	347.61	5.98	8	>sp|Q08431|MFGM_HUMAN Lactadherin OS=Homo sapiens OX=9606 GN=MFGE8 PE=1 SV=3	7921	2D_IGP_A_R1.2171.2171.2	controllerType=0 controllerNumber=1 scan=2171	9.3811
K.N[+1702.581]QSYMVR.G	HexNAc(2)Hex(8)	N[+1703]	1300.51	2	2600.01	2600.01	0	0.7	255	Specific	497.39	177.07	177.07	5.4	25	>sp|Q03405|UPAR_HUMAN Urokinase plasminogen activator surface receptor OS=Homo sapiens OX=9606 GN=PLAUR PE=1 SV=1	18772	2D_IGP_A_R1.3703.3703.2	controllerType=0 controllerNumber=1 scan=3703	15.9979
R.GIN[+1864.634]ESYK.K	HexNAc(2)Hex(9)	N[+1865]	1338.02	2	2675.03	2675.03	0	0.4	210	Specific	503.01	150.21	150.21	5.35	16	>sp|P50897|PPT1_HUMAN Palmitoyl-protein thioesterase 1 OS=Homo sapiens OX=9606 GN=PPT1 PE=1 SV=1	7591	2D_IGP_A_R1.3143.3143.2	controllerType=0 controllerNumber=1 scan=3143	13.5899
K.N[+1378.476]NSIPDK.Q	HexNAc(2)Hex(6)	N[+1378]	1083.44	2	2165.87	2165.87	0	0	238	Specific	505.65	358.02	358.02	6.09	8	>sp|Q08431|MFGM_HUMAN Lactadherin OS=Homo sapiens OX=9606 GN=MFGE8 PE=1 SV=3	7921	2D_IGP_A_R1.2261.2261.2	controllerType=0 controllerNumber=1 scan=2261	9.769
R.YHN[+1864.634]QTLR.Y	HexNAc(2)Hex(9)	N[+1865]	932.708	3	2796.11	2796.11	0	0	398	Specific	506.05	208.74	208.74	5.58	24	>sp|P11717|MPRI_HUMAN Cation-independent mannose-6-phosphate receptor OS=Homo sapiens OX=9606 GN=IGF2R PE=1 SV=3	12317	2D_IGP_A_R1.1767.1767.3	controllerType=0 controllerNumber=1 scan=1767	7.6264
K.N[+1864.634]NSIPDK.Q	HexNAc(2)Hex(9)	N[+1865]	1326.52	2	2652.03	2652.03	0	-0.1	238	Specific	509.58	336.03	336.03	5.99	8	>sp|Q08431|MFGM_HUMAN Lactadherin OS=Homo sapiens OX=9606 GN=MFGE8 PE=1 SV=3	7921	2D_IGP_A_R1.2133.2133.2	controllerType=0 controllerNumber=1 scan=2133	9.2149
R.GIN[+1540.529]ESYK.K	HexNAc(2)Hex(7)	N[+1541]	1175.97	2	2350.93	2350.93	0	0.2	210	Specific	510.75	135.63	135.63	5.24	16	>sp|P50897|PPT1_HUMAN Palmitoyl-protein thioesterase 1 OS=Homo sapiens OX=9606 GN=PPT1 PE=1 SV=1	7591	2D_IGP_A_R1.3191.3191.2	controllerType=0 controllerNumber=1 scan=3191	13.7991
K.N[+1864.634]ASNLVK.A	HexNAc(2)Hex(9)	N[+1865]	1305.53	2	2610.06	2610.05	0	0.8	140	Specific	520.84	244.82	244.82	5.85	3	>sp|P61812|TGFB2_HUMAN Transforming growth factor beta-2 proprotein OS=Homo sapiens OX=9606 GN=TGFB2 PE=1 SV=1	15918	2D_IGP_A_R1.2542.2542.2	controllerType=0 controllerNumber=1 scan=2542	10.9835
R.LN[+1622.582]SSTIK.Y	HexNAc(4)Hex(5)	N[+1623]	1193.01	2	2385.02	2385.02	0	-0.1	274	Specific	521.15	80.78	80.78	5.05	84	>sp|P13473|LAMP2_HUMAN Lysosome-associated membrane glycoprotein 2 OS=Homo sapiens OX=9606 GN=LAMP2 PE=1 SV=2	6694	2D_IGP_A_R1.2988.2988.2	controllerType=0 controllerNumber=1 scan=2988	12.9133
R.N[+1540.529]TTIFLK.F	HexNAc(2)Hex(7)	N[+1541]	1189.01	2	2377.02	2377.02	0	0.7	62	Specific	525.33	215.53	215.53	5.68	6	>sp|Q8NBN3|TM87A_HUMAN Transmembrane protein 87A OS=Homo sapiens OX=9606 GN=TMEM87A PE=1 SV=3	19278	2D_IGP_A_R1.8499.8499.2	controllerType=0 controllerNumber=1 scan=8499	36.8362
R.NN[+1864.634]ISLVK.F	HexNAc(2)Hex(9)	N[+1865]	1326.56	2	2652.1	2652.1	0	1	913	Specific	525.84	289.53	289.53	5.89	9	>sp|Q9UHN6|CEIP2_HUMAN Cell surface hyaluronidase OS=Homo sapiens OX=9606 GN=CEMIP2 PE=1 SV=1	1119	2D_IGP_A_R1.5301.5301.2	controllerType=0 controllerNumber=1 scan=5301	22.9371
R.LN[+1913.677]SSTIK.Y	HexNAc(4)Hex(5)NeuAc(1)	N[+1914]	1338.56	2	2676.11	2676.11	0	0.8	274	Specific	527.96	80.58	80.58	5.04	84	>sp|P13473|LAMP2_HUMAN Lysosome-associated membrane glycoprotein 2 OS=Homo sapiens OX=9606 GN=LAMP2 PE=1 SV=2	6694	2D_IGP_A_R1.3850.3850.2	controllerType=0 controllerNumber=1 scan=3850	16.6313
R.GIN[+1378.476]ESYK.K	HexNAc(2)Hex(6)	N[+1378]	1094.94	2	2188.87	2188.87	0	-0.1	210	Specific	531.28	143.84	143.84	5.45	16	>sp|P50897|PPT1_HUMAN Palmitoyl-protein thioesterase 1 OS=Homo sapiens OX=9606 GN=PPT1 PE=1 SV=1	7591	2D_IGP_A_R1.3265.3265.2	controllerType=0 controllerNumber=1 scan=3265	14.1166
K.N[+1864.634]FTMNEK.L	HexNAc(2)Hex(9)	N[+1865]	1374.52	2	2748.03	2748.03	0	0.4	203	Specific	533.34	282.7	282.7	5.89	4	>sp|Q92820|GGH_HUMAN Gamma-glutamyl hydrolase OS=Homo sapiens OX=9606 GN=GGH PE=1 SV=2	3562	2D_IGP_A_R1.4263.4263.2	controllerType=0 controllerNumber=1 scan=4263	18.4243
K.N[+1702.581]NSIPDK.Q	HexNAc(2)Hex(8)	N[+1703]	1245.49	2	2489.97	2489.98	0	-0.6	238	Specific	534.22	368.98	368.98	6.39	8	>sp|Q08431|MFGM_HUMAN Lactadherin OS=Homo sapiens OX=9606 GN=MFGE8 PE=1 SV=3	7921	2D_IGP_A_R1.2154.2154.2	controllerType=0 controllerNumber=1 scan=2154	9.3062
K.N[+1702.581]YSEVC[+57.021]K.N	HexNAc(2)Hex(8)	C[+57], N[+1703]	1301.49	2	2601.97	2601.97	0	0	216	Specific	536.48	234.15	234.15	5.75	7	>sp|Q86WC4|OSTM1_HUMAN Osteopetrosis-associated transmembrane protein 1 OS=Homo sapiens OX=9606 GN=OSTM1 PE=1 SV=1	12358	2D_IGP_A_R1.2641.2641.2	controllerType=0 controllerNumber=1 scan=2641	11.4067
K.YN[+3039.048]DTFWK.E	HexNAc(5)Hex(6)Fuc(1)NeuAc(1)NeuGc(2)	N[+3039]	1337.84	3	4011.51	4012.49	-1	6.9	480	Specific	537.52	284.48	284.48	4.07	17	>sp|P14625|ENPL_HUMAN Endoplasmin OS=Homo sapiens OX=9606 GN=HSP90B1 PE=1 SV=1	4461	2D_IGP_A_R1.10030.10030.2	controllerType=0 controllerNumber=1 scan=10030	43.4651
K.N[+1702.581]FTMNEK.L	HexNAc(2)Hex(8)	N[+1703]	1293.5	2	2585.98	2585.98	0	1.6	203	Specific	537.86	269.94	269.94	5.39	4	>sp|Q92820|GGH_HUMAN Gamma-glutamyl hydrolase OS=Homo sapiens OX=9606 GN=GGH PE=1 SV=2	3562	2D_IGP_A_R1.4298.4298.2	controllerType=0 controllerNumber=1 scan=4298	18.5746
K.N[+1702.581]ASNLVK.A	HexNAc(2)Hex(8)	N[+1703]	1224.5	2	2448	2448	0	-0.4	140	Specific	549.38	264.27	264.27	6.03	3	>sp|P61812|TGFB2_HUMAN Transforming growth factor beta-2 proprotein OS=Homo sapiens OX=9606 GN=TGFB2 PE=1 SV=1	15918	2D_IGP_A_R1.2570.2570.2	controllerType=0 controllerNumber=1 scan=2570	11.1013
R.YHN[+1702.581]QTLR.Y	HexNAc(2)Hex(8)	N[+1703]	878.69	3	2634.06	2634.06	0	0	398	Specific	557.41	264.99	264.99	6.03	24	>sp|P11717|MPRI_HUMAN Cation-independent mannose-6-phosphate receptor OS=Homo sapiens OX=9606 GN=IGF2R PE=1 SV=3	12317	2D_IGP_A_R1.1765.1765.3	controllerType=0 controllerNumber=1 scan=1765	7.6176
K.PN[+2059.735]FTDC[+57.021]NR.H	HexNAc(4)Hex(5)Fuc(1)NeuAc(1)	C[+57], N[+2060]	1028.39	3	3083.17	3083.17	0	0.5	550	Specific	200.53	49.8	49.8	1.98	11	>sp|O14672|ADA10_HUMAN Disintegrin and metalloproteinase domain-containing protein 10 OS=Homo sapiens OX=9606 GN=ADAM10 PE=1 SV=1	717	2D_IGP_A_R1.4765.4765.3	controllerType=0 controllerNumber=1 scan=4765	20.6075
R.N[+2116.756]ATVVWMK.D	HexNAc(5)Hex(5)NeuAc(1)	N[+2117]	1022.42	3	3065.25	3065.25	0	-0.7	361	Specific	201.18	34.95	24	1.71	35	>sp|Q13740|CD166_HUMAN CD166 antigen OS=Homo sapiens OX=9606 GN=ALCAM PE=1 SV=2	8642	2D_IGP_A_R1.5402.5402.3	controllerType=0 controllerNumber=1 scan=5402	23.3684
K.GYPC[+57.021]GGN[+2059.735]K.T	HexNAc(4)Hex(5)Fuc(1)NeuAc(1)	C[+57], N[+2060]	971.371	3	2912.1	2912.1	0	-1.2	2079	Specific	202.36	50.71	50.71	1.89	24	>sp|P11717|MPRI_HUMAN Cation-independent mannose-6-phosphate receptor OS=Homo sapiens OX=9606 GN=IGF2R PE=1 SV=3	12317	2D_IGP_A_R1.2678.2678.3	controllerType=0 controllerNumber=1 scan=2678	11.5684
K.PSN[+2570.925]VSQDR.K	HexNAc(5)Hex(6)Fuc(2)NeuAc(1)	N[+2571]	1158.45	3	3473.34	3473.36	0	-4	2414	Specific	206.64	10.44	10.44	0.94	4	>sp|O75179|ANR17_HUMAN Ankyrin repeat domain-containing protein 17 OS=Homo sapiens OX=9606 GN=ANKRD17 PE=1 SV=3	6252	2D_IGP_A_R1.3364.3364.3	controllerType=0 controllerNumber=1 scan=3364	14.5475
R.KDN[+1913.677]TTVTR.L	HexNAc(4)Hex(5)NeuAc(1)	N[+1914]	950.068	3	2848.19	2848.17	0	5.7	247	Specific	208.16	40.34	40.34	0.96	56	>sp|P11279|LAMP1_HUMAN Lysosome-associated membrane glycoprotein 1 OS=Homo sapiens OX=9606 GN=LAMP1 PE=1 SV=3	4405	2D_IGP_A_R1.1761.1761.3	controllerType=0 controllerNumber=1 scan=1761	7.6028
K.PSN[+2861.000]VSQDR.K	HexNAc(5)Hex(6)NeuAc(3)	N[+2861]	1255.15	3	3763.45	3763.43	0	3.4	2414	Specific	210.81	15.1	15.1	0.89	4	>sp|O75179|ANR17_HUMAN Ankyrin repeat domain-containing protein 17 OS=Homo sapiens OX=9606 GN=ANKRD17 PE=1 SV=3	6252	2D_IGP_A_R1.3872.3872.3	controllerType=0 controllerNumber=1 scan=3872	16.7231
R.N[+2205.793]NTFLSLR.D	HexNAc(4)Hex(5)Fuc(2)NeuAc(1)	N[+2206]	1057.44	3	3170.32	3170.31	0	0.8	169	Specific	216.81	59.13	59.13	1.59	72	>sp|P13726|TF_HUMAN Tissue factor OS=Homo sapiens OX=9606 GN=F3 PE=1 SV=1	14732	2D_IGP_A_R1.12698.12698.3	controllerType=0 controllerNumber=1 scan=12698	54.794
R.N[+2350.830]C[+57.021]SFQPER.Y	HexNAc(4)Hex(5)Fuc(1)NeuAc(2)	C[+57], N[+2351]	1130.1	3	3388.27	3388.28	0	-1	844	Specific	221.69	51.2	51.2	2.16	23	>sp|O15031|PLXB2_HUMAN Plexin-B2 OS=Homo sapiens OX=9606 GN=PLXNB2 PE=1 SV=3	14843	2D_IGP_A_R1.5925.5925.3	controllerType=0 controllerNumber=1 scan=5925	25.6209
R.SLSN[+1540.529]STAR.N	HexNAc(2)Hex(7)	N[+1541]	1188.48	2	2375.95	2375.96	0	-0.2	117	Specific	222.13	64.35	64.35	2.6	12	>sp|P50454|SERPH_HUMAN Serpin H1 OS=Homo sapiens OX=9606 GN=SERPINH1 PE=1 SV=2	16343	2D_IGP_A_R1.1770.1770.2	controllerType=0 controllerNumber=1 scan=1770	7.6382
K.N[+1888.645]GSLFAFR.G	HexNAc(3)Hex(6)NeuGc(1)	N[+1889]	934.046	3	2800.12	2800.12	0	1.6	169	Specific	226.46	96.19	96.19	2.1	4	>sp|P04004|VTNC_HUMAN Vitronectin OS=Homo sapiens OX=9606 GN=VTN PE=1 SV=1	17960	2D_IGP_A_R1.14403.14403.3	controllerType=0 controllerNumber=1 scan=14403	61.9945
K.HMSLALN[+2026.687]R.T	HexNAc(2)Hex(10)	N[+2027]	990.067	3	2968.19	2968.19	0	-0.1	186	Specific	227.12	94.8	94.8	2.16	4	>sp|P06280|AGAL_HUMAN Alpha-galactosidase A OS=Homo sapiens OX=9606 GN=GLA PE=1 SV=1	202	2D_IGP_A_R1.6326.6326.3	controllerType=0 controllerNumber=1 scan=6326	27.3795
R.N[+2059.735]NTFLSLR.D	HexNAc(4)Hex(5)Fuc(1)NeuAc(1)	N[+2060]	1008.76	3	3024.26	3024.26	0	0.7	169	Specific	227.56	31.02	31.02	2	72	>sp|P13726|TF_HUMAN Tissue factor OS=Homo sapiens OX=9606 GN=F3 PE=1 SV=1	14732	2D_IGP_A_R1.12774.12774.3	controllerType=0 controllerNumber=1 scan=12774	55.1138
K.DSC[+57.021]N[+1702.581]DSFR.G	HexNAc(2)Hex(8)	C[+57], N[+1703]	1351.98	2	2702.96	2702.96	0	0	63	Specific	229.72	222.2	222.2	4.29	2	>sp|Q8IWT6|LRC8A_HUMAN Volume-regulated anion channel subunit LRRC8A OS=Homo sapiens OX=9606 GN=LRRC8A PE=1 SV=1	9305	2D_IGP_A_R1.2699.2699.2	controllerType=0 controllerNumber=1 scan=2699	11.6586
R.N[+2715.963]NTFLSLR.D	HexNAc(5)Hex(6)Fuc(1)NeuAc(2)	N[+2716]	1227.5	3	3680.48	3680.48	0	0.1	169	Specific	230.42	63.58	63.58	2.13	72	>sp|P13726|TF_HUMAN Tissue factor OS=Homo sapiens OX=9606 GN=F3 PE=1 SV=1	14732	2D_IGP_A_R1.14106.14106.2	controllerType=0 controllerNumber=1 scan=14106	60.7027
R.SLSN[+1702.581]STAR.N	HexNAc(2)Hex(8)	N[+1703]	1269.51	2	2538.01	2538.01	0	-0.4	117	Specific	230.63	67.41	67.41	2.6	12	>sp|P50454|SERPH_HUMAN Serpin H1 OS=Homo sapiens OX=9606 GN=SERPINH1 PE=1 SV=2	16343	2D_IGP_A_R1.1689.1689.2	controllerType=0 controllerNumber=1 scan=1689	7.294
K.PN[+2498.904]MSASC[+57.021]K.E	HexNAc(6)Hex(7)Fuc(1)	C[+57], N[+2499]	1131.77	3	3393.28	3393.28	0	-1	100	Specific	230.68	77.14	77.14	2.17	64	>sp|P07602|SAP_HUMAN Prosaposin OS=Homo sapiens OX=9606 GN=PSAP PE=1 SV=2	14314	2D_IGP_A_R1.2333.2333.3	controllerType=0 controllerNumber=1 scan=2333	10.0812
K.EGDN[+3663.286]ITLK.C	HexNAc(6)Hex(7)Fuc(1)NeuAc(4)	N[+3663]	1518.26	3	4552.76	4552.75	0	3.4	262	Specific	231.31	39.82	39.82	1.98	35	>sp|Q13740|CD166_HUMAN CD166 antigen OS=Homo sapiens OX=9606 GN=ALCAM PE=1 SV=2	8642	2D_IGP_A_R1.9074.9074.3	controllerType=0 controllerNumber=1 scan=9074	39.3342
K.EGDN[+2935.037]ITLK.C	HexNAc(6)Hex(6)Fuc(1)NeuAc(1)NeuGc(1)	N[+2935]	1275.51	3	3824.51	3824.5	0	4.1	262	Specific	233.1	64.37	64.37	2.12	35	>sp|Q13740|CD166_HUMAN CD166 antigen OS=Homo sapiens OX=9606 GN=ALCAM PE=1 SV=2	8642	2D_IGP_A_R1.6275.6275.3	controllerType=0 controllerNumber=1 scan=6275	27.1554
R.ALSN[+1864.634]ISLR.L	HexNAc(2)Hex(9)	N[+1865]	1369.58	2	2738.15	2738.15	0	0	124	Specific	233.95	65.94	65.94	2.6	23	>sp|O15031|PLXB2_HUMAN Plexin-B2 OS=Homo sapiens OX=9606 GN=PLXNB2 PE=1 SV=3	14843	2D_IGP_A_R1.8485.8485.2	controllerType=0 controllerNumber=1 scan=8485	36.7748
K.EGDN[+3679.281]ITLK.C	HexNAc(6)Hex(7)Fuc(1)NeuAc(3)NeuGc(1)	N[+3679]	1523.6	3	4568.78	4568.74	0	7.3	262	Specific	234.99	43.27	43.27	2.04	35	>sp|Q13740|CD166_HUMAN CD166 antigen OS=Homo sapiens OX=9606 GN=ALCAM PE=1 SV=2	8642	2D_IGP_A_R1.9185.9185.3	controllerType=0 controllerNumber=1 scan=9185	39.8106
K.QVYN[+1768.640]LTVR.A	HexNAc(4)Hex(5)Fuc(1)	N[+1769]	921.069	3	2761.19	2761.19	0	0.5	995	Specific	236.24	28.65	28.65	2.02	10	>sp|Q14517|FAT1_HUMAN Protocadherin Fat 1 OS=Homo sapiens OX=9606 GN=FAT1 PE=1 SV=2	4265	2D_IGP_A_R1.8873.8873.3	controllerType=0 controllerNumber=1 scan=8873	38.4578
R.N[+3007.058]NTFLSLR.D	HexNAc(5)Hex(6)Fuc(1)NeuAc(3)	N[+3007]	1324.53	3	3971.58	3971.58	0	0.3	169	Specific	236.9	91.82	91.82	2.55	72	>sp|P13726|TF_HUMAN Tissue factor OS=Homo sapiens OX=9606 GN=F3 PE=1 SV=1	14732	2D_IGP_A_R1.15314.15314.3	controllerType=0 controllerNumber=1 scan=15314	65.786
R.FVLQN[+2026.687]ASR.A	HexNAc(2)Hex(10)	N[+2027]	1481.1	2	2961.2	2961.2	0	0.8	310	Specific	238.28	86.74	86.74	3.06	3	>sp|Q9NXH8|TOR4A_HUMAN Torsin-4A OS=Homo sapiens OX=9606 GN=TOR4A PE=1 SV=2	15489	2D_IGP_A_R1.6090.6090.2	controllerType=0 controllerNumber=1 scan=6090	26.3485
R.N[+1540.529]LSDLLEK.V	HexNAc(2)Hex(7)	N[+1541]	1236.52	2	2472.04	2472.04	0	0.4	419	Specific	238.62	58.41	58.41	2.14	8	>sp|Q7Z4H8|PLGT3_HUMAN Protein O-glucosyltransferase 3 OS=Homo sapiens OX=9606 GN=POGLUT3 PE=1 SV=2	10867	2D_IGP_A_R1.12306.12306.2	controllerType=0 controllerNumber=1 scan=12306	53.1254
R.N[+2789.999]NTFLSLR.D	HexNAc(6)Hex(7)Fuc(1)NeuAc(1)	N[+2790]	1252.18	3	3754.52	3754.52	0	0.4	169	Specific	240.63	77.71	77.71	2.14	72	>sp|P13726|TF_HUMAN Tissue factor OS=Homo sapiens OX=9606 GN=F3 PE=1 SV=1	14732	2D_IGP_A_R1.12097.12097.3	controllerType=0 controllerNumber=1 scan=12097	52.2597
R.IADN[+1864.634]HTPK.E	HexNAc(2)Hex(9)	N[+1865]	1380.55	2	2760.1	2760.1	0	-0.1	71	Specific	243.68	76.85	76.85	1.57	3	>sp|P63165|SUMO1_HUMAN Small ubiquitin-related modifier 1 OS=Homo sapiens OX=9606 GN=SUMO1 PE=1 SV=1	15863	2D_IGP_A_R1.2928.2928.2	controllerType=0 controllerNumber=1 scan=2928	12.6512
K.LN[+2100.761]LTTDPK.F	HexNAc(5)Hex(4)Fuc(1)NeuAc(1)	N[+2101]	1001.42	3	3002.26	3002.26	0	-1	164	Specific	243.81	101.73	101.73	2.15	17	>sp|Q92896|GSLG1_HUMAN Golgi apparatus protein 1 OS=Homo sapiens OX=9606 GN=GLG1 PE=1 SV=2	13270	2D_IGP_A_R1.8061.8061.3	controllerType=0 controllerNumber=1 scan=8061	34.9309
R.GIN[+2026.687]ESYKK.N	HexNAc(2)Hex(10)	N[+2027]	989.065	3	2965.18	2965.18	0	-0.6	210	Specific	245.75	172.85	172.85	2.6	16	>sp|P50897|PPT1_HUMAN Palmitoyl-protein thioesterase 1 OS=Homo sapiens OX=9606 GN=PPT1 PE=1 SV=1	7591	2D_IGP_A_R1.2229.2229.3	controllerType=0 controllerNumber=1 scan=2229	9.6312
R.IADN[+2026.687]HTPK.E	HexNAc(2)Hex(10)	N[+2027]	1461.58	2	2922.15	2922.15	0	1.5	71	Specific	245.83	69.5	69.5	1.46	3	>sp|P63165|SUMO1_HUMAN Small ubiquitin-related modifier 1 OS=Homo sapiens OX=9606 GN=SUMO1 PE=1 SV=1	15863	2D_IGP_A_R1.2952.2952.2	controllerType=0 controllerNumber=1 scan=2952	12.7561
R.N[+3228.173]STSIYFK.M	HexNAc(6)Hex(7)Fuc(4)NeuAc(1)	N[+3228]	1396.89	3	4188.65	4187.66	1	-1.6	169	Specific	245.85	26.26	26.26	2.14	8	>sp|P19256|LFA3_HUMAN Lymphocyte function-associated antigen 3 OS=Homo sapiens OX=9606 GN=CD58 PE=1 SV=1	3700	2D_IGP_A_R1.6531.6531.3	controllerType=0 controllerNumber=1 scan=6531	28.2725
K.N[+1702.581]ISQDLEK.Q	HexNAc(2)Hex(8)	N[+1703]	1325.04	2	2649.07	2649.07	0	0.9	1241	Specific	248.38	22.43	22.43	2.17	20	>sp|P11047|LAMC1_HUMAN Laminin subunit gamma-1 OS=Homo sapiens OX=9606 GN=LAMC1 PE=1 SV=3	4746	2D_IGP_A_R1.2976.2976.2	controllerType=0 controllerNumber=1 scan=2976	12.861
R.IADN[+1702.581]HTPK.E	HexNAc(2)Hex(8)	N[+1703]	1299.53	2	2598.05	2598.04	0	0.7	71	Specific	249.15	55.9	55.9	1.43	3	>sp|P63165|SUMO1_HUMAN Small ubiquitin-related modifier 1 OS=Homo sapiens OX=9606 GN=SUMO1 PE=1 SV=1	15863	2D_IGP_A_R1.2953.2953.2	controllerType=0 controllerNumber=1 scan=2953	12.7615
K.EGDN[+2498.904]ITLK.C	HexNAc(6)Hex(7)Fuc(1)	N[+2499]	1130.13	3	3388.37	3388.37	0	-0.3	262	Specific	249.43	104.19	104.19	2.17	35	>sp|Q13740|CD166_HUMAN CD166 antigen OS=Homo sapiens OX=9606 GN=ALCAM PE=1 SV=2	8642	2D_IGP_A_R1.5230.5230.3	controllerType=0 controllerNumber=1 scan=5230	22.6283
R.QVVEN[+1702.581]MTR.A	HexNAc(2)Hex(8)	N[+1703]	1340.04	2	2679.07	2679.07	0	0.7	386	Specific	252.55	73.63	73.63	2.01	3	>sp|P10253|LYAG_HUMAN Lysosomal alpha-glucosidase OS=Homo sapiens OX=9606 GN=GAA PE=1 SV=4	2747	2D_IGP_A_R1.3979.3979.2	controllerType=0 controllerNumber=1 scan=3979	17.1879
R.N[+1914.697]NTFLSLR.D	HexNAc(4)Hex(5)Fuc(2)	N[+1915]	960.411	3	2879.22	2879.22	0	-0.5	169	Specific	259.71	88.55	88.55	2.75	72	>sp|P13726|TF_HUMAN Tissue factor OS=Homo sapiens OX=9606 GN=F3 PE=1 SV=1	14732	2D_IGP_A_R1.11174.11174.3	controllerType=0 controllerNumber=1 scan=11174	48.288
R.N[+3081.095]NTFLSLR.D	HexNAc(6)Hex(7)Fuc(1)NeuAc(2)	N[+3081]	1348.88	3	4044.62	4045.62	-1	1.9	169	Specific	260.18	83.95	8.57	2.21	72	>sp|P13726|TF_HUMAN Tissue factor OS=Homo sapiens OX=9606 GN=F3 PE=1 SV=1	14732	2D_IGP_A_R1.13552.13552.3	controllerType=0 controllerNumber=1 scan=13552	58.3145
K.N[+2026.687]SSVEAFK.R	HexNAc(2)Hex(10)	N[+2027]	1454.57	2	2908.14	2908.12	0	4.3	632	Specific	261.2	144.42	144.42	2.28	24	>sp|P42892|ECE1_HUMAN Endothelin-converting enzyme 1 OS=Homo sapiens OX=9606 GN=ECE1 PE=1 SV=2	4441	2D_IGP_A_R1.3903.3903.2	controllerType=0 controllerNumber=1 scan=3903	16.8559
R.N[+3155.132]NTFLSLR.D	HexNAc(7)Hex(8)Fuc(1)NeuAc(1)	N[+3155]	1373.89	3	4119.66	4119.65	0	0.7	169	Specific	262.85	44.05	44.05	2.41	72	>sp|P13726|TF_HUMAN Tissue factor OS=Homo sapiens OX=9606 GN=F3 PE=1 SV=1	14732	2D_IGP_A_R1.11856.11856.3	controllerType=0 controllerNumber=1 scan=11856	51.2233
K.GFN[+1864.634]ASYIR.V	HexNAc(2)Hex(9)	N[+1865]	1396.55	2	2792.1	2792.1	0	0	141	Specific	264.56	121.08	121.08	4.26	28	>sp|Q86SQ4|AGRG6_HUMAN Adhesion G-protein coupled receptor G6 OS=Homo sapiens OX=9606 GN=ADGRG6 PE=1 SV=3	642	2D_IGP_A_R1.8639.8639.2	controllerType=0 controllerNumber=1 scan=8639	37.4432
K.PN[+2059.735]FTDC[+57.021]NR.H	HexNAc(4)Hex(5)Fuc(1)NeuAc(1)	C[+57], N[+2060]	1028.39	3	3083.17	3083.17	0	0.8	550	Specific	267.75	97.11	97.11	3.24	11	>sp|O14672|ADA10_HUMAN Disintegrin and metalloproteinase domain-containing protein 10 OS=Homo sapiens OX=9606 GN=ADAM10 PE=1 SV=1	717	2D_IGP_A_R1.4884.4884.3	controllerType=0 controllerNumber=1 scan=4884	21.1262
K.WQMN[+1913.677]FTVR.Y	HexNAc(4)Hex(5)NeuAc(1)	N[+1914]	999.073	3	2995.2	2995.2	0	1	46	Specific	268.06	83.38	83.38	2.16	84	>sp|P13473|LAMP2_HUMAN Lysosome-associated membrane glycoprotein 2 OS=Homo sapiens OX=9606 GN=LAMP2 PE=1 SV=2	6694	2D_IGP_A_R1.16018.16018.3	controllerType=0 controllerNumber=1 scan=16018	68.3675
K.N[+2715.963]SSVEAFK.R	HexNAc(5)Hex(6)Fuc(1)NeuAc(2)	N[+2716]	1199.81	3	3597.4	3597.4	0	0.8	632	Specific	268.97	88.63	88.63	3.24	24	>sp|P42892|ECE1_HUMAN Endothelin-converting enzyme 1 OS=Homo sapiens OX=9606 GN=ECE1 PE=1 SV=2	4441	2D_IGP_A_R1.6104.6104.3	controllerType=0 controllerNumber=1 scan=6104	26.4117
K.EGDN[+2279.830]ITLK.C	HexNAc(5)Hex(6)Fuc(2)	N[+2280]	1057.1	3	3169.29	3169.29	0	0.4	262	Specific	269.99	98.42	98.42	3.24	35	>sp|Q13740|CD166_HUMAN CD166 antigen OS=Homo sapiens OX=9606 GN=ALCAM PE=1 SV=2	8642	2D_IGP_A_R1.5293.5293.3	controllerType=0 controllerNumber=1 scan=5293	22.9039
K.DN[+2026.687]NSIITR.K	HexNAc(2)Hex(10)	N[+2027]	1480.09	2	2959.17	2959.17	0	0.9	368	Specific	274.92	36.6	36.6	2.3	12	>sp|P06276|CHLE_HUMAN Cholinesterase OS=Homo sapiens OX=9606 GN=BCHE PE=1 SV=1	6937	2D_IGP_A_R1.4038.4038.2	controllerType=0 controllerNumber=1 scan=4038	17.4448
R.LLNINPN[+1622.582]K.T	HexNAc(4)Hex(5)	N[+1623]	1274.57	2	2548.13	2548.13	0	1.6	255	Specific	275.06	211.29	211.29	4.08	56	>sp|P11279|LAMP1_HUMAN Lysosome-associated membrane glycoprotein 1 OS=Homo sapiens OX=9606 GN=LAMP1 PE=1 SV=3	4405	2D_IGP_A_R1.8080.8080.2	controllerType=0 controllerNumber=1 scan=8080	35.0157
R.N[+1540.529]LTPSSPK.D	HexNAc(2)Hex(7)	N[+1541]	1192.5	2	2383.99	2383.99	0	0.5	67	Specific	276.08	112.5	112.5	3.99	5	>sp|Q96F46|I17RA_HUMAN Interleukin-17 receptor A OS=Homo sapiens OX=9606 GN=IL17RA PE=1 SV=2	10525	2D_IGP_A_R1.3387.3387.2	controllerType=0 controllerNumber=1 scan=3387	14.6477
R.VMVSQAN[+1864.634]R.T	HexNAc(2)Hex(9)	N[+1865]	1385.06	2	2769.1	2769.1	0	1	360	Specific	282.23	114.87	114.87	2.76	1	>sp|Q96RL6|SIG11_HUMAN Sialic acid-binding Ig-like lectin 11 OS=Homo sapiens OX=9606 GN=SIGLEC11 PE=1 SV=2	13963	2D_IGP_A_R1.3934.3934.2	controllerType=0 controllerNumber=1 scan=3934	16.9892
R.QVVEN[+892.317]MTR.A	HexNAc(2)Hex(3)	N[+892]	934.906	2	1868.81	1868.81	0	0	386	Specific	282.46	79.94	79.94	1.46	3	>sp|P10253|LYAG_HUMAN Lysosomal alpha-glucosidase OS=Homo sapiens OX=9606 GN=GAA PE=1 SV=4	2747	2D_IGP_A_R1.4441.4441.2	controllerType=0 controllerNumber=1 scan=4441	19.1966
R.KDN[+1403.507]TTVTR.L	HexNAc(3)Hex(4)Fuc(1)	N[+1404]	1169.5	2	2338	2338	0	-0.2	247	Specific	282.55	54.04	54.04	2.12	56	>sp|P11279|LAMP1_HUMAN Lysosome-associated membrane glycoprotein 1 OS=Homo sapiens OX=9606 GN=LAMP1 PE=1 SV=3	4405	2D_IGP_A_R1.1669.1669.2	controllerType=0 controllerNumber=1 scan=1669	7.211
R.PTLGPGN[+2026.687]R.S	HexNAc(2)Hex(10)	N[+2027]	1419.57	2	2838.13	2838.13	0	1.6	876	Specific	283.55	120.83	120.83	3.72	4	>sp|P04920|B3A2_HUMAN Anion exchange protein 2 OS=Homo sapiens OX=9606 GN=SLC4A2 PE=1 SV=4	4522	2D_IGP_A_R1.3357.3357.2	controllerType=0 controllerNumber=1 scan=3357	14.5185
R.KDN[+2424.867]TTVTR.L	HexNAc(5)Hex(6)Fuc(1)NeuAc(1)	N[+2425]	1120.46	3	3359.36	3359.36	0	-0.6	247	Specific	286.69	51.57	51.57	3.13	56	>sp|P11279|LAMP1_HUMAN Lysosome-associated membrane glycoprotein 1 OS=Homo sapiens OX=9606 GN=LAMP1 PE=1 SV=3	4405	2D_IGP_A_R1.2107.2107.3	controllerType=0 controllerNumber=1 scan=2107	9.1031
R.KDN[+1768.640]TTVTR.L	HexNAc(4)Hex(5)Fuc(1)	N[+1769]	1352.07	2	2703.14	2703.13	0	0.2	247	Specific	287.36	108.79	108.79	2.17	56	>sp|P11279|LAMP1_HUMAN Lysosome-associated membrane glycoprotein 1 OS=Homo sapiens OX=9606 GN=LAMP1 PE=1 SV=3	4405	2D_IGP_A_R1.1623.1623.2	controllerType=0 controllerNumber=1 scan=1623	7.0128
K.N[+1378.476]GSLFAFR.G	HexNAc(2)Hex(6)	N[+1378]	1145.48	2	2289.95	2289.95	0	0.8	169	Specific	289.99	193.85	193.85	4.8	4	>sp|P04004|VTNC_HUMAN Vitronectin OS=Homo sapiens OX=9606 GN=VTN PE=1 SV=1	17960	2D_IGP_A_R1.12908.12908.2	controllerType=0 controllerNumber=1 scan=12908	55.6899
R.GASN[+1864.634]LTWR.S	HexNAc(2)Hex(9)	N[+1865]	1385.05	2	2769.1	2769.1	0	-0.1	402	Specific	290.17	141.16	141.16	4.51	7	>sp|P15586|GNS_HUMAN N-acetylglucosamine-6-sulfatase OS=Homo sapiens OX=9606 GN=GNS PE=1 SV=3	5993	2D_IGP_A_R1.6444.6444.2	controllerType=0 controllerNumber=1 scan=6444	27.8912
K.DIN[+1540.529]STAVK.L	HexNAc(2)Hex(7)	N[+1541]	1194.49	2	2387.98	2387.98	0	0.4	443	Specific	290.45	96.6	96.6	3.01	7	>sp|P42702|LIFR_HUMAN Leukemia inhibitory factor receptor OS=Homo sapiens OX=9606 GN=LIFR PE=1 SV=1	6753	2D_IGP_A_R1.3208.3208.2	controllerType=0 controllerNumber=1 scan=3208	13.8753
K.EGDN[+3007.058]ITLK.C	HexNAc(5)Hex(6)Fuc(1)NeuAc(3)	N[+3007]	1299.51	3	3896.52	3896.52	0	1	262	Specific	295.78	81.31	81.31	3.55	35	>sp|Q13740|CD166_HUMAN CD166 antigen OS=Homo sapiens OX=9606 GN=ALCAM PE=1 SV=2	8642	2D_IGP_A_R1.8402.8402.3	controllerType=0 controllerNumber=1 scan=8402	36.4132
K.EGDN[+3081.095]ITLK.C	HexNAc(6)Hex(7)Fuc(1)NeuAc(2)	N[+3081]	1324.19	3	3970.56	3970.56	0	1.4	262	Specific	295.89	101.44	101.44	3.65	35	>sp|Q13740|CD166_HUMAN CD166 antigen OS=Homo sapiens OX=9606 GN=ALCAM PE=1 SV=2	8642	2D_IGP_A_R1.7105.7105.3	controllerType=0 controllerNumber=1 scan=7105	30.7707
K.N[+1864.634]ESEYTVK.W	HexNAc(2)Hex(9)	N[+1865]	1417.55	2	2834.09	2834.09	0	1	103	Specific	296.92	80.49	80.49	4.1	19	>sp|P78536|ADA17_HUMAN Disintegrin and metalloproteinase domain-containing protein 17 OS=Homo sapiens OX=9606 GN=ADAM17 PE=1 SV=1	606	2D_IGP_A_R1.2983.2983.2	controllerType=0 controllerNumber=1 scan=2983	12.894
K.DIN[+1864.634]STAVK.L	HexNAc(2)Hex(9)	N[+1865]	1356.55	2	2712.09	2712.09	0	-0.4	443	Specific	298.9	19.41	19.41	1.2	7	>sp|P42702|LIFR_HUMAN Leukemia inhibitory factor receptor OS=Homo sapiens OX=9606 GN=LIFR PE=1 SV=1	6753	2D_IGP_A_R1.3162.3162.2	controllerType=0 controllerNumber=1 scan=3162	13.6754
R.SLSN[+1864.634]STAR.N	HexNAc(2)Hex(9)	N[+1865]	1350.53	2	2700.06	2700.06	0	0.2	117	Specific	299.24	45.95	45.95	3.13	12	>sp|P50454|SERPH_HUMAN Serpin H1 OS=Homo sapiens OX=9606 GN=SERPINH1 PE=1 SV=2	16343	2D_IGP_A_R1.1685.1685.2	controllerType=0 controllerNumber=1 scan=1685	7.2795
K.EGDN[+3080.074]ITLK.C	HexNAc(6)Hex(5)Fuc(1)NeuAc(1)NeuGc(2)	N[+3080]	1323.85	3	3969.55	3969.54	0	2.4	262	Specific	301.42	102.33	102.33	2.4	35	>sp|Q13740|CD166_HUMAN CD166 antigen OS=Homo sapiens OX=9606 GN=ALCAM PE=1 SV=2	8642	2D_IGP_A_R1.7316.7316.2	controllerType=0 controllerNumber=1 scan=7316	31.6837
K.TPEFHPN[+1540.529]K.T	HexNAc(2)Hex(7)	N[+1541]	837.341	3	2510.01	2510.01	0	-0.1	203	Specific	302.56	130.32	130.32	4.64	4	>sp|Q96S16|JMJD8_HUMAN JmjC domain-containing protein 8 OS=Homo sapiens OX=9606 GN=JMJD8 PE=1 SV=2	2384	2D_IGP_A_R1.3256.3256.3	controllerType=0 controllerNumber=1 scan=3256	14.0789
R.QVVEN[+1864.634]MTR.A	HexNAc(2)Hex(9)	N[+1865]	1421.06	2	2841.12	2841.12	0	-1	386	Specific	302.94	122.59	122.59	3.44	3	>sp|P10253|LYAG_HUMAN Lysosomal alpha-glucosidase OS=Homo sapiens OX=9606 GN=GAA PE=1 SV=4	2747	2D_IGP_A_R1.3960.3960.2	controllerType=0 controllerNumber=1 scan=3960	17.1035
K.N[+2059.735]ASNMEYR.I	HexNAc(4)Hex(5)Fuc(1)NeuAc(1)	N[+2060]	1015.39	3	3044.16	3044.16	0	0.3	197	Specific	303.46	134.39	134.39	4.37	16	>sp|Q9Y639|NPTN_HUMAN Neuroplastin OS=Homo sapiens OX=9606 GN=NPTN PE=1 SV=2	14763	2D_IGP_A_R1.3836.3836.3	controllerType=0 controllerNumber=1 scan=3836	16.5694
K.VPESENN[+1702.581]K.T	HexNAc(2)Hex(8)	N[+1703]	1310.01	2	2619.02	2619.02	0	0.1	240	Specific	304.39	125.85	125.85	4.64	5	>sp|Q5JRA6|TGO1_HUMAN Transport and Golgi organization protein 1 homolog OS=Homo sapiens OX=9606 GN=MIA3 PE=1 SV=1	15833	2D_IGP_A_R1.1468.1468.2	controllerType=0 controllerNumber=1 scan=1468	6.3502
R.N[+2205.793]NTFLSLR.D	HexNAc(4)Hex(5)Fuc(2)NeuAc(1)	N[+2206]	1057.44	3	3170.31	3170.31	0	0.3	169	Specific	307.52	23.47	23.47	2.42	72	>sp|P13726|TF_HUMAN Tissue factor OS=Homo sapiens OX=9606 GN=F3 PE=1 SV=1	14732	2D_IGP_A_R1.12900.12900.3	controllerType=0 controllerNumber=1 scan=12900	55.6562
R.SLSN[+1216.423]STAR.N	HexNAc(2)Hex(5)	N[+1216]	1026.43	2	2051.85	2051.85	0	0	117	Specific	311.47	62.9	62.9	4.11	12	>sp|P50454|SERPH_HUMAN Serpin H1 OS=Homo sapiens OX=9606 GN=SERPINH1 PE=1 SV=2	16343	2D_IGP_A_R1.1838.1838.2	controllerType=0 controllerNumber=1 scan=1838	7.9335
R.LVPPGGN[+1702.581]K.T	HexNAc(2)Hex(8)	N[+1703]	1242.52	2	2484.03	2484.04	0	-1.2	123	Specific	312.48	159.27	159.27	3.29	2	>sp|Q8TCT7|SPP2B_HUMAN Signal peptide peptidase-like 2B OS=Homo sapiens OX=9606 GN=SPPL2B PE=1 SV=2	18807	2D_IGP_A_R1.3060.3060.2	controllerType=0 controllerNumber=1 scan=3060	13.2279
K.EGDN[+3007.058]ITLK.C	HexNAc(5)Hex(6)Fuc(1)NeuAc(3)	N[+3007]	1299.51	3	3896.52	3896.52	0	-0.2	262	Specific	326.35	129.06	129.06	4.37	35	>sp|Q13740|CD166_HUMAN CD166 antigen OS=Homo sapiens OX=9606 GN=ALCAM PE=1 SV=2	8642	2D_IGP_A_R1.8494.8494.3	controllerType=0 controllerNumber=1 scan=8494	36.8127
K.EGDN[+3663.286]ITLK.C	HexNAc(6)Hex(7)Fuc(1)NeuAc(4)	N[+3663]	1518.26	3	4552.75	4552.75	0	1.2	262	Specific	329.68	131.49	131.49	4.36	35	>sp|Q13740|CD166_HUMAN CD166 antigen OS=Homo sapiens OX=9606 GN=ALCAM PE=1 SV=2	8642	2D_IGP_A_R1.9182.9182.3	controllerType=0 controllerNumber=1 scan=9182	39.7968
R.VIYN[+1216.423]LTEK.G	HexNAc(2)Hex(5)	N[+1216]	1098.49	2	2195.97	2195.97	0	0.2	425	Specific	335.99	194.13	194.13	5.04	6	>sp|Q969V3|NCLN_HUMAN Nicalin OS=Homo sapiens OX=9606 GN=NCLN PE=1 SV=2	10863	2D_IGP_A_R1.8449.8449.2	controllerType=0 controllerNumber=1 scan=8449	36.618
K.N[+1702.581]ATEAAWR.A	HexNAc(2)Hex(8)	N[+1703]	1311.02	2	2621.02	2621.02	0	0.2	38	Specific	336	78.34	78.34	2.73	1	>sp|P20933|ASPG_HUMAN N(4)-(beta-N-acetylglucosaminyl)-L-asparaginase OS=Homo sapiens OX=9606 GN=AGA PE=1 SV=2	9003	2D_IGP_A_R1.4045.4045.2	controllerType=0 controllerNumber=1 scan=4045	17.4747
R.LLNINPN[+2789.999]K.T	HexNAc(6)Hex(7)Fuc(1)NeuAc(1)	N[+2790]	1239.19	3	3715.55	3715.55	0	0.8	255	Specific	336.36	170.64	170.64	4.63	56	>sp|P11279|LAMP1_HUMAN Lysosome-associated membrane glycoprotein 1 OS=Homo sapiens OX=9606 GN=LAMP1 PE=1 SV=3	4405	2D_IGP_A_R1.8926.8926.3	controllerType=0 controllerNumber=1 scan=8926	38.687
R.PTLGPGN[+2026.687]R.S	HexNAc(2)Hex(10)	N[+2027]	1419.57	2	2838.13	2838.13	0	2.1	876	Specific	337.15	141.4	141.4	4.23	4	>sp|P04920|B3A2_HUMAN Anion exchange protein 2 OS=Homo sapiens OX=9606 GN=SLC4A2 PE=1 SV=4	4522	2D_IGP_A_R1.3344.3344.2	controllerType=0 controllerNumber=1 scan=3344	14.4615
R.LLNINPN[+3228.173]K.T	HexNAc(6)Hex(7)Fuc(4)NeuAc(1)	N[+3228]	1385.58	3	4154.72	4153.72	1	-0.3	255	Specific	338.53	225.87	46.49	4.77	56	>sp|P11279|LAMP1_HUMAN Lysosome-associated membrane glycoprotein 1 OS=Homo sapiens OX=9606 GN=LAMP1 PE=1 SV=3	4405	2D_IGP_A_R1.7346.7346.3	controllerType=0 controllerNumber=1 scan=7346	31.8131
R.YFYNN[+1702.581]QTK.Q	HexNAc(2)Hex(8)	N[+1703]	1390.55	2	2780.08	2780.08	0	1.3	141	Specific	338.78	120.97	120.97	3.16	3	>sp|P10646|TFPI1_HUMAN Tissue factor pathway inhibitor OS=Homo sapiens OX=9606 GN=TFPI PE=1 SV=1	16714	2D_IGP_A_R1.4594.4594.2	controllerType=0 controllerNumber=1 scan=4594	19.8601
K.EGDN[+2715.963]ITLK.C	HexNAc(5)Hex(6)Fuc(1)NeuAc(2)	N[+2716]	1202.48	3	3605.43	3605.43	0	0	262	Specific	342.46	165.07	165.07	4.67	35	>sp|Q13740|CD166_HUMAN CD166 antigen OS=Homo sapiens OX=9606 GN=ALCAM PE=1 SV=2	8642	2D_IGP_A_R1.7481.7481.3	controllerType=0 controllerNumber=1 scan=7481	32.4027
R.LLNINPN[+2789.999]K.T	HexNAc(6)Hex(7)Fuc(1)NeuAc(1)	N[+2790]	1239.19	3	3715.54	3715.55	0	-0.3	255	Specific	342.94	207.88	207.88	4.74	56	>sp|P11279|LAMP1_HUMAN Lysosome-associated membrane glycoprotein 1 OS=Homo sapiens OX=9606 GN=LAMP1 PE=1 SV=3	4405	2D_IGP_A_R1.8850.8850.3	controllerType=0 controllerNumber=1 scan=8850	38.359
R.SLSN[+1378.476]STAR.N	HexNAc(2)Hex(6)	N[+1378]	1107.46	2	2213.9	2213.9	0	0.2	117	Specific	343.27	61.83	61.83	4.14	12	>sp|P50454|SERPH_HUMAN Serpin H1 OS=Homo sapiens OX=9606 GN=SERPINH1 PE=1 SV=2	16343	2D_IGP_A_R1.1683.1683.2	controllerType=0 controllerNumber=1 scan=1683	7.2704
K.N[+1378.476]ETIWYLK.Y	HexNAc(2)Hex(6)	N[+1378]	1223.02	2	2445.04	2445.03	0	1.5	70	Specific	344.01	203.32	203.32	4.49	3	>sp|O15342|VA0E1_HUMAN V-type proton ATPase subunit e 1 OS=Homo sapiens OX=9606 GN=ATP6V0E1 PE=2 SV=2	16638	2D_IGP_A_R1.13113.13113.3	controllerType=0 controllerNumber=1 scan=13113	56.5682
R.LLNINPN[+2149.767]K.T	HexNAc(5)Hex(7)	N[+2150]	1025.78	3	3075.33	3075.31	0	6.2	255	Specific	347.86	213.36	213.36	2.16	56	>sp|P11279|LAMP1_HUMAN Lysosome-associated membrane glycoprotein 1 OS=Homo sapiens OX=9606 GN=LAMP1 PE=1 SV=3	4405	2D_IGP_A_R1.7825.7825.3	controllerType=0 controllerNumber=1 scan=7825	33.8989
R.IN[+1054.370]TTADEK.D	HexNAc(2)Hex(4)	N[+1054]	973.41	2	1945.81	1945.81	0	0	277	Specific	348.63	150.08	150.08	4.78	11	>sp|O14672|ADA10_HUMAN Disintegrin and metalloproteinase domain-containing protein 10 OS=Homo sapiens OX=9606 GN=ADAM10 PE=1 SV=1	717	2D_IGP_A_R1.1929.1929.2	controllerType=0 controllerNumber=1 scan=1929	8.328
R.N[+2350.830]NTFLSLR.D	HexNAc(4)Hex(5)Fuc(1)NeuAc(2)	N[+2351]	1105.79	3	3315.35	3315.35	0	0.2	169	Specific	348.71	133.17	133.17	4.4	72	>sp|P13726|TF_HUMAN Tissue factor OS=Homo sapiens OX=9606 GN=F3 PE=1 SV=1	14732	2D_IGP_A_R1.14392.14392.3	controllerType=0 controllerNumber=1 scan=14392	61.9469
K.EGDN[+2715.963]ITLK.C	HexNAc(5)Hex(6)Fuc(1)NeuAc(2)	N[+2716]	1202.48	3	3605.43	3605.43	0	0	262	Specific	350.18	174.51	174.51	4.67	35	>sp|Q13740|CD166_HUMAN CD166 antigen OS=Homo sapiens OX=9606 GN=ALCAM PE=1 SV=2	8642	2D_IGP_A_R1.7297.7297.3	controllerType=0 controllerNumber=1 scan=7297	31.5985
R.PTLGPGN[+1864.634]R.S	HexNAc(2)Hex(9)	N[+1865]	1338.54	2	2676.08	2676.08	0	0.2	876	Specific	352.77	153.21	153.21	4.78	4	>sp|P04920|B3A2_HUMAN Anion exchange protein 2 OS=Homo sapiens OX=9606 GN=SLC4A2 PE=1 SV=4	4522	2D_IGP_A_R1.3351.3351.2	controllerType=0 controllerNumber=1 scan=3351	14.4909
R.N[+1768.640]NTFLSLR.D	HexNAc(4)Hex(5)Fuc(1)	N[+1769]	911.726	3	2733.16	2733.16	0	0.9	169	Specific	352.83	98.58	98.58	4.1	72	>sp|P13726|TF_HUMAN Tissue factor OS=Homo sapiens OX=9606 GN=F3 PE=1 SV=1	14732	2D_IGP_A_R1.11193.11193.3	controllerType=0 controllerNumber=1 scan=11193	48.3672
R.LLNINPN[+3155.132]K.T	HexNAc(7)Hex(8)Fuc(1)NeuAc(1)	N[+3155]	1360.9	3	4080.68	4080.68	0	0.8	255	Specific	352.94	186.22	186.22	4.8	56	>sp|P11279|LAMP1_HUMAN Lysosome-associated membrane glycoprotein 1 OS=Homo sapiens OX=9606 GN=LAMP1 PE=1 SV=3	4405	2D_IGP_A_R1.8646.8646.3	controllerType=0 controllerNumber=1 scan=8646	37.4762
R.N[+1864.634]ATVVWMK.D	HexNAc(2)Hex(9)	N[+1865]	1407.07	2	2813.13	2813.13	0	1.1	361	Specific	352.95	200.73	200.73	5	35	>sp|Q13740|CD166_HUMAN CD166 antigen OS=Homo sapiens OX=9606 GN=ALCAM PE=1 SV=2	8642	2D_IGP_A_R1.9102.9102.2	controllerType=0 controllerNumber=1 scan=9102	39.4574
K.PN[+1702.581]FTDC[+57.021]NR.H	HexNAc(2)Hex(8)	C[+57], N[+1703]	1363.51	2	2726.01	2726.01	0	0.9	550	Specific	352.95	200.86	200.86	5	11	>sp|O14672|ADA10_HUMAN Disintegrin and metalloproteinase domain-containing protein 10 OS=Homo sapiens OX=9606 GN=ADAM10 PE=1 SV=1	717	2D_IGP_A_R1.3674.3674.2	controllerType=0 controllerNumber=1 scan=3674	15.8765
R.DFQHLLN[+2026.687]R.T	HexNAc(2)Hex(10)	N[+2027]	1023.75	3	3069.23	3069.23	0	-1	231	Specific	353.12	99.59	99.59	3.18	2	>sp|Q13444|ADA15_HUMAN Disintegrin and metalloproteinase domain-containing protein 15 OS=Homo sapiens OX=9606 GN=ADAM15 PE=1 SV=4	339	2D_IGP_A_R1.10134.10134.3	controllerType=0 controllerNumber=1 scan=10134	43.9161
K.AIN[+1378.476]DTAAR.L	HexNAc(2)Hex(6)	N[+1378]	1105.46	2	2209.91	2209.91	0	-0.1	627	Specific	354.33	145.85	145.85	4.78	2	>sp|Q02487|DSC2_HUMAN Desmocollin-2 OS=Homo sapiens OX=9606 GN=DSC2 PE=1 SV=1	3025	2D_IGP_A_R1.2273.2273.2	controllerType=0 controllerNumber=1 scan=2273	9.8215
R.SLSN[+1702.581]STAR.N	HexNAc(2)Hex(8)	N[+1703]	846.674	3	2538.01	2538.01	0	-0.2	117	Specific	355.59	54.3	54.3	3.13	12	>sp|P50454|SERPH_HUMAN Serpin H1 OS=Homo sapiens OX=9606 GN=SERPINH1 PE=1 SV=2	16343	2D_IGP_A_R1.1679.1679.3	controllerType=0 controllerNumber=1 scan=1679	7.2535
K.EGDN[+2789.999]ITLK.C	HexNAc(6)Hex(7)Fuc(1)NeuAc(1)	N[+2790]	1227.16	3	3679.46	3679.46	0	0.4	262	Specific	357.33	138.87	138.87	4.4	35	>sp|Q13740|CD166_HUMAN CD166 antigen OS=Homo sapiens OX=9606 GN=ALCAM PE=1 SV=2	8642	2D_IGP_A_R1.6239.6239.3	controllerType=0 controllerNumber=1 scan=6239	26.9983
R.SLSN[+2026.687]STAR.N	HexNAc(2)Hex(10)	N[+2027]	1431.56	2	2862.11	2862.11	0	0.3	117	Specific	358.59	100.79	100.79	4.41	12	>sp|P50454|SERPH_HUMAN Serpin H1 OS=Homo sapiens OX=9606 GN=SERPINH1 PE=1 SV=2	16343	2D_IGP_A_R1.1707.1707.2	controllerType=0 controllerNumber=1 scan=1707	7.3658
K.QN[+1540.529]ISVTLR.T	HexNAc(2)Hex(7)	N[+1541]	1236.04	2	2471.07	2471.07	0	1	511	Specific	358.85	133.78	133.78	4.67	5	>sp|Q9H5V8|CDCP1_HUMAN CUB domain-containing protein 1 OS=Homo sapiens OX=9606 GN=CDCP1 PE=1 SV=3	19622	2D_IGP_A_R1.8089.8089.2	controllerType=0 controllerNumber=1 scan=8089	35.055
R.KDN[+2059.735]TTVTR.L	HexNAc(4)Hex(5)Fuc(1)NeuAc(1)	N[+2060]	998.748	3	2994.23	2994.23	0	-0.5	247	Specific	359.32	76.49	76.49	4.14	56	>sp|P11279|LAMP1_HUMAN Lysosome-associated membrane glycoprotein 1 OS=Homo sapiens OX=9606 GN=LAMP1 PE=1 SV=3	4405	2D_IGP_A_R1.1911.1911.3	controllerType=0 controllerNumber=1 scan=1911	8.2503
K.YIHQN[+1378.476]YTK.A	HexNAc(2)Hex(6)	N[+1378]	815.673	3	2445.01	2445.01	0	-0.9	534	Specific	359.98	107.5	107.5	4.04	14	>sp|Q02809|PLOD1_HUMAN Procollagen-lysine,2-oxoglutarate 5-dioxygenase 1 OS=Homo sapiens OX=9606 GN=PLOD1 PE=1 SV=2	10199	2D_IGP_A_R1.2683.2683.3	controllerType=0 controllerNumber=1 scan=2683	11.5914
R.LLNINPN[+1403.507]K.T	HexNAc(3)Hex(4)Fuc(1)	N[+1404]	1165.03	2	2329.05	2329.05	0	-0.1	255	Specific	360.38	230.88	230.88	5.14	56	>sp|P11279|LAMP1_HUMAN Lysosome-associated membrane glycoprotein 1 OS=Homo sapiens OX=9606 GN=LAMP1 PE=1 SV=3	4405	2D_IGP_A_R1.8139.8139.2	controllerType=0 controllerNumber=1 scan=8139	35.2738
K.EGDN[+3081.095]ITLK.C	HexNAc(6)Hex(7)Fuc(1)NeuAc(2)	N[+3081]	1324.19	3	3970.56	3970.56	0	0.4	262	Specific	361.39	146.18	146.18	4.57	35	>sp|Q13740|CD166_HUMAN CD166 antigen OS=Homo sapiens OX=9606 GN=ALCAM PE=1 SV=2	8642	2D_IGP_A_R1.7237.7237.3	controllerType=0 controllerNumber=1 scan=7237	31.3401
K.EGDN[+2424.867]ITLK.C	HexNAc(5)Hex(6)Fuc(1)NeuAc(1)	N[+2425]	1105.45	3	3314.33	3314.33	0	-0.7	262	Specific	361.69	192.1	192.1	4.5	35	>sp|Q13740|CD166_HUMAN CD166 antigen OS=Homo sapiens OX=9606 GN=ALCAM PE=1 SV=2	8642	2D_IGP_A_R1.6143.6143.3	controllerType=0 controllerNumber=1 scan=6143	26.5796
R.KDN[+2715.963]TTVTR.L	HexNAc(5)Hex(6)Fuc(1)NeuAc(2)	N[+2716]	1217.49	3	3650.46	3650.46	0	0	247	Specific	361.72	146.95	146.95	4.85	56	>sp|P11279|LAMP1_HUMAN Lysosome-associated membrane glycoprotein 1 OS=Homo sapiens OX=9606 GN=LAMP1 PE=1 SV=3	4405	2D_IGP_A_R1.2308.2308.3	controllerType=0 controllerNumber=1 scan=2308	9.9731
K.EGDN[+2424.867]ITLK.C	HexNAc(5)Hex(6)Fuc(1)NeuAc(1)	N[+2425]	1105.45	3	3314.33	3314.33	0	-0.3	262	Specific	361.92	118.49	118.49	4.21	35	>sp|Q13740|CD166_HUMAN CD166 antigen OS=Homo sapiens OX=9606 GN=ALCAM PE=1 SV=2	8642	2D_IGP_A_R1.6383.6383.3	controllerType=0 controllerNumber=1 scan=6383	27.6266
K.AASMN[+1702.581]HTK.A	HexNAc(2)Hex(8)	N[+1703]	854.668	3	2561.99	2561.99	0	0	213	Specific	362.48	94.79	94.79	4.44	10	>sp|Q9UBV2|SE1L1_HUMAN Protein sel-1 homolog 1 OS=Homo sapiens OX=9606 GN=SEL1L PE=1 SV=3	14445	2D_IGP_A_R1.1342.1342.3	controllerType=0 controllerNumber=1 scan=1342	5.8358
K.PN[+1241.454]MSASC[+57.021]K.E	HexNAc(3)Hex(3)Fuc(1)	C[+57], N[+1241]	1068.42	2	2135.83	2135.84	0	-1.2	100	Specific	363.5	149	149	4.48	64	>sp|P07602|SAP_HUMAN Prosaposin OS=Homo sapiens OX=9606 GN=PSAP PE=1 SV=2	14314	2D_IGP_A_R1.2512.2512.2	controllerType=0 controllerNumber=1 scan=2512	10.8583
R.SN[+1864.634]VTLTLR.N	HexNAc(2)Hex(9)	N[+1865]	1384.58	2	2768.16	2768.16	0	0.8	264	Specific	363.96	180.88	180.88	5.14	5	>sp|Q96F46|I17RA_HUMAN Interleukin-17 receptor A OS=Homo sapiens OX=9606 GN=IL17RA PE=1 SV=2	10525	2D_IGP_A_R1.8087.8087.2	controllerType=0 controllerNumber=1 scan=8087	35.0446
R.KDN[+2789.999]TTVTR.L	HexNAc(6)Hex(7)Fuc(1)NeuAc(1)	N[+2790]	1242.17	3	3724.5	3724.49	0	0.4	247	Specific	366.03	107.09	107.09	4.47	56	>sp|P11279|LAMP1_HUMAN Lysosome-associated membrane glycoprotein 1 OS=Homo sapiens OX=9606 GN=LAMP1 PE=1 SV=3	4405	2D_IGP_A_R1.1893.1893.3	controllerType=0 controllerNumber=1 scan=1893	8.1748
K.VPESENN[+1378.476]K.T	HexNAc(2)Hex(6)	N[+1378]	1147.96	2	2294.91	2294.91	0	-1.8	240	Specific	366.15	164.63	164.63	4.12	5	>sp|Q5JRA6|TGO1_HUMAN Transport and Golgi organization protein 1 homolog OS=Homo sapiens OX=9606 GN=MIA3 PE=1 SV=1	15833	2D_IGP_A_R1.1500.1500.2	controllerType=0 controllerNumber=1 scan=1500	6.4794
R.LLNINPN[+3228.173]K.T	HexNAc(6)Hex(7)Fuc(4)NeuAc(1)	N[+3228]	1385.24	3	4153.72	4153.72	0	-0.4	255	Specific	367.23	293.83	38.37	5.02	56	>sp|P11279|LAMP1_HUMAN Lysosome-associated membrane glycoprotein 1 OS=Homo sapiens OX=9606 GN=LAMP1 PE=1 SV=3	4405	2D_IGP_A_R1.7357.7357.3	controllerType=0 controllerNumber=1 scan=7357	31.8602
R.PTLGPGN[+1702.581]R.S	HexNAc(2)Hex(8)	N[+1703]	1257.52	2	2514.02	2514.02	0	0.2	876	Specific	367.38	145.91	145.91	3.58	4	>sp|P04920|B3A2_HUMAN Anion exchange protein 2 OS=Homo sapiens OX=9606 GN=SLC4A2 PE=1 SV=4	4522	2D_IGP_A_R1.3375.3375.2	controllerType=0 controllerNumber=1 scan=3375	14.5954
R.IN[+1702.581]TTADEK.D	HexNAc(2)Hex(8)	N[+1703]	865.345	3	2594.02	2594.02	0	-1	277	Specific	368.05	146.96	146.96	4.21	11	>sp|O14672|ADA10_HUMAN Disintegrin and metalloproteinase domain-containing protein 10 OS=Homo sapiens OX=9606 GN=ADAM10 PE=1 SV=1	717	2D_IGP_A_R1.1924.1924.3	controllerType=0 controllerNumber=1 scan=1924	8.3055
R.LLNINPN[+2424.867]K.T	HexNAc(5)Hex(6)Fuc(1)NeuAc(1)	N[+2425]	1117.48	3	3350.41	3350.41	0	-0.5	255	Specific	372.23	209.12	209.12	4.8	56	>sp|P11279|LAMP1_HUMAN Lysosome-associated membrane glycoprotein 1 OS=Homo sapiens OX=9606 GN=LAMP1 PE=1 SV=3	4405	2D_IGP_A_R1.9106.9106.3	controllerType=0 controllerNumber=1 scan=9106	39.4722
R.VIYN[+1540.529]LTEK.G	HexNAc(2)Hex(7)	N[+1541]	1260.54	2	2520.08	2520.07	0	0.4	425	Specific	372.28	195.55	195.55	5.14	6	>sp|Q969V3|NCLN_HUMAN Nicalin OS=Homo sapiens OX=9606 GN=NCLN PE=1 SV=2	10863	2D_IGP_A_R1.8285.8285.2	controllerType=0 controllerNumber=1 scan=8285	35.9117
R.LLNINPN[+2498.904]K.T	HexNAc(6)Hex(7)Fuc(1)	N[+2499]	1142.15	3	3424.45	3424.45	0	-0.2	255	Specific	375.08	217.43	217.43	4.8	56	>sp|P11279|LAMP1_HUMAN Lysosome-associated membrane glycoprotein 1 OS=Homo sapiens OX=9606 GN=LAMP1 PE=1 SV=3	4405	2D_IGP_A_R1.7752.7752.3	controllerType=0 controllerNumber=1 scan=7752	33.5807
K.DSC[+57.021]N[+1378.476]DSFR.G	HexNAc(2)Hex(6)	C[+57], N[+1378]	1189.93	2	2378.85	2378.85	0	0.1	63	Specific	375.35	192.89	192.89	5.14	2	>sp|Q8IWT6|LRC8A_HUMAN Volume-regulated anion channel subunit LRRC8A OS=Homo sapiens OX=9606 GN=LRRC8A PE=1 SV=1	9305	2D_IGP_A_R1.2834.2834.2	controllerType=0 controllerNumber=1 scan=2834	12.2432
K.EGDN[+3081.095]ITLK.C	HexNAc(6)Hex(7)Fuc(1)NeuAc(2)	N[+3081]	1324.19	3	3970.55	3970.56	0	-0.7	262	Specific	377.96	153.52	153.52	4.21	35	>sp|Q13740|CD166_HUMAN CD166 antigen OS=Homo sapiens OX=9606 GN=ALCAM PE=1 SV=2	8642	2D_IGP_A_R1.7220.7220.3	controllerType=0 controllerNumber=1 scan=7220	31.272
K.AN[+2717.978]ATIEVK.A	HexNAc(7)Hex(8)	N[+2718]	1188.49	3	3563.45	3563.45	0	-0.7	228	Specific	378.96	135.03	135.03	4.1	16	>sp|Q9Y639|NPTN_HUMAN Neuroplastin OS=Homo sapiens OX=9606 GN=NPTN PE=1 SV=2	14763	2D_IGP_A_R1.3792.3792.3	controllerType=0 controllerNumber=1 scan=3792	16.3803
K.QN[+1702.581]ISVTLR.T	HexNAc(2)Hex(8)	N[+1703]	1317.06	2	2633.12	2633.12	0	0.9	511	Specific	379.37	155.32	155.32	4.84	5	>sp|Q9H5V8|CDCP1_HUMAN CUB domain-containing protein 1 OS=Homo sapiens OX=9606 GN=CDCP1 PE=1 SV=3	19622	2D_IGP_A_R1.8041.8041.2	controllerType=0 controllerNumber=1 scan=8041	34.8439
R.LLNINPN[+3155.132]K.T	HexNAc(7)Hex(8)Fuc(1)NeuAc(1)	N[+3155]	1360.56	3	4079.68	4080.68	-1	0.3	255	Specific	380.19	231.63	231.63	4.76	56	>sp|P11279|LAMP1_HUMAN Lysosome-associated membrane glycoprotein 1 OS=Homo sapiens OX=9606 GN=LAMP1 PE=1 SV=3	4405	2D_IGP_A_R1.8679.8679.3	controllerType=0 controllerNumber=1 scan=8679	37.6192
K.AIN[+1540.529]DTAAR.L	HexNAc(2)Hex(7)	N[+1541]	1186.48	2	2371.96	2371.96	0	-0.5	627	Specific	380.44	193.4	193.4	5.29	2	>sp|Q02487|DSC2_HUMAN Desmocollin-2 OS=Homo sapiens OX=9606 GN=DSC2 PE=1 SV=1	3025	2D_IGP_A_R1.2215.2215.2	controllerType=0 controllerNumber=1 scan=2215	9.5697
R.N[+2350.830]NTFLSLR.D	HexNAc(4)Hex(5)Fuc(1)NeuAc(2)	N[+2351]	1105.79	3	3315.35	3315.35	0	0.5	169	Specific	381.14	77.63	77.63	4.07	72	>sp|P13726|TF_HUMAN Tissue factor OS=Homo sapiens OX=9606 GN=F3 PE=1 SV=1	14732	2D_IGP_A_R1.14236.14236.3	controllerType=0 controllerNumber=1 scan=14236	61.2695
R.LLNINPN[+2424.867]K.T	HexNAc(5)Hex(6)Fuc(1)NeuAc(1)	N[+2425]	1117.48	3	3350.42	3350.41	0	1.1	255	Specific	381.19	211.93	211.93	4.94	56	>sp|P11279|LAMP1_HUMAN Lysosome-associated membrane glycoprotein 1 OS=Homo sapiens OX=9606 GN=LAMP1 PE=1 SV=3	4405	2D_IGP_A_R1.8849.8849.3	controllerType=0 controllerNumber=1 scan=8849	38.3544
R.ALSN[+2350.830]ISLR.L	HexNAc(4)Hex(5)Fuc(1)NeuAc(2)	N[+2351]	1075.45	3	3224.35	3224.35	0	0.6	124	Specific	381.94	133.38	133.38	4.61	23	>sp|O15031|PLXB2_HUMAN Plexin-B2 OS=Homo sapiens OX=9606 GN=PLXNB2 PE=1 SV=3	14843	2D_IGP_A_R1.11479.11479.3	controllerType=0 controllerNumber=1 scan=11479	49.6024
K.DN[+1702.581]NSIITR.K	HexNAc(2)Hex(8)	N[+1703]	1318.04	2	2635.06	2635.06	0	0.8	368	Specific	384.95	124.29	124.29	4.88	12	>sp|P06276|CHLE_HUMAN Cholinesterase OS=Homo sapiens OX=9606 GN=BCHE PE=1 SV=1	6937	2D_IGP_A_R1.4054.4054.2	controllerType=0 controllerNumber=1 scan=4054	17.5128
R.LLNINPN[+1540.529]K.T	HexNAc(2)Hex(7)	N[+1541]	1233.54	2	2466.08	2466.08	0	0.6	255	Specific	384.95	280.71	280.71	5.43	56	>sp|P11279|LAMP1_HUMAN Lysosome-associated membrane glycoprotein 1 OS=Homo sapiens OX=9606 GN=LAMP1 PE=1 SV=3	4405	2D_IGP_A_R1.7849.7849.3	controllerType=0 controllerNumber=1 scan=7849	34.0036
R.KDN[+2715.963]TTVTR.L	HexNAc(5)Hex(6)Fuc(1)NeuAc(2)	N[+2716]	1217.49	3	3650.46	3650.46	0	-0.2	247	Specific	384.99	133.1	133.1	4.89	56	>sp|P11279|LAMP1_HUMAN Lysosome-associated membrane glycoprotein 1 OS=Homo sapiens OX=9606 GN=LAMP1 PE=1 SV=3	4405	2D_IGP_A_R1.2153.2153.3	controllerType=0 controllerNumber=1 scan=2153	9.3008
K.AN[+1378.476]ATIEVK.A	HexNAc(2)Hex(6)	N[+1378]	1112.48	2	2223.95	2223.95	0	2.4	228	Specific	385.67	128.25	128.25	3.97	16	>sp|Q9Y639|NPTN_HUMAN Neuroplastin OS=Homo sapiens OX=9606 GN=NPTN PE=1 SV=2	14763	2D_IGP_A_R1.3840.3840.2	controllerType=0 controllerNumber=1 scan=3840	16.5885
K.TPEFHPN[+2026.687]K.T	HexNAc(2)Hex(10)	N[+2027]	999.393	3	2996.16	2996.17	0	-0.7	203	Specific	386.87	309.73	309.73	5.1	4	>sp|Q96S16|JMJD8_HUMAN JmjC domain-containing protein 8 OS=Homo sapiens OX=9606 GN=JMJD8 PE=1 SV=2	2384	2D_IGP_A_R1.3185.3185.3	controllerType=0 controllerNumber=1 scan=3185	13.7751
R.N[+2789.999]STSIYFK.M	HexNAc(6)Hex(7)Fuc(1)NeuAc(1)	N[+2790]	1250.5	3	3749.49	3749.48	0	2.1	169	Specific	386.88	189.67	189.67	4.5	8	>sp|P19256|LFA3_HUMAN Lymphocyte function-associated antigen 3 OS=Homo sapiens OX=9606 GN=CD58 PE=1 SV=1	3700	2D_IGP_A_R1.8123.8123.3	controllerType=0 controllerNumber=1 scan=8123	35.2022
R.LLNINPN[+2864.036]K.T	HexNAc(7)Hex(8)Fuc(1)	N[+2864]	1263.87	3	3789.58	3789.58	0	0.4	255	Specific	390.06	272.31	272.31	5.17	56	>sp|P11279|LAMP1_HUMAN Lysosome-associated membrane glycoprotein 1 OS=Homo sapiens OX=9606 GN=LAMP1 PE=1 SV=3	4405	2D_IGP_A_R1.7488.7488.3	controllerType=0 controllerNumber=1 scan=7488	32.4314
R.KDN[+2350.830]TTVTR.L	HexNAc(4)Hex(5)Fuc(1)NeuAc(2)	N[+2351]	1095.78	3	3285.32	3285.33	0	-0.3	247	Specific	390.66	201.34	201.34	5.22	56	>sp|P11279|LAMP1_HUMAN Lysosome-associated membrane glycoprotein 1 OS=Homo sapiens OX=9606 GN=LAMP1 PE=1 SV=3	4405	2D_IGP_A_R1.2180.2180.3	controllerType=0 controllerNumber=1 scan=2180	9.417
R.KDN[+2350.830]TTVTR.L	HexNAc(4)Hex(5)Fuc(1)NeuAc(2)	N[+2351]	1095.78	3	3285.32	3285.33	0	-0.9	247	Specific	390.83	162.44	162.44	4.78	56	>sp|P11279|LAMP1_HUMAN Lysosome-associated membrane glycoprotein 1 OS=Homo sapiens OX=9606 GN=LAMP1 PE=1 SV=3	4405	2D_IGP_A_R1.2297.2297.3	controllerType=0 controllerNumber=1 scan=2297	9.9253
R.KDN[+2424.867]TTVTR.L	HexNAc(5)Hex(6)Fuc(1)NeuAc(1)	N[+2425]	1120.46	3	3359.36	3359.36	0	-0.3	247	Specific	391.07	110.91	110.91	4.62	56	>sp|P11279|LAMP1_HUMAN Lysosome-associated membrane glycoprotein 1 OS=Homo sapiens OX=9606 GN=LAMP1 PE=1 SV=3	4405	2D_IGP_A_R1.2021.2021.3	controllerType=0 controllerNumber=1 scan=2021	8.7197
R.KDN[+2424.867]TTVTR.L	HexNAc(5)Hex(6)Fuc(1)NeuAc(1)	N[+2425]	1120.46	3	3359.36	3359.36	0	0.4	247	Specific	392.68	103.47	103.47	4.62	56	>sp|P11279|LAMP1_HUMAN Lysosome-associated membrane glycoprotein 1 OS=Homo sapiens OX=9606 GN=LAMP1 PE=1 SV=3	4405	2D_IGP_A_R1.2016.2016.3	controllerType=0 controllerNumber=1 scan=2016	8.7002
R.N[+2059.735]NTFLSLR.D	HexNAc(4)Hex(5)Fuc(1)NeuAc(1)	N[+2060]	1008.76	3	3024.26	3024.26	0	0.9	169	Specific	393.33	95.53	95.53	4.31	72	>sp|P13726|TF_HUMAN Tissue factor OS=Homo sapiens OX=9606 GN=F3 PE=1 SV=1	14732	2D_IGP_A_R1.12911.12911.3	controllerType=0 controllerNumber=1 scan=12911	55.7027
K.EGDN[+2424.867]ITLK.C	HexNAc(5)Hex(6)Fuc(1)NeuAc(1)	N[+2425]	1105.45	3	3314.33	3314.33	0	-0.2	262	Specific	397.63	151.78	151.78	4.72	35	>sp|Q13740|CD166_HUMAN CD166 antigen OS=Homo sapiens OX=9606 GN=ALCAM PE=1 SV=2	8642	2D_IGP_A_R1.6251.6251.3	controllerType=0 controllerNumber=1 scan=6251	27.0507
K.YIHQN[+2026.687]YTK.A	HexNAc(2)Hex(10)	N[+2027]	1031.74	3	3093.21	3093.22	0	-1.4	534	Specific	400.39	95.19	95.19	4.21	14	>sp|Q02809|PLOD1_HUMAN Procollagen-lysine,2-oxoglutarate 5-dioxygenase 1 OS=Homo sapiens OX=9606 GN=PLOD1 PE=1 SV=2	10199	2D_IGP_A_R1.2581.2581.4	controllerType=0 controllerNumber=1 scan=2581	11.1488
R.GN[+1864.634]VSAC[+57.021]AR.S	HexNAc(2)Hex(9)	C[+57], N[+1865]	1350.02	2	2699.03	2699.02	0	1.8	157	Specific	400.97	193.87	193.87	3.93	1	>sp|O14656|TOR1A_HUMAN Torsin-1A OS=Homo sapiens OX=9606 GN=TOR1A PE=1 SV=1	12511	2D_IGP_A_R1.1705.1705.2	controllerType=0 controllerNumber=1 scan=1705	7.356
K.PN[+2133.772]MSASC[+57.021]K.E	HexNAc(5)Hex(6)Fuc(1)	C[+57], N[+2134]	1010.05	3	3028.15	3028.15	0	-1	100	Specific	401.74	270.61	270.61	4.79	64	>sp|P07602|SAP_HUMAN Prosaposin OS=Homo sapiens OX=9606 GN=PSAP PE=1 SV=2	14314	2D_IGP_A_R1.2263.2263.3	controllerType=0 controllerNumber=1 scan=2263	9.779
K.AASMN[+1864.634]HTK.A	HexNAc(2)Hex(9)	N[+1865]	1362.52	2	2724.04	2724.04	0	-0.9	213	Specific	402.67	162.79	162.79	4.41	10	>sp|Q9UBV2|SE1L1_HUMAN Protein sel-1 homolog 1 OS=Homo sapiens OX=9606 GN=SEL1L PE=1 SV=3	14445	2D_IGP_A_R1.1371.1371.2	controllerType=0 controllerNumber=1 scan=1371	5.9598
K.N[+1872.651]GSLFAFR.G	HexNAc(3)Hex(6)NeuAc(1)	N[+1873]	928.713	3	2784.13	2784.12	0	0.6	169	Specific	405.48	159.71	159.71	4.71	4	>sp|P04004|VTNC_HUMAN Vitronectin OS=Homo sapiens OX=9606 GN=VTN PE=1 SV=1	17960	2D_IGP_A_R1.14502.14502.3	controllerType=0 controllerNumber=1 scan=14502	62.4181
K.PN[+1864.634]MSASC[+57.021]K.E	HexNAc(2)Hex(9)	C[+57], N[+1865]	1380.01	2	2759.01	2759.01	0	-0.1	100	Specific	405.57	238.83	238.83	5.28	64	>sp|P07602|SAP_HUMAN Prosaposin OS=Homo sapiens OX=9606 GN=PSAP PE=1 SV=2	14314	2D_IGP_A_R1.1986.1986.2	controllerType=0 controllerNumber=1 scan=1986	8.5696
R.KDN[+2059.735]TTVTR.L	HexNAc(4)Hex(5)Fuc(1)NeuAc(1)	N[+2060]	998.748	3	2994.23	2994.23	0	0	247	Specific	407.97	172.63	172.63	5.14	56	>sp|P11279|LAMP1_HUMAN Lysosome-associated membrane glycoprotein 1 OS=Homo sapiens OX=9606 GN=LAMP1 PE=1 SV=3	4405	2D_IGP_A_R1.1810.1810.3	controllerType=0 controllerNumber=1 scan=1810	7.8136
R.ALSN[+2059.735]ISLR.L	HexNAc(4)Hex(5)Fuc(1)NeuAc(1)	N[+2060]	978.421	3	2933.25	2933.25	0	-0.6	124	Specific	410.81	172.09	172.09	4.5	23	>sp|O15031|PLXB2_HUMAN Plexin-B2 OS=Homo sapiens OX=9606 GN=PLXNB2 PE=1 SV=3	14843	2D_IGP_A_R1.10024.10024.3	controllerType=0 controllerNumber=1 scan=10024	43.4366
R.N[+2059.735]ATVVWMK.D	HexNAc(4)Hex(5)Fuc(1)NeuAc(1)	N[+2060]	1003.42	3	3008.23	3008.23	0	-0.4	361	Specific	411.33	193.6	193.6	5.01	35	>sp|Q13740|CD166_HUMAN CD166 antigen OS=Homo sapiens OX=9606 GN=ALCAM PE=1 SV=2	8642	2D_IGP_A_R1.10879.10879.3	controllerType=0 controllerNumber=1 scan=10879	47.0427
R.LLNINPN[+1419.502]K.T	HexNAc(3)Hex(5)	N[+1420]	1173.03	2	2345.05	2345.05	0	0.6	255	Specific	411.46	152.94	152.94	4.98	56	>sp|P11279|LAMP1_HUMAN Lysosome-associated membrane glycoprotein 1 OS=Homo sapiens OX=9606 GN=LAMP1 PE=1 SV=3	4405	2D_IGP_A_R1.8129.8129.2	controllerType=0 controllerNumber=1 scan=8129	35.2306
K.EGDN[+1864.634]ITLK.C	HexNAc(2)Hex(9)	N[+1865]	1377.55	2	2754.1	2754.1	0	0.6	262	Specific	412.25	204.68	204.68	5.21	35	>sp|Q13740|CD166_HUMAN CD166 antigen OS=Homo sapiens OX=9606 GN=ALCAM PE=1 SV=2	8642	2D_IGP_A_R1.4905.4905.2	controllerType=0 controllerNumber=1 scan=4905	21.2159
R.N[+2059.735]NTFLSLR.D	HexNAc(4)Hex(5)Fuc(1)NeuAc(1)	N[+2060]	1008.76	3	3024.26	3024.26	0	1.1	169	Specific	412.55	83.91	83.91	4.3	72	>sp|P13726|TF_HUMAN Tissue factor OS=Homo sapiens OX=9606 GN=F3 PE=1 SV=1	14732	2D_IGP_A_R1.12586.12586.3	controllerType=0 controllerNumber=1 scan=12586	54.3228
R.ALSN[+1702.581]ISLR.L	HexNAc(2)Hex(8)	N[+1703]	1288.55	2	2576.1	2576.1	0	-0.3	124	Specific	414.77	169.78	169.78	5.14	23	>sp|O15031|PLXB2_HUMAN Plexin-B2 OS=Homo sapiens OX=9606 GN=PLXNB2 PE=1 SV=3	14843	2D_IGP_A_R1.8497.8497.2	controllerType=0 controllerNumber=1 scan=8497	36.827
R.N[+2350.830]DTLQEAK.E	HexNAc(4)Hex(5)Fuc(1)NeuAc(2)	N[+2351]	1090.43	3	3269.28	3269.28	0	0.5	786	Specific	416.5	215.63	215.63	4.93	17	>sp|Q92896|GSLG1_HUMAN Golgi apparatus protein 1 OS=Homo sapiens OX=9606 GN=GLG1 PE=1 SV=2	13270	2D_IGP_A_R1.3933.3933.3	controllerType=0 controllerNumber=1 scan=3933	16.9845
R.SLSN[+1216.423]STAR.N	HexNAc(2)Hex(5)	N[+1216]	1026.43	2	2051.85	2051.85	0	0.1	117	Specific	417.51	86.48	86.48	4.58	12	>sp|P50454|SERPH_HUMAN Serpin H1 OS=Homo sapiens OX=9606 GN=SERPINH1 PE=1 SV=2	16343	2D_IGP_A_R1.1824.1824.3	controllerType=0 controllerNumber=1 scan=1824	7.8753
R.N[+2059.735]ATVVWMK.D	HexNAc(4)Hex(5)Fuc(1)NeuAc(1)	N[+2060]	1003.42	3	3008.23	3008.23	0	0.3	361	Specific	417.84	203.06	202.83	4.94	35	>sp|Q13740|CD166_HUMAN CD166 antigen OS=Homo sapiens OX=9606 GN=ALCAM PE=1 SV=2	8642	2D_IGP_A_R1.10887.10887.3	controllerType=0 controllerNumber=1 scan=10887	47.0694
R.SLSN[+1216.423]STAR.N	HexNAc(2)Hex(5)	N[+1216]	1026.43	2	2051.85	2051.85	0	0.5	117	Specific	418.02	138.84	138.84	4.87	12	>sp|P50454|SERPH_HUMAN Serpin H1 OS=Homo sapiens OX=9606 GN=SERPINH1 PE=1 SV=2	16343	2D_IGP_A_R1.1682.1682.2	controllerType=0 controllerNumber=1 scan=1682	7.2658
K.EGDN[+2133.772]ITLK.C	HexNAc(5)Hex(6)Fuc(1)	N[+2134]	1008.42	3	3023.23	3023.23	0	-0.2	262	Specific	420.27	166.13	166.13	4.93	35	>sp|Q13740|CD166_HUMAN CD166 antigen OS=Homo sapiens OX=9606 GN=ALCAM PE=1 SV=2	8642	2D_IGP_A_R1.5229.5229.3	controllerType=0 controllerNumber=1 scan=5229	22.6236
R.N[+1864.634]LTPSSPK.D	HexNAc(2)Hex(9)	N[+1865]	1354.55	2	2708.09	2708.09	0	0.6	67	Specific	421.04	240.03	240.03	5.43	5	>sp|Q96F46|I17RA_HUMAN Interleukin-17 receptor A OS=Homo sapiens OX=9606 GN=IL17RA PE=1 SV=2	10525	2D_IGP_A_R1.3260.3260.2	controllerType=0 controllerNumber=1 scan=3260	14.0973
R.YPAN[+1864.634]C[+57.021]TVR.D	HexNAc(2)Hex(9)	C[+57], N[+1865]	1423.05	2	2845.1	2845.1	0	0.6	154	Specific	421.31	253.68	253.68	5.43	11	>sp|Q9BRN9|TM2D3_HUMAN TM2 domain-containing protein 3 OS=Homo sapiens OX=9606 GN=TM2D3 PE=2 SV=2	3267	2D_IGP_A_R1.3301.3301.2	controllerType=0 controllerNumber=1 scan=3301	14.2719
K.N[+1378.476]ETIWYVR.F	HexNAc(2)Hex(6)	N[+1378]	1230.02	2	2459.03	2459.02	0	1	70	Specific	422.39	116.05	116.05	3.84	2	>sp|Q8NHE4|VA0E2_HUMAN V-type proton ATPase subunit e 2 OS=Homo sapiens OX=9606 GN=ATP6V0E2 PE=2 SV=1	17682	2D_IGP_A_R1.11463.11463.2	controllerType=0 controllerNumber=1 scan=11463	49.5355
R.N[+1378.476]LTVSEC[+57.021]K.K	HexNAc(2)Hex(6)	C[+57], N[+1378]	1164.97	2	2328.94	2328.94	0	-0.4	796	Specific	422.69	74.87	74.87	4.4	2	>sp|Q9Y6M7|S4A7_HUMAN Sodium bicarbonate cotransporter 3 OS=Homo sapiens OX=9606 GN=SLC4A7 PE=1 SV=2	17799	2D_IGP_A_R1.3913.3913.2	controllerType=0 controllerNumber=1 scan=3913	16.8989
K.YLN[+1864.634]LSNNR.I	HexNAc(2)Hex(9)	N[+1865]	1429.58	2	2858.15	2858.15	0	1.1	171	Specific	423.95	190.86	190.86	5.33	3	>sp|O94898|LRIG2_HUMAN Leucine-rich repeats and immunoglobulin-like domains protein 2 OS=Homo sapiens OX=9606 GN=LRIG2 PE=2 SV=3	2732	2D_IGP_A_R1.6265.6265.2	controllerType=0 controllerNumber=1 scan=6265	27.113
R.SLSN[+1540.529]STAR.N	HexNAc(2)Hex(7)	N[+1541]	1188.48	2	2375.95	2375.96	0	-0.3	117	Specific	427.07	97.74	97.74	4.64	12	>sp|P50454|SERPH_HUMAN Serpin H1 OS=Homo sapiens OX=9606 GN=SERPINH1 PE=1 SV=2	16343	2D_IGP_A_R1.1686.1686.2	controllerType=0 controllerNumber=1 scan=1686	7.2802
R.N[+2059.735]NTFLSLR.D	HexNAc(4)Hex(5)Fuc(1)NeuAc(1)	N[+2060]	1008.76	3	3024.25	3024.26	0	-0.3	169	Specific	427.99	66.01	66.01	4.12	72	>sp|P13726|TF_HUMAN Tissue factor OS=Homo sapiens OX=9606 GN=F3 PE=1 SV=1	14732	2D_IGP_A_R1.12701.12701.3	controllerType=0 controllerNumber=1 scan=12701	54.8056
R.LLNINPN[+2424.867]K.T	HexNAc(5)Hex(6)Fuc(1)NeuAc(1)	N[+2425]	1117.48	3	3350.42	3350.41	0	1	255	Specific	428.39	258.24	258.24	5.16	56	>sp|P11279|LAMP1_HUMAN Lysosome-associated membrane glycoprotein 1 OS=Homo sapiens OX=9606 GN=LAMP1 PE=1 SV=3	4405	2D_IGP_A_R1.9183.9183.3	controllerType=0 controllerNumber=1 scan=9183	39.8014
R.YFYNN[+1864.634]QTK.Q	HexNAc(2)Hex(9)	N[+1865]	1471.57	2	2942.14	2942.13	0	2.5	141	Specific	428.77	220.45	220.45	4.42	3	>sp|P10646|TFPI1_HUMAN Tissue factor pathway inhibitor OS=Homo sapiens OX=9606 GN=TFPI PE=1 SV=1	16714	2D_IGP_A_R1.4548.4548.2	controllerType=0 controllerNumber=1 scan=4548	19.6609
R.YPAN[+1702.581]C[+57.021]TVR.D	HexNAc(2)Hex(8)	C[+57], N[+1703]	1342.03	2	2683.04	2683.04	0	0.3	154	Specific	429.09	245.24	245.24	5.44	11	>sp|Q9BRN9|TM2D3_HUMAN TM2 domain-containing protein 3 OS=Homo sapiens OX=9606 GN=TM2D3 PE=2 SV=2	3267	2D_IGP_A_R1.3314.3314.2	controllerType=0 controllerNumber=1 scan=3314	14.3293
K.EGDN[+1702.581]ITLK.C	HexNAc(2)Hex(8)	N[+1703]	1296.53	2	2592.05	2592.04	0	0.8	262	Specific	429.97	223.41	223.41	5.33	35	>sp|Q13740|CD166_HUMAN CD166 antigen OS=Homo sapiens OX=9606 GN=ALCAM PE=1 SV=2	8642	2D_IGP_A_R1.4942.4942.2	controllerType=0 controllerNumber=1 scan=4942	21.3773
R.N[+1864.634]LSDLLEK.V	HexNAc(2)Hex(9)	N[+1865]	1398.58	2	2796.15	2796.14	0	1.2	419	Specific	430.44	185.48	185.48	5.33	8	>sp|Q7Z4H8|PLGT3_HUMAN Protein O-glucosyltransferase 3 OS=Homo sapiens OX=9606 GN=POGLUT3 PE=1 SV=2	10867	2D_IGP_A_R1.12076.12076.3	controllerType=0 controllerNumber=1 scan=12076	52.1693
R.LLNINPN[+1702.581]K.T	HexNAc(2)Hex(8)	N[+1703]	1314.57	2	2628.13	2628.13	0	1.3	255	Specific	430.75	177.5	177.5	5.2	56	>sp|P11279|LAMP1_HUMAN Lysosome-associated membrane glycoprotein 1 OS=Homo sapiens OX=9606 GN=LAMP1 PE=1 SV=3	4405	2D_IGP_A_R1.7732.7732.2	controllerType=0 controllerNumber=1 scan=7732	33.4953
R.DFQHLLN[+1864.634]R.T	HexNAc(2)Hex(9)	N[+1865]	969.73	3	2907.18	2907.18	0	-0.3	231	Specific	433.14	203.66	203.66	4.44	2	>sp|Q13444|ADA15_HUMAN Disintegrin and metalloproteinase domain-containing protein 15 OS=Homo sapiens OX=9606 GN=ADAM15 PE=1 SV=4	339	2D_IGP_A_R1.10170.10170.3	controllerType=0 controllerNumber=1 scan=10170	44.0717
R.IN[+1378.476]TTADEK.D	HexNAc(2)Hex(6)	N[+1378]	1135.46	2	2269.92	2269.92	0	1.2	277	Specific	434.19	184.63	184.63	5.33	11	>sp|O14672|ADA10_HUMAN Disintegrin and metalloproteinase domain-containing protein 10 OS=Homo sapiens OX=9606 GN=ADAM10 PE=1 SV=1	717	2D_IGP_A_R1.1925.1925.2	controllerType=0 controllerNumber=1 scan=1925	8.3101
R.LLNINPN[+2026.687]K.T	HexNAc(2)Hex(10)	N[+2027]	1476.62	2	2952.24	2952.23	0	0.6	255	Specific	434.66	160.18	160.18	5.2	56	>sp|P11279|LAMP1_HUMAN Lysosome-associated membrane glycoprotein 1 OS=Homo sapiens OX=9606 GN=LAMP1 PE=1 SV=3	4405	2D_IGP_A_R1.7664.7664.2	controllerType=0 controllerNumber=1 scan=7664	33.2002
R.LLNINPN[+2059.735]K.T	HexNAc(4)Hex(5)Fuc(1)NeuAc(1)	N[+2060]	995.765	3	2985.28	2985.28	0	-0.1	255	Specific	435.13	298.98	298.98	5.21	56	>sp|P11279|LAMP1_HUMAN Lysosome-associated membrane glycoprotein 1 OS=Homo sapiens OX=9606 GN=LAMP1 PE=1 SV=3	4405	2D_IGP_A_R1.9291.9291.3	controllerType=0 controllerNumber=1 scan=9291	40.2725
K.DN[+1702.581]NSIITR.K	HexNAc(2)Hex(8)	N[+1703]	1318.04	2	2635.06	2635.06	0	0.7	368	Specific	435.57	137.68	137.68	4.93	12	>sp|P06276|CHLE_HUMAN Cholinesterase OS=Homo sapiens OX=9606 GN=BCHE PE=1 SV=1	6937	2D_IGP_A_R1.4068.4068.2	controllerType=0 controllerNumber=1 scan=4068	17.5762
K.HMSLALN[+2026.687]R.T	HexNAc(2)Hex(10)	N[+2027]	990.066	3	2968.18	2968.19	0	-0.5	186	Specific	436.63	329.6	329.6	5.68	4	>sp|P06280|AGAL_HUMAN Alpha-galactosidase A OS=Homo sapiens OX=9606 GN=GLA PE=1 SV=1	202	2D_IGP_A_R1.6314.6314.3	controllerType=0 controllerNumber=1 scan=6314	27.3272
K.N[+1702.581]ASNMEYR.I	HexNAc(2)Hex(8)	N[+1703]	1344	2	2687	2687	0	-0.1	197	Specific	436.89	182.21	182.21	5.34	16	>sp|Q9Y639|NPTN_HUMAN Neuroplastin OS=Homo sapiens OX=9606 GN=NPTN PE=1 SV=2	14763	2D_IGP_A_R1.2927.2927.2	controllerType=0 controllerNumber=1 scan=2927	12.6468
R.N[+2715.963]ATVVWMK.D	HexNAc(5)Hex(6)Fuc(1)NeuAc(2)	N[+2716]	1222.16	3	3664.47	3664.46	0	1.4	361	Specific	438.95	219.19	219.19	4.48	35	>sp|Q13740|CD166_HUMAN CD166 antigen OS=Homo sapiens OX=9606 GN=ALCAM PE=1 SV=2	8642	2D_IGP_A_R1.12348.12348.3	controllerType=0 controllerNumber=1 scan=12348	53.3051
R.N[+1378.476]ISQVLEK.K	HexNAc(2)Hex(6)	N[+1378]	1155	2	2309	2309	0	0.2	439	Specific	439.34	131.69	131.69	4.93	11	>sp|O14672|ADA10_HUMAN Disintegrin and metalloproteinase domain-containing protein 10 OS=Homo sapiens OX=9606 GN=ADAM10 PE=1 SV=1	717	2D_IGP_A_R1.7846.7846.3	controllerType=0 controllerNumber=1 scan=7846	33.9933
K.N[+1864.634]ASNMEYR.I	HexNAc(2)Hex(9)	N[+1865]	1425.03	2	2849.06	2849.05	0	0.8	197	Specific	439.67	175.94	175.94	5.2	16	>sp|Q9Y639|NPTN_HUMAN Neuroplastin OS=Homo sapiens OX=9606 GN=NPTN PE=1 SV=2	14763	2D_IGP_A_R1.2903.2903.2	controllerType=0 controllerNumber=1 scan=2903	12.5428
K.AN[+3448.243]ATIEVK.A	HexNAc(9)Hex(10)	N[+3448]	1431.91	3	4293.72	4293.72	0	0.1	228	Specific	440.74	169.45	169.45	5.01	16	>sp|Q9Y639|NPTN_HUMAN Neuroplastin OS=Homo sapiens OX=9606 GN=NPTN PE=1 SV=2	14763	2D_IGP_A_R1.3656.3656.3	controllerType=0 controllerNumber=1 scan=3656	15.7968
K.PN[+1403.507]MSASC[+57.021]K.E	HexNAc(3)Hex(4)Fuc(1)	C[+57], N[+1404]	1149.45	2	2297.89	2297.89	0	-1.1	100	Specific	440.82	269.19	269.19	5.2	64	>sp|P07602|SAP_HUMAN Prosaposin OS=Homo sapiens OX=9606 GN=PSAP PE=1 SV=2	14314	2D_IGP_A_R1.2497.2497.2	controllerType=0 controllerNumber=1 scan=2497	10.7926
R.SLSN[+1864.634]STAR.N	HexNAc(2)Hex(9)	N[+1865]	1350.53	2	2700.06	2700.06	0	0.3	117	Specific	442.05	112.93	112.93	4.75	12	>sp|P50454|SERPH_HUMAN Serpin H1 OS=Homo sapiens OX=9606 GN=SERPINH1 PE=1 SV=2	16343	2D_IGP_A_R1.1667.1667.2	controllerType=0 controllerNumber=1 scan=1667	7.2012
R.FVLQN[+1864.634]ASR.A	HexNAc(2)Hex(9)	N[+1865]	1400.08	2	2799.15	2799.14	0	1	310	Specific	442.33	201.77	201.77	5.34	3	>sp|Q9NXH8|TOR4A_HUMAN Torsin-4A OS=Homo sapiens OX=9606 GN=TOR4A PE=1 SV=2	15489	2D_IGP_A_R1.6085.6085.2	controllerType=0 controllerNumber=1 scan=6085	26.3255
K.GYPC[+57.021]GGN[+1702.581]K.T	HexNAc(2)Hex(8)	C[+57], N[+1703]	1277.98	2	2554.95	2554.95	0	-0.1	2079	Specific	443.22	238.14	238.14	5.42	24	>sp|P11717|MPRI_HUMAN Cation-independent mannose-6-phosphate receptor OS=Homo sapiens OX=9606 GN=IGF2R PE=1 SV=3	12317	2D_IGP_A_R1.1879.1879.2	controllerType=0 controllerNumber=1 scan=1879	8.1135
R.SLSN[+1378.476]STAR.N	HexNAc(2)Hex(6)	N[+1378]	1107.45	2	2213.9	2213.9	0	-0.8	117	Specific	444.12	117.54	117.54	4.38	12	>sp|P50454|SERPH_HUMAN Serpin H1 OS=Homo sapiens OX=9606 GN=SERPINH1 PE=1 SV=2	16343	2D_IGP_A_R1.1753.1753.2	controllerType=0 controllerNumber=1 scan=1753	7.5655
R.LLNINPN[+1727.613]K.T	HexNAc(3)Hex(6)Fuc(1)	N[+1728]	1327.08	2	2653.16	2653.16	0	0.8	255	Specific	444.85	157.64	157.64	5.12	56	>sp|P11279|LAMP1_HUMAN Lysosome-associated membrane glycoprotein 1 OS=Homo sapiens OX=9606 GN=LAMP1 PE=1 SV=3	4405	2D_IGP_A_R1.8052.8052.2	controllerType=0 controllerNumber=1 scan=8052	34.8913
R.LLNINPN[+2059.735]K.T	HexNAc(4)Hex(5)Fuc(1)NeuAc(1)	N[+2060]	995.766	3	2985.28	2985.28	0	1	255	Specific	447.9	301.63	301.63	5.33	56	>sp|P11279|LAMP1_HUMAN Lysosome-associated membrane glycoprotein 1 OS=Homo sapiens OX=9606 GN=LAMP1 PE=1 SV=3	4405	2D_IGP_A_R1.9284.9284.3	controllerType=0 controllerNumber=1 scan=9284	40.2434
K.DAVN[+1702.581]C[+57.021]TYK.N	HexNAc(2)Hex(8)	C[+57], N[+1703]	1337.01	2	2673.01	2673.01	0	0.3	677	Specific	448.9	173.53	173.53	4.45	2	>sp|P05106|ITB3_HUMAN Integrin beta-3 OS=Homo sapiens OX=9606 GN=ITGB3 PE=1 SV=2	7935	2D_IGP_A_R1.3119.3119.2	controllerType=0 controllerNumber=1 scan=3119	13.4852
K.AN[+3083.110]ATIEVK.A	HexNAc(8)Hex(9)	N[+3083]	1310.2	3	3928.59	3928.58	0	0.6	228	Specific	450.45	160.1	18.21	5.01	16	>sp|Q9Y639|NPTN_HUMAN Neuroplastin OS=Homo sapiens OX=9606 GN=NPTN PE=1 SV=2	14763	2D_IGP_A_R1.3722.3722.3	controllerType=0 controllerNumber=1 scan=3722	16.0821
K.DN[+1864.634]NSIITR.K	HexNAc(2)Hex(9)	N[+1865]	1399.06	2	2797.12	2797.11	0	1	368	Specific	450.91	164.62	164.62	5.28	12	>sp|P06276|CHLE_HUMAN Cholinesterase OS=Homo sapiens OX=9606 GN=BCHE PE=1 SV=1	6937	2D_IGP_A_R1.4029.4029.2	controllerType=0 controllerNumber=1 scan=4029	17.4023
R.FVLQN[+1702.581]ASR.A	HexNAc(2)Hex(8)	N[+1703]	1319.05	2	2637.09	2637.09	0	0.4	310	Specific	452.3	179.32	179.32	5.28	3	>sp|Q9NXH8|TOR4A_HUMAN Torsin-4A OS=Homo sapiens OX=9606 GN=TOR4A PE=1 SV=2	15489	2D_IGP_A_R1.6120.6120.2	controllerType=0 controllerNumber=1 scan=6120	26.4795
R.LLNINPN[+1864.634]K.T	HexNAc(2)Hex(9)	N[+1865]	1395.6	2	2790.18	2790.18	0	1.2	255	Specific	452.35	175.76	175.76	5.28	56	>sp|P11279|LAMP1_HUMAN Lysosome-associated membrane glycoprotein 1 OS=Homo sapiens OX=9606 GN=LAMP1 PE=1 SV=3	4405	2D_IGP_A_R1.7681.7681.2	controllerType=0 controllerNumber=1 scan=7681	33.2718
R.N[+1540.529]LTVSEC[+57.021]K.K	HexNAc(2)Hex(7)	C[+57], N[+1541]	1246	2	2490.99	2490.99	0	0.3	796	Specific	454	115.71	115.71	4.75	2	>sp|Q9Y6M7|S4A7_HUMAN Sodium bicarbonate cotransporter 3 OS=Homo sapiens OX=9606 GN=SLC4A7 PE=1 SV=2	17799	2D_IGP_A_R1.3787.3787.2	controllerType=0 controllerNumber=1 scan=3787	16.3566
K.LN[+1864.634]LTTDPK.F	HexNAc(2)Hex(9)	N[+1865]	1383.57	2	2766.14	2766.13	0	2.2	164	Specific	456.29	264.46	264.46	5.05	17	>sp|Q92896|GSLG1_HUMAN Golgi apparatus protein 1 OS=Homo sapiens OX=9606 GN=GLG1 PE=1 SV=2	13270	2D_IGP_A_R1.6410.6410.2	controllerType=0 controllerNumber=1 scan=6410	27.7459
K.DN[+1378.476]NSIITR.K	HexNAc(2)Hex(6)	N[+1378]	1155.98	2	2310.95	2310.96	0	-0.1	368	Specific	457.76	182	182	5.42	12	>sp|P06276|CHLE_HUMAN Cholinesterase OS=Homo sapiens OX=9606 GN=BCHE PE=1 SV=1	6937	2D_IGP_A_R1.4251.4251.2	controllerType=0 controllerNumber=1 scan=4251	18.3725
R.LLNINPN[+2424.867]K.T	HexNAc(5)Hex(6)Fuc(1)NeuAc(1)	N[+2425]	1117.48	3	3350.41	3350.41	0	0	255	Specific	458.91	272.42	272.42	5.3	56	>sp|P11279|LAMP1_HUMAN Lysosome-associated membrane glycoprotein 1 OS=Homo sapiens OX=9606 GN=LAMP1 PE=1 SV=3	4405	2D_IGP_A_R1.9163.9163.3	controllerType=0 controllerNumber=1 scan=9163	39.7152
R.N[+1702.581]STSIYFK.M	HexNAc(2)Hex(8)	N[+1703]	1331.54	2	2662.07	2662.06	0	0.9	169	Specific	460.3	230.78	230.78	5.49	8	>sp|P19256|LFA3_HUMAN Lymphocyte function-associated antigen 3 OS=Homo sapiens OX=9606 GN=CD58 PE=1 SV=1	3700	2D_IGP_A_R1.6895.6895.2	controllerType=0 controllerNumber=1 scan=6895	29.8598
K.N[+1378.476]ASNMEYR.I	HexNAc(2)Hex(6)	N[+1378]	1181.95	2	2362.9	2362.9	0	0.7	197	Specific	461.16	191.14	191.14	5.49	16	>sp|Q9Y639|NPTN_HUMAN Neuroplastin OS=Homo sapiens OX=9606 GN=NPTN PE=1 SV=2	14763	2D_IGP_A_R1.3050.3050.2	controllerType=0 controllerNumber=1 scan=3050	13.1857
R.N[+1378.476]LSDLLEK.V	HexNAc(2)Hex(6)	N[+1378]	1155.5	2	2309.98	2309.99	0	-0.2	419	Specific	462.45	173.43	173.43	5.36	8	>sp|Q7Z4H8|PLGT3_HUMAN Protein O-glucosyltransferase 3 OS=Homo sapiens OX=9606 GN=POGLUT3 PE=1 SV=2	10867	2D_IGP_A_R1.12353.12353.3	controllerType=0 controllerNumber=1 scan=12353	53.3281
R.N[+2059.735]ATVVWMK.D	HexNAc(4)Hex(5)Fuc(1)NeuAc(1)	N[+2060]	1003.42	3	3008.23	3008.23	0	0.8	361	Specific	462.63	242.68	227.14	5.32	35	>sp|Q13740|CD166_HUMAN CD166 antigen OS=Homo sapiens OX=9606 GN=ALCAM PE=1 SV=2	8642	2D_IGP_A_R1.11230.11230.3	controllerType=0 controllerNumber=1 scan=11230	48.5281
K.N[+1540.529]ASNMEYR.I	HexNAc(2)Hex(7)	N[+1541]	1262.98	2	2524.95	2524.95	0	0.3	197	Specific	467.65	211.82	211.82	5.43	16	>sp|Q9Y639|NPTN_HUMAN Neuroplastin OS=Homo sapiens OX=9606 GN=NPTN PE=1 SV=2	14763	2D_IGP_A_R1.2964.2964.2	controllerType=0 controllerNumber=1 scan=2964	12.8086
R.N[+2350.830]ATVVWMK.D	HexNAc(4)Hex(5)Fuc(1)NeuAc(2)	N[+2351]	1100.45	3	3299.33	3299.33	0	0.4	361	Specific	469.43	241.97	241.97	5.32	35	>sp|Q13740|CD166_HUMAN CD166 antigen OS=Homo sapiens OX=9606 GN=ALCAM PE=1 SV=2	8642	2D_IGP_A_R1.12613.12613.3	controllerType=0 controllerNumber=1 scan=12613	54.4321
R.LLNINPN[+1768.640]K.T	HexNAc(4)Hex(5)Fuc(1)	N[+1769]	898.734	3	2694.19	2694.19	0	0.6	255	Specific	471.77	233.99	233.99	5.22	56	>sp|P11279|LAMP1_HUMAN Lysosome-associated membrane glycoprotein 1 OS=Homo sapiens OX=9606 GN=LAMP1 PE=1 SV=3	4405	2D_IGP_A_R1.8110.8110.3	controllerType=0 controllerNumber=1 scan=8110	35.1454
R.VIYN[+1540.529]LTEK.G	HexNAc(2)Hex(7)	N[+1541]	1260.54	2	2520.08	2520.07	0	0.9	425	Specific	474.54	241.24	241.24	5.59	6	>sp|Q969V3|NCLN_HUMAN Nicalin OS=Homo sapiens OX=9606 GN=NCLN PE=1 SV=2	10863	2D_IGP_A_R1.8218.8218.2	controllerType=0 controllerNumber=1 scan=8218	35.6171
R.VIYN[+1864.634]LTEK.G	HexNAc(2)Hex(9)	N[+1865]	1422.6	2	2844.18	2844.18	0	1.3	425	Specific	474.59	249.31	249.31	5.08	6	>sp|Q969V3|NCLN_HUMAN Nicalin OS=Homo sapiens OX=9606 GN=NCLN PE=1 SV=2	10863	2D_IGP_A_R1.8124.8124.2	controllerType=0 controllerNumber=1 scan=8124	35.2076
K.PN[+876.322]MSASC[+57.021]K.E	HexNAc(2)Hex(2)Fuc(1)	C[+57], N[+876]	885.856	2	1770.7	1770.7	0	0.5	100	Specific	474.88	303.41	303.41	5.68	64	>sp|P07602|SAP_HUMAN Prosaposin OS=Homo sapiens OX=9606 GN=PSAP PE=1 SV=2	14314	2D_IGP_A_R1.2461.2461.2	controllerType=0 controllerNumber=1 scan=2461	10.6362
R.VIYN[+1702.581]LTEK.G	HexNAc(2)Hex(8)	N[+1703]	1341.57	2	2682.13	2682.13	0	0.7	425	Specific	475	228.69	228.69	5.49	6	>sp|Q969V3|NCLN_HUMAN Nicalin OS=Homo sapiens OX=9606 GN=NCLN PE=1 SV=2	10863	2D_IGP_A_R1.8171.8171.2	controllerType=0 controllerNumber=1 scan=8171	35.412
K.AN[+1216.423]ATIEVK.A	HexNAc(2)Hex(5)	N[+1216]	1031.45	2	2061.9	2061.9	0	0	228	Specific	475.41	150.84	150.84	5.2	16	>sp|Q9Y639|NPTN_HUMAN Neuroplastin OS=Homo sapiens OX=9606 GN=NPTN PE=1 SV=2	14763	2D_IGP_A_R1.3868.3868.2	controllerType=0 controllerNumber=1 scan=3868	16.7083
R.LC[+57.021]LNN[+1702.581]DTK.E	HexNAc(2)Hex(8)	C[+57], N[+1703]	1340.53	2	2680.06	2680.05	0	1.1	231	Specific	475.52	332.72	332.72	5.84	5	>sp|P30825|CTR1_HUMAN High affinity cationic amino acid transporter 1 OS=Homo sapiens OX=9606 GN=SLC7A1 PE=1 SV=1	3534	2D_IGP_A_R1.3803.3803.2	controllerType=0 controllerNumber=1 scan=3803	16.4269
K.N[+1702.581]ESEYTVK.W	HexNAc(2)Hex(8)	N[+1703]	1336.52	2	2672.03	2672.03	0	-1	103	Specific	475.53	234.41	234.41	5.12	19	>sp|P78536|ADA17_HUMAN Disintegrin and metalloproteinase domain-containing protein 17 OS=Homo sapiens OX=9606 GN=ADAM17 PE=1 SV=1	606	2D_IGP_A_R1.3011.3011.2	controllerType=0 controllerNumber=1 scan=3011	13.0135
R.LLNINPN[+1540.529]K.T	HexNAc(2)Hex(7)	N[+1541]	1233.54	2	2466.08	2466.08	0	0.8	255	Specific	476.72	186.52	186.52	5.49	56	>sp|P11279|LAMP1_HUMAN Lysosome-associated membrane glycoprotein 1 OS=Homo sapiens OX=9606 GN=LAMP1 PE=1 SV=3	4405	2D_IGP_A_R1.7837.7837.2	controllerType=0 controllerNumber=1 scan=7837	33.9512
K.HLN[+1702.581]SSHPR.S	HexNAc(2)Hex(8)	N[+1703]	884.025	3	2650.06	2650.06	0	0	397	Specific	476.77	240.16	240.16	5.24	2	>sp|Q5JTV8|TOIP1_HUMAN Torsin-1A-interacting protein 1 OS=Homo sapiens OX=9606 GN=TOR1AIP1 PE=1 SV=2	13860	2D_IGP_A_R1.1390.1390.3	controllerType=0 controllerNumber=1 scan=1390	6.045
R.LLNINPN[+1768.640]K.T	HexNAc(4)Hex(5)Fuc(1)	N[+1769]	1347.6	2	2694.19	2694.19	0	1.6	255	Specific	478.23	261.28	261.28	5.13	56	>sp|P11279|LAMP1_HUMAN Lysosome-associated membrane glycoprotein 1 OS=Homo sapiens OX=9606 GN=LAMP1 PE=1 SV=3	4405	2D_IGP_A_R1.7826.7826.2	controllerType=0 controllerNumber=1 scan=7826	33.9041
R.YFYNN[+1378.476]QTK.Q	HexNAc(2)Hex(6)	N[+1378]	1228.49	2	2455.98	2455.98	0	0.9	141	Specific	480.4	318.64	318.64	5.72	3	>sp|P10646|TFPI1_HUMAN Tissue factor pathway inhibitor OS=Homo sapiens OX=9606 GN=TFPI PE=1 SV=1	16714	2D_IGP_A_R1.4780.4780.2	controllerType=0 controllerNumber=1 scan=4780	20.6736
R.TVN[+1702.581]VSVPK.K	HexNAc(2)Hex(8)	N[+1703]	1273.54	2	2546.08	2546.07	0	0.5	89	Specific	484.12	278.73	278.73	5.69	11	>sp|Q96KA5|CLP1L_HUMAN Cleft lip and palate transmembrane protein 1-like protein OS=Homo sapiens OX=9606 GN=CLPTM1L PE=1 SV=1	1199	2D_IGP_A_R1.6815.6815.2	controllerType=0 controllerNumber=1 scan=6815	29.5086
R.LC[+57.021]LNN[+1864.634]DTK.E	HexNAc(2)Hex(9)	C[+57], N[+1865]	1421.56	2	2842.11	2842.11	0	0	231	Specific	484.52	311.39	311.39	5.72	5	>sp|P30825|CTR1_HUMAN High affinity cationic amino acid transporter 1 OS=Homo sapiens OX=9606 GN=SLC7A1 PE=1 SV=1	3534	2D_IGP_A_R1.3766.3766.2	controllerType=0 controllerNumber=1 scan=3766	16.2687
K.VWN[+1864.634]ISSEK.I	HexNAc(2)Hex(9)	N[+1865]	1414.07	2	2827.13	2827.13	0	1.4	366	Specific	485.03	273.58	273.58	5.17	3	>sp|P40200|TACT_HUMAN T-cell surface protein tactile OS=Homo sapiens OX=9606 GN=CD96 PE=1 SV=2	13799	2D_IGP_A_R1.7686.7686.2	controllerType=0 controllerNumber=1 scan=7686	33.2955
R.LLNINPN[+1216.423]K.T	HexNAc(2)Hex(5)	N[+1216]	1071.49	2	2141.97	2141.97	0	0.8	255	Specific	485.46	188.83	188.83	5.53	56	>sp|P11279|LAMP1_HUMAN Lysosome-associated membrane glycoprotein 1 OS=Homo sapiens OX=9606 GN=LAMP1 PE=1 SV=3	4405	2D_IGP_A_R1.8112.8112.2	controllerType=0 controllerNumber=1 scan=8112	35.1554
R.NN[+1702.581]QSLFSK.I	HexNAc(2)Hex(8)	N[+1703]	1320.53	2	2640.05	2640.06	0	-0.8	191	Specific	486.48	240.71	240.71	4.44	1	>sp|O95427|PIGN_HUMAN GPI ethanolamine phosphate transferase 1 OS=Homo sapiens OX=9606 GN=PIGN PE=1 SV=1	12760	2D_IGP_A_R1.4678.4678.2	controllerType=0 controllerNumber=1 scan=4678	20.2266
R.N[+1864.634]DTLQEAK.E	HexNAc(2)Hex(9)	N[+1865]	1392.05	2	2783.09	2783.09	0	0.3	786	Specific	488.2	270.06	270.06	5.69	17	>sp|Q92896|GSLG1_HUMAN Golgi apparatus protein 1 OS=Homo sapiens OX=9606 GN=GLG1 PE=1 SV=2	13270	2D_IGP_A_R1.2195.2195.2	controllerType=0 controllerNumber=1 scan=2195	9.483
K.ALN[+1378.476]TSQLK.A	HexNAc(2)Hex(6)	N[+1378]	1126.99	2	2252.98	2252.97	0	1.2	380	Specific	492.17	227.82	227.82	4.7	2	>sp|Q8IYK4|GT252_HUMAN Procollagen galactosyltransferase 2 OS=Homo sapiens OX=9606 GN=COLGALT2 PE=1 SV=1	7743	2D_IGP_A_R1.4944.4944.2	controllerType=0 controllerNumber=1 scan=4944	21.387
K.PN[+1702.581]MSASC[+57.021]K.E	HexNAc(2)Hex(8)	C[+57], N[+1703]	1298.98	2	2596.96	2596.96	0	0.2	100	Specific	493.42	370.29	370.29	6.17	64	>sp|P07602|SAP_HUMAN Prosaposin OS=Homo sapiens OX=9606 GN=PSAP PE=1 SV=2	14314	2D_IGP_A_R1.1988.1988.2	controllerType=0 controllerNumber=1 scan=1988	8.5788
K.N[+1702.581]SSVEAFK.R	HexNAc(2)Hex(8)	N[+1703]	1292.51	2	2584.02	2584.02	0	0.1	632	Specific	494.37	244.82	244.82	5.64	24	>sp|P42892|ECE1_HUMAN Endothelin-converting enzyme 1 OS=Homo sapiens OX=9606 GN=ECE1 PE=1 SV=2	4441	2D_IGP_A_R1.3936.3936.2	controllerType=0 controllerNumber=1 scan=3936	16.999
R.N[+2642.946]DTLQEAK.E	HexNAc(4)Hex(5)Fuc(3)NeuAc(2)	N[+2643]	1187.8	3	3561.4	3561.4	0	-0.1	786	Specific	494.38	266.54	266.54	5.42	17	>sp|Q92896|GSLG1_HUMAN Golgi apparatus protein 1 OS=Homo sapiens OX=9606 GN=GLG1 PE=1 SV=2	13270	2D_IGP_A_R1.3618.3618.3	controllerType=0 controllerNumber=1 scan=3618	15.63
R.LLNINPN[+2133.772]K.T	HexNAc(5)Hex(6)Fuc(1)	N[+2134]	1020.44	3	3059.32	3059.32	0	0.3	255	Specific	496.62	220.94	220.94	5.27	56	>sp|P11279|LAMP1_HUMAN Lysosome-associated membrane glycoprotein 1 OS=Homo sapiens OX=9606 GN=LAMP1 PE=1 SV=3	4405	2D_IGP_A_R1.7800.7800.3	controllerType=0 controllerNumber=1 scan=7800	33.7896
R.N[+2350.830]ATVVWMK.D	HexNAc(4)Hex(5)Fuc(1)NeuAc(2)	N[+2351]	1100.45	3	3299.33	3299.33	0	0.2	361	Specific	501.17	270.44	270.44	5.53	35	>sp|Q13740|CD166_HUMAN CD166 antigen OS=Homo sapiens OX=9606 GN=ALCAM PE=1 SV=2	8642	2D_IGP_A_R1.12477.12477.3	controllerType=0 controllerNumber=1 scan=12477	53.8568
R.LLNINPN[+1581.555]K.T	HexNAc(3)Hex(6)	N[+1582]	1254.05	2	2507.1	2507.1	0	0	255	Specific	501.33	184.06	184.06	5.65	56	>sp|P11279|LAMP1_HUMAN Lysosome-associated membrane glycoprotein 1 OS=Homo sapiens OX=9606 GN=LAMP1 PE=1 SV=3	4405	2D_IGP_A_R1.7980.7980.2	controllerType=0 controllerNumber=1 scan=7980	34.5735
K.N[+1378.476]YTADYDK.A	HexNAc(2)Hex(6)	N[+1378]	1184.45	2	2367.9	2367.9	0	0.7	106	Specific	501.82	341.04	341.04	6.08	5	>sp|O94905|ERLN2_HUMAN Erlin-2 OS=Homo sapiens OX=9606 GN=ERLIN2 PE=1 SV=1	5719	2D_IGP_A_R1.3668.3668.2	controllerType=0 controllerNumber=1 scan=3668	15.849
R.N[+2350.830]DTLQEAK.E	HexNAc(4)Hex(5)Fuc(1)NeuAc(2)	N[+2351]	1090.43	3	3269.29	3269.28	0	1.1	786	Specific	501.84	270.96	270.96	5.53	17	>sp|Q92896|GSLG1_HUMAN Golgi apparatus protein 1 OS=Homo sapiens OX=9606 GN=GLG1 PE=1 SV=2	13270	2D_IGP_A_R1.3775.3775.3	controllerType=0 controllerNumber=1 scan=3775	16.3065
R.LLNINPN[+1378.476]K.T	HexNAc(2)Hex(6)	N[+1378]	1152.52	2	2304.02	2304.02	0	1.1	255	Specific	503.74	209.83	209.83	5.58	56	>sp|P11279|LAMP1_HUMAN Lysosome-associated membrane glycoprotein 1 OS=Homo sapiens OX=9606 GN=LAMP1 PE=1 SV=3	4405	2D_IGP_A_R1.7922.7922.2	controllerType=0 controllerNumber=1 scan=7922	34.3217
R.LLNINPN[+1565.560]K.T	HexNAc(3)Hex(5)Fuc(1)	N[+1566]	1246.06	2	2491.11	2491.11	0	0.3	255	Specific	505.13	186.33	186.33	5.65	56	>sp|P11279|LAMP1_HUMAN Lysosome-associated membrane glycoprotein 1 OS=Homo sapiens OX=9606 GN=LAMP1 PE=1 SV=3	4405	2D_IGP_A_R1.8206.8206.2	controllerType=0 controllerNumber=1 scan=8206	35.5647
R.N[+1702.581]LTPSSPK.D	HexNAc(2)Hex(8)	N[+1703]	1273.52	2	2546.04	2546.04	0	0.4	67	Specific	505.37	283.73	283.73	5.79	5	>sp|Q96F46|I17RA_HUMAN Interleukin-17 receptor A OS=Homo sapiens OX=9606 GN=IL17RA PE=1 SV=2	10525	2D_IGP_A_R1.3278.3278.2	controllerType=0 controllerNumber=1 scan=3278	14.1727
K.N[+1540.529]ISQDLEK.Q	HexNAc(2)Hex(7)	N[+1541]	1244.01	2	2487.02	2487.01	0	1.1	1241	Specific	506.91	59.44	59.44	4.47	20	>sp|P11047|LAMC1_HUMAN Laminin subunit gamma-1 OS=Homo sapiens OX=9606 GN=LAMC1 PE=1 SV=3	4746	2D_IGP_A_R1.5270.5270.2	controllerType=0 controllerNumber=1 scan=5270	22.8038
R.N[+3007.058]ATVVWMK.D	HexNAc(5)Hex(6)Fuc(1)NeuAc(3)	N[+3007]	1319.19	3	3955.56	3955.56	0	0.8	361	Specific	508.38	295.35	295.35	5.52	35	>sp|Q13740|CD166_HUMAN CD166 antigen OS=Homo sapiens OX=9606 GN=ALCAM PE=1 SV=2	8642	2D_IGP_A_R1.13709.13709.3	controllerType=0 controllerNumber=1 scan=13709	58.9737
R.VIYN[+1378.476]LTEK.G	HexNAc(2)Hex(6)	N[+1378]	1179.51	2	2358.02	2358.02	0	0.2	425	Specific	509.64	279.22	279.22	5.8	6	>sp|Q969V3|NCLN_HUMAN Nicalin OS=Homo sapiens OX=9606 GN=NCLN PE=1 SV=2	10863	2D_IGP_A_R1.8316.8316.2	controllerType=0 controllerNumber=1 scan=8316	36.0413
R.IN[+1540.529]TTADEK.D	HexNAc(2)Hex(7)	N[+1541]	1216.49	2	2431.97	2431.97	0	0.4	277	Specific	510.34	209.62	209.62	5.58	11	>sp|O14672|ADA10_HUMAN Disintegrin and metalloproteinase domain-containing protein 10 OS=Homo sapiens OX=9606 GN=ADAM10 PE=1 SV=1	717	2D_IGP_A_R1.1923.1923.2	controllerType=0 controllerNumber=1 scan=1923	8.3001
R.TVN[+1540.529]VSVPK.K	HexNAc(2)Hex(7)	N[+1541]	1192.51	2	2384.02	2384.02	0	-0.2	89	Specific	510.69	294.53	294.53	5.79	11	>sp|Q96KA5|CLP1L_HUMAN Cleft lip and palate transmembrane protein 1-like protein OS=Homo sapiens OX=9606 GN=CLPTM1L PE=1 SV=1	1199	2D_IGP_A_R1.6864.6864.2	controllerType=0 controllerNumber=1 scan=6864	29.7223
R.LLNINPN[+2133.772]K.T	HexNAc(5)Hex(6)Fuc(1)	N[+2134]	1020.44	3	3059.32	3059.32	0	0.2	255	Specific	511.97	229.9	229.9	5.38	56	>sp|P11279|LAMP1_HUMAN Lysosome-associated membrane glycoprotein 1 OS=Homo sapiens OX=9606 GN=LAMP1 PE=1 SV=3	4405	2D_IGP_A_R1.7830.7830.3	controllerType=0 controllerNumber=1 scan=7830	33.9225
K.N[+1864.634]SSVEAFK.R	HexNAc(2)Hex(9)	N[+1865]	1373.54	2	2746.07	2746.07	0	0.9	632	Specific	512.14	268.46	268.46	5.8	24	>sp|P42892|ECE1_HUMAN Endothelin-converting enzyme 1 OS=Homo sapiens OX=9606 GN=ECE1 PE=1 SV=2	4441	2D_IGP_A_R1.3888.3888.2	controllerType=0 controllerNumber=1 scan=3888	16.7901
R.LC[+57.021]LNN[+2026.687]DTK.E	HexNAc(2)Hex(10)	C[+57], N[+2027]	1502.58	2	3004.16	3004.16	0	0.9	231	Specific	512.31	338.27	338.27	5.99	5	>sp|P30825|CTR1_HUMAN High affinity cationic amino acid transporter 1 OS=Homo sapiens OX=9606 GN=SLC7A1 PE=1 SV=1	3534	2D_IGP_A_R1.3777.3777.2	controllerType=0 controllerNumber=1 scan=3777	16.3164
R.AQFTFFN[+1540.529]K.T	HexNAc(2)Hex(7)	N[+1541]	1272.02	2	2543.04	2543.03	0	1.8	744	Specific	513.22	262.49	262.49	5.29	28	>sp|Q86SQ4|AGRG6_HUMAN Adhesion G-protein coupled receptor G6 OS=Homo sapiens OX=9606 GN=ADGRG6 PE=1 SV=3	642	2D_IGP_A_R1.12711.12711.2	controllerType=0 controllerNumber=1 scan=12711	54.8456
K.TPEFHPN[+1864.634]K.T	HexNAc(2)Hex(9)	N[+1865]	945.374	3	2834.11	2834.11	0	-2.4	203	Specific	515.56	216.04	216.04	4.69	4	>sp|Q96S16|JMJD8_HUMAN JmjC domain-containing protein 8 OS=Homo sapiens OX=9606 GN=JMJD8 PE=1 SV=2	2384	2D_IGP_A_R1.3145.3145.3	controllerType=0 controllerNumber=1 scan=3145	13.6
R.VIYN[+1298.476]LTEK.G	HexNAc(4)Hex(3)	N[+1298]	1139.51	2	2278.02	2278.02	0	0.3	425	Specific	515.89	288.32	288.32	5.79	6	>sp|Q969V3|NCLN_HUMAN Nicalin OS=Homo sapiens OX=9606 GN=NCLN PE=1 SV=2	10863	2D_IGP_A_R1.8555.8555.2	controllerType=0 controllerNumber=1 scan=8555	37.079
K.PN[+876.322]MSASC[+57.021]K.E	HexNAc(2)Hex(2)Fuc(1)	C[+57], N[+876]	885.854	2	1770.7	1770.7	0	-0.9	100	Specific	518.22	352.19	352.19	5.71	64	>sp|P07602|SAP_HUMAN Prosaposin OS=Homo sapiens OX=9606 GN=PSAP PE=1 SV=2	14314	2D_IGP_A_R1.2476.2476.2	controllerType=0 controllerNumber=1 scan=2476	10.7023
K.LN[+1702.581]LTTDPK.F	HexNAc(2)Hex(8)	N[+1703]	1302.54	2	2604.08	2604.08	0	0.3	164	Specific	520.15	292.31	292.31	5.89	17	>sp|Q92896|GSLG1_HUMAN Golgi apparatus protein 1 OS=Homo sapiens OX=9606 GN=GLG1 PE=1 SV=2	13270	2D_IGP_A_R1.6435.6435.2	controllerType=0 controllerNumber=1 scan=6435	27.8533
K.LN[+2059.735]LTTDPK.F	HexNAc(4)Hex(5)Fuc(1)NeuAc(1)	N[+2060]	987.749	3	2961.23	2961.23	0	-0.6	164	Specific	522.79	280.03	280.03	5.25	17	>sp|Q92896|GSLG1_HUMAN Golgi apparatus protein 1 OS=Homo sapiens OX=9606 GN=GLG1 PE=1 SV=2	13270	2D_IGP_A_R1.7815.7815.3	controllerType=0 controllerNumber=1 scan=7815	33.8564
R.N[+1864.634]LSDLLEK.V	HexNAc(2)Hex(9)	N[+1865]	1398.58	2	2796.15	2796.14	0	0.8	419	Specific	523.49	237.82	237.82	5.74	8	>sp|Q7Z4H8|PLGT3_HUMAN Protein O-glucosyltransferase 3 OS=Homo sapiens OX=9606 GN=POGLUT3 PE=1 SV=2	10867	2D_IGP_A_R1.12088.12088.2	controllerType=0 controllerNumber=1 scan=12088	52.2226
K.N[+2026.687]YTADYDK.A	HexNAc(2)Hex(10)	N[+2027]	1508.56	2	3016.11	3016.11	0	0.9	106	Specific	525.34	383.31	383.31	7.47	5	>sp|O94905|ERLN2_HUMAN Erlin-2 OS=Homo sapiens OX=9606 GN=ERLIN2 PE=1 SV=1	5719	2D_IGP_A_R1.3498.3498.2	controllerType=0 controllerNumber=1 scan=3498	15.121
K.LN[+2204.772]LTTDPK.F	HexNAc(4)Hex(5)NeuAc(2)	N[+2205]	1036.1	3	3106.27	3106.27	0	0.3	164	Specific	526.38	346.69	346.69	5.91	17	>sp|Q92896|GSLG1_HUMAN Golgi apparatus protein 1 OS=Homo sapiens OX=9606 GN=GLG1 PE=1 SV=2	13270	2D_IGP_A_R1.9314.9314.3	controllerType=0 controllerNumber=1 scan=9314	40.3727
R.TVN[+1540.529]VSVPK.K	HexNAc(2)Hex(7)	N[+1541]	1192.51	2	2384.02	2384.02	0	-0.1	89	Specific	526.73	330.68	330.68	6.09	11	>sp|Q96KA5|CLP1L_HUMAN Cleft lip and palate transmembrane protein 1-like protein OS=Homo sapiens OX=9606 GN=CLPTM1L PE=1 SV=1	1199	2D_IGP_A_R1.6844.6844.3	controllerType=0 controllerNumber=1 scan=6844	29.6368
K.AN[+1540.529]ATIEVK.A	HexNAc(2)Hex(7)	N[+1541]	1193.5	2	2386	2386	0	0.4	228	Specific	528.82	166.33	166.33	5.61	16	>sp|Q9Y639|NPTN_HUMAN Neuroplastin OS=Homo sapiens OX=9606 GN=NPTN PE=1 SV=2	14763	2D_IGP_A_R1.3910.3910.2	controllerType=0 controllerNumber=1 scan=3910	16.8844
R.N[+1864.634]STSIYFK.M	HexNAc(2)Hex(9)	N[+1865]	1412.57	2	2824.12	2824.12	0	2	169	Specific	529.02	282.41	282.41	5.37	8	>sp|P19256|LFA3_HUMAN Lymphocyte function-associated antigen 3 OS=Homo sapiens OX=9606 GN=CD58 PE=1 SV=1	3700	2D_IGP_A_R1.6829.6829.2	controllerType=0 controllerNumber=1 scan=6829	29.5709
K.AN[+1378.476]ATIEVK.A	HexNAc(2)Hex(6)	N[+1378]	1112.48	2	2223.95	2223.95	0	0.8	228	Specific	530.85	174.42	174.42	5.61	16	>sp|Q9Y639|NPTN_HUMAN Neuroplastin OS=Homo sapiens OX=9606 GN=NPTN PE=1 SV=2	14763	2D_IGP_A_R1.4031.4031.2	controllerType=0 controllerNumber=1 scan=4031	17.4126
R.TVN[+1241.454]VSVPK.K	HexNAc(3)Hex(3)Fuc(1)	N[+1241]	1042.98	2	2084.95	2084.95	0	0.2	89	Specific	532.13	292.2	292.2	5.89	11	>sp|Q96KA5|CLP1L_HUMAN Cleft lip and palate transmembrane protein 1-like protein OS=Homo sapiens OX=9606 GN=CLPTM1L PE=1 SV=1	1199	2D_IGP_A_R1.7299.7299.2	controllerType=0 controllerNumber=1 scan=7299	31.6084
R.N[+1378.476]LSDLLEK.V	HexNAc(2)Hex(6)	N[+1378]	1155.5	2	2309.99	2309.99	0	1.6	419	Specific	532.81	217.82	217.82	5.16	8	>sp|Q7Z4H8|PLGT3_HUMAN Protein O-glucosyltransferase 3 OS=Homo sapiens OX=9606 GN=POGLUT3 PE=1 SV=2	10867	2D_IGP_A_R1.12381.12381.2	controllerType=0 controllerNumber=1 scan=12381	53.4449
R.AQFTFFN[+1702.581]K.T	HexNAc(2)Hex(8)	N[+1703]	1353.05	2	2705.09	2705.09	0	1.1	744	Specific	534.38	359.34	359.34	6.18	28	>sp|Q86SQ4|AGRG6_HUMAN Adhesion G-protein coupled receptor G6 OS=Homo sapiens OX=9606 GN=ADGRG6 PE=1 SV=3	642	2D_IGP_A_R1.12615.12615.2	controllerType=0 controllerNumber=1 scan=12615	54.442
R.N[+1378.476]LTPSSPK.D	HexNAc(2)Hex(6)	N[+1378]	1111.47	2	2221.93	2221.93	0	-0.3	67	Specific	537.36	290.95	290.95	5.89	5	>sp|Q96F46|I17RA_HUMAN Interleukin-17 receptor A OS=Homo sapiens OX=9606 GN=IL17RA PE=1 SV=2	10525	2D_IGP_A_R1.3400.3400.2	controllerType=0 controllerNumber=1 scan=3400	14.7047
R.TVN[+1378.476]VSVPK.K	HexNAc(2)Hex(6)	N[+1378]	1111.49	2	2221.97	2221.97	0	0.3	89	Specific	538.96	338.44	338.44	6.09	11	>sp|Q96KA5|CLP1L_HUMAN Cleft lip and palate transmembrane protein 1-like protein OS=Homo sapiens OX=9606 GN=CLPTM1L PE=1 SV=1	1199	2D_IGP_A_R1.6885.6885.2	controllerType=0 controllerNumber=1 scan=6885	29.8166
R.N[+2059.735]ATVVWMK.D	HexNAc(4)Hex(5)Fuc(1)NeuAc(1)	N[+2060]	1003.42	3	3008.23	3008.23	0	-0.4	361	Specific	544.12	276.71	242.02	5.76	35	>sp|Q13740|CD166_HUMAN CD166 antigen OS=Homo sapiens OX=9606 GN=ALCAM PE=1 SV=2	8642	2D_IGP_A_R1.11022.11022.3	controllerType=0 controllerNumber=1 scan=11022	47.6391
K.TN[+1864.634]ITLVC[+57.021]K.P	HexNAc(2)Hex(9)	C[+57], N[+1865]	1407.08	2	2813.15	2813.15	0	0.5	580	Specific	545.39	302.07	302.07	6.06	24	>sp|P11717|MPRI_HUMAN Cation-independent mannose-6-phosphate receptor OS=Homo sapiens OX=9606 GN=IGF2R PE=1 SV=3	12317	2D_IGP_A_R1.7154.7154.2	controllerType=0 controllerNumber=1 scan=7154	30.9838
K.N[+1702.581]YTADYDK.A	HexNAc(2)Hex(8)	N[+1703]	1346.5	2	2692	2692	0	0	106	Specific	549.79	416.57	416.57	7.61	5	>sp|O94905|ERLN2_HUMAN Erlin-2 OS=Homo sapiens OX=9606 GN=ERLIN2 PE=1 SV=1	5719	2D_IGP_A_R1.3514.3514.2	controllerType=0 controllerNumber=1 scan=3514	15.1907
R.TVN[+1864.634]VSVPK.K	HexNAc(2)Hex(9)	N[+1865]	1354.57	2	2708.13	2708.13	0	-0.8	89	Specific	550.2	320.77	320.77	5.85	11	>sp|Q96KA5|CLP1L_HUMAN Cleft lip and palate transmembrane protein 1-like protein OS=Homo sapiens OX=9606 GN=CLPTM1L PE=1 SV=1	1199	2D_IGP_A_R1.6735.6735.2	controllerType=0 controllerNumber=1 scan=6735	29.1612
K.N[+1378.476]YTADYDK.A	HexNAc(2)Hex(6)	N[+1378]	1184.45	2	2367.9	2367.9	0	0.3	106	Specific	551.24	374.35	374.35	6.51	5	>sp|O94905|ERLN2_HUMAN Erlin-2 OS=Homo sapiens OX=9606 GN=ERLIN2 PE=1 SV=1	5719	2D_IGP_A_R1.3491.3491.2	controllerType=0 controllerNumber=1 scan=3491	15.098
R.EN[+1702.581]ETEIIK.C	HexNAc(2)Hex(8)	N[+1703]	1339.55	2	2678.08	2678.08	0	0.9	283	Specific	551.58	292.67	292.67	6.01	12	>sp|P06276|CHLE_HUMAN Cholinesterase OS=Homo sapiens OX=9606 GN=BCHE PE=1 SV=1	6937	2D_IGP_A_R1.5062.5062.2	controllerType=0 controllerNumber=1 scan=5062	21.8999
R.TVN[+1702.581]VSVPK.K	HexNAc(2)Hex(8)	N[+1703]	1273.54	2	2546.07	2546.07	0	0	89	Specific	553.36	325.64	325.64	6.22	11	>sp|Q96KA5|CLP1L_HUMAN Cleft lip and palate transmembrane protein 1-like protein OS=Homo sapiens OX=9606 GN=CLPTM1L PE=1 SV=1	1199	2D_IGP_A_R1.6745.6745.2	controllerType=0 controllerNumber=1 scan=6745	29.2043
K.N[+1864.634]ISQDLEK.Q	HexNAc(2)Hex(9)	N[+1865]	1406.06	2	2811.12	2811.12	0	0.8	1241	Specific	553.42	39.78	39.78	4.31	20	>sp|P11047|LAMC1_HUMAN Laminin subunit gamma-1 OS=Homo sapiens OX=9606 GN=LAMC1 PE=1 SV=3	4746	2D_IGP_A_R1.5147.5147.2	controllerType=0 controllerNumber=1 scan=5147	22.2681
K.TN[+1378.476]ITLVC[+57.021]K.P	HexNAc(2)Hex(6)	C[+57], N[+1378]	1164	2	2326.99	2326.99	0	-0.2	580	Specific	554.83	272.07	272.07	6.03	24	>sp|P11717|MPRI_HUMAN Cation-independent mannose-6-phosphate receptor OS=Homo sapiens OX=9606 GN=IGF2R PE=1 SV=3	12317	2D_IGP_A_R1.7381.7381.2	controllerType=0 controllerNumber=1 scan=7381	31.965
K.N[+1702.581]ISQDLEK.Q	HexNAc(2)Hex(8)	N[+1703]	1325.04	2	2649.07	2649.07	0	0.7	1241	Specific	556.14	26.85	26.85	4.31	20	>sp|P11047|LAMC1_HUMAN Laminin subunit gamma-1 OS=Homo sapiens OX=9606 GN=LAMC1 PE=1 SV=3	4746	2D_IGP_A_R1.5184.5184.2	controllerType=0 controllerNumber=1 scan=5184	22.4294
R.TVN[+1444.534]VSVPK.K	HexNAc(4)Hex(3)Fuc(1)	N[+1445]	1144.52	2	2288.03	2288.03	0	0.2	89	Specific	556.56	239.86	239.86	5.88	11	>sp|Q96KA5|CLP1L_HUMAN Cleft lip and palate transmembrane protein 1-like protein OS=Homo sapiens OX=9606 GN=CLPTM1L PE=1 SV=1	1199	2D_IGP_A_R1.7238.7238.2	controllerType=0 controllerNumber=1 scan=7238	31.3452
R.TVN[+1378.476]VSVPK.K	HexNAc(2)Hex(6)	N[+1378]	1111.49	2	2221.97	2221.97	0	-0.2	89	Specific	558.54	362.4	362.4	6.51	11	>sp|Q96KA5|CLP1L_HUMAN Cleft lip and palate transmembrane protein 1-like protein OS=Homo sapiens OX=9606 GN=CLPTM1L PE=1 SV=1	1199	2D_IGP_A_R1.6891.6891.2	controllerType=0 controllerNumber=1 scan=6891	29.8414
R.TVN[+1444.534]VSVPK.K	HexNAc(4)Hex(3)Fuc(1)	N[+1445]	1144.52	2	2288.03	2288.03	0	-0.1	89	Specific	558.64	252.01	252.01	5.98	11	>sp|Q96KA5|CLP1L_HUMAN Cleft lip and palate transmembrane protein 1-like protein OS=Homo sapiens OX=9606 GN=CLPTM1L PE=1 SV=1	1199	2D_IGP_A_R1.7230.7230.2	controllerType=0 controllerNumber=1 scan=7230	31.3124
R.EN[+1378.476]ETEIIK.C	HexNAc(2)Hex(6)	N[+1378]	1177.49	2	2353.98	2353.97	0	0.2	283	Specific	559.61	333.01	333.01	6.22	12	>sp|P06276|CHLE_HUMAN Cholinesterase OS=Homo sapiens OX=9606 GN=BCHE PE=1 SV=1	6937	2D_IGP_A_R1.5255.5255.2	controllerType=0 controllerNumber=1 scan=5255	22.738
K.AN[+1702.581]ATIEVK.A	HexNAc(2)Hex(8)	N[+1703]	1274.53	2	2548.06	2548.05	0	0.4	228	Specific	559.72	187.31	187.31	5.87	16	>sp|Q9Y639|NPTN_HUMAN Neuroplastin OS=Homo sapiens OX=9606 GN=NPTN PE=1 SV=2	14763	2D_IGP_A_R1.3839.3839.2	controllerType=0 controllerNumber=1 scan=3839	16.5839
K.N[+1702.581]YTADYDK.A	HexNAc(2)Hex(8)	N[+1703]	1346.51	2	2692	2692	0	0.2	106	Specific	560.47	417.34	417.34	7.78	5	>sp|O94905|ERLN2_HUMAN Erlin-2 OS=Homo sapiens OX=9606 GN=ERLIN2 PE=1 SV=1	5719	2D_IGP_A_R1.3490.3490.2	controllerType=0 controllerNumber=1 scan=3490	15.0934
K.LN[+2205.793]LTTDPK.F	HexNAc(4)Hex(5)Fuc(2)NeuAc(1)	N[+2206]	1036.43	3	3107.29	3107.29	0	-0.6	164	Specific	560.69	313.31	313.31	5.96	17	>sp|Q92896|GSLG1_HUMAN Golgi apparatus protein 1 OS=Homo sapiens OX=9606 GN=GLG1 PE=1 SV=2	13270	2D_IGP_A_R1.7717.7717.3	controllerType=0 controllerNumber=1 scan=7717	33.4287
K.AN[+1540.529]ATIEVK.A	HexNAc(2)Hex(7)	N[+1541]	1193.5	2	2386	2386	0	0.3	228	Specific	564.17	181.75	181.75	6.05	16	>sp|Q9Y639|NPTN_HUMAN Neuroplastin OS=Homo sapiens OX=9606 GN=NPTN PE=1 SV=2	14763	2D_IGP_A_R1.3981.3981.2	controllerType=0 controllerNumber=1 scan=3981	17.1936
R.TVN[+1378.476]VSVPK.K	HexNAc(2)Hex(6)	N[+1378]	1111.49	2	2221.97	2221.97	0	-0.3	89	Specific	564.93	373.7	373.7	6.69	11	>sp|Q96KA5|CLP1L_HUMAN Cleft lip and palate transmembrane protein 1-like protein OS=Homo sapiens OX=9606 GN=CLPTM1L PE=1 SV=1	1199	2D_IGP_A_R1.6959.6959.2	controllerType=0 controllerNumber=1 scan=6959	30.1364
K.TN[+1540.529]ITLVC[+57.021]K.P	HexNAc(2)Hex(7)	C[+57], N[+1541]	1245.03	2	2489.05	2489.05	0	0.9	580	Specific	565.71	301.68	301.68	6.23	24	>sp|P11717|MPRI_HUMAN Cation-independent mannose-6-phosphate receptor OS=Homo sapiens OX=9606 GN=IGF2R PE=1 SV=3	12317	2D_IGP_A_R1.7252.7252.2	controllerType=0 controllerNumber=1 scan=7252	31.4044
K.AN[+1864.634]ATIEVK.A	HexNAc(2)Hex(9)	N[+1865]	1355.56	2	2710.11	2710.11	0	0.3	228	Specific	566.46	183.1	183.1	6.05	16	>sp|Q9Y639|NPTN_HUMAN Neuroplastin OS=Homo sapiens OX=9606 GN=NPTN PE=1 SV=2	14763	2D_IGP_A_R1.3811.3811.2	controllerType=0 controllerNumber=1 scan=3811	16.4601
K.TN[+1540.529]ITLVC[+57.021]K.P	HexNAc(2)Hex(7)	C[+57], N[+1541]	1245.03	2	2489.05	2489.05	0	0.3	580	Specific	567.17	301.44	301.44	6.24	24	>sp|P11717|MPRI_HUMAN Cation-independent mannose-6-phosphate receptor OS=Homo sapiens OX=9606 GN=IGF2R PE=1 SV=3	12317	2D_IGP_A_R1.7332.7332.2	controllerType=0 controllerNumber=1 scan=7332	31.7508
K.N[+1864.634]YTADYDK.A	HexNAc(2)Hex(9)	N[+1865]	1427.53	2	2854.06	2854.06	0	0.8	106	Specific	568.59	404.68	404.68	7.77	5	>sp|O94905|ERLN2_HUMAN Erlin-2 OS=Homo sapiens OX=9606 GN=ERLIN2 PE=1 SV=1	5719	2D_IGP_A_R1.3474.3474.2	controllerType=0 controllerNumber=1 scan=3474	15.0281
K.N[+1540.529]YTADYDK.A	HexNAc(2)Hex(7)	N[+1541]	1265.48	2	2529.95	2529.95	0	1	106	Specific	568.77	423.35	423.35	7.77	5	>sp|O94905|ERLN2_HUMAN Erlin-2 OS=Homo sapiens OX=9606 GN=ERLIN2 PE=1 SV=1	5719	2D_IGP_A_R1.3619.3619.2	controllerType=0 controllerNumber=1 scan=3619	15.6352
K.N[+1540.529]YTADYDK.A	HexNAc(2)Hex(7)	N[+1541]	1265.48	2	2529.95	2529.95	0	0.6	106	Specific	570.05	426.85	426.85	7.77	5	>sp|O94905|ERLN2_HUMAN Erlin-2 OS=Homo sapiens OX=9606 GN=ERLIN2 PE=1 SV=1	5719	2D_IGP_A_R1.3541.3541.2	controllerType=0 controllerNumber=1 scan=3541	15.301
R.IN[+1864.634]TTADEK.D	HexNAc(2)Hex(9)	N[+1865]	1378.54	2	2756.08	2756.08	0	0.1	277	Specific	570.18	250.58	250.58	6.15	11	>sp|O14672|ADA10_HUMAN Disintegrin and metalloproteinase domain-containing protein 10 OS=Homo sapiens OX=9606 GN=ADAM10 PE=1 SV=1	717	2D_IGP_A_R1.1913.1913.2	controllerType=0 controllerNumber=1 scan=1913	8.2579
K.LN[+2350.830]LTTDPK.F	HexNAc(4)Hex(5)Fuc(1)NeuAc(2)	N[+2351]	1084.78	3	3252.33	3252.33	0	1.2	164	Specific	571.42	290.48	290.48	5.92	17	>sp|Q92896|GSLG1_HUMAN Golgi apparatus protein 1 OS=Homo sapiens OX=9606 GN=GLG1 PE=1 SV=2	13270	2D_IGP_A_R1.9189.9189.3	controllerType=0 controllerNumber=1 scan=9189	39.829
K.TPEFHPN[+1702.581]K.T	HexNAc(2)Hex(8)	N[+1703]	891.358	3	2672.06	2672.06	0	-0.2	203	Specific	572.16	322.82	322.82	6.4	4	>sp|Q96S16|JMJD8_HUMAN JmjC domain-containing protein 8 OS=Homo sapiens OX=9606 GN=JMJD8 PE=1 SV=2	2384	2D_IGP_A_R1.3180.3180.3	controllerType=0 controllerNumber=1 scan=3180	13.7514
K.YIHQN[+1864.634]YTK.A	HexNAc(2)Hex(9)	N[+1865]	977.726	3	2931.16	2931.17	0	-0.7	534	Specific	572.24	325.99	325.99	6.02	14	>sp|Q02809|PLOD1_HUMAN Procollagen-lysine,2-oxoglutarate 5-dioxygenase 1 OS=Homo sapiens OX=9606 GN=PLOD1 PE=1 SV=2	10199	2D_IGP_A_R1.2566.2566.3	controllerType=0 controllerNumber=1 scan=2566	11.0851
K.TN[+1702.581]ITLVC[+57.021]K.P	HexNAc(2)Hex(8)	C[+57], N[+1703]	1326.05	2	2651.1	2651.1	0	0.2	580	Specific	574.56	304.67	304.67	6.24	24	>sp|P11717|MPRI_HUMAN Cation-independent mannose-6-phosphate receptor OS=Homo sapiens OX=9606 GN=IGF2R PE=1 SV=3	12317	2D_IGP_A_R1.7185.7185.2	controllerType=0 controllerNumber=1 scan=7185	31.1202
K.N[+1378.476]ISQDLEK.Q	HexNAc(2)Hex(6)	N[+1378]	1162.98	2	2324.96	2324.96	0	0.4	1241	Specific	577.64	52.35	52.35	4.87	20	>sp|P11047|LAMC1_HUMAN Laminin subunit gamma-1 OS=Homo sapiens OX=9606 GN=LAMC1 PE=1 SV=3	4746	2D_IGP_A_R1.5418.5418.2	controllerType=0 controllerNumber=1 scan=5418	23.4389
R.N[+1540.529]ISQVLEK.K	HexNAc(2)Hex(7)	N[+1541]	1236.03	2	2471.05	2471.05	0	-0.3	439	Specific	578.95	210.93	210.93	5.98	11	>sp|O14672|ADA10_HUMAN Disintegrin and metalloproteinase domain-containing protein 10 OS=Homo sapiens OX=9606 GN=ADAM10 PE=1 SV=1	717	2D_IGP_A_R1.7716.7716.2	controllerType=0 controllerNumber=1 scan=7716	33.4241
R.EN[+1864.634]ETEIIK.C	HexNAc(2)Hex(9)	N[+1865]	1420.57	2	2840.14	2840.13	0	0.9	283	Specific	582.38	319.93	319.93	7.42	12	>sp|P06276|CHLE_HUMAN Cholinesterase OS=Homo sapiens OX=9606 GN=BCHE PE=1 SV=1	6937	2D_IGP_A_R1.5017.5017.2	controllerType=0 controllerNumber=1 scan=5017	21.7051
R.TVN[+1540.529]VSVPK.K	HexNAc(2)Hex(7)	N[+1541]	1192.52	2	2384.02	2384.02	0	0.7	89	Specific	583.12	334.61	334.61	7.58	11	>sp|Q96KA5|CLP1L_HUMAN Cleft lip and palate transmembrane protein 1-like protein OS=Homo sapiens OX=9606 GN=CLPTM1L PE=1 SV=1	1199	2D_IGP_A_R1.6795.6795.2	controllerType=0 controllerNumber=1 scan=6795	29.4232
R.N[+1702.581]DTLQEAK.E	HexNAc(2)Hex(8)	N[+1703]	1311.02	2	2621.03	2621.03	0	-0.2	786	Specific	583.29	347.17	347.17	7.67	17	>sp|Q92896|GSLG1_HUMAN Golgi apparatus protein 1 OS=Homo sapiens OX=9606 GN=GLG1 PE=1 SV=2	13270	2D_IGP_A_R1.2214.2214.2	controllerType=0 controllerNumber=1 scan=2214	9.5651
R.TVN[+1216.423]VSVPK.K	HexNAc(2)Hex(5)	N[+1216]	1030.46	2	2059.92	2059.92	0	0	89	Specific	588.21	357.24	357.24	7.67	11	>sp|Q96KA5|CLP1L_HUMAN Cleft lip and palate transmembrane protein 1-like protein OS=Homo sapiens OX=9606 GN=CLPTM1L PE=1 SV=1	1199	2D_IGP_A_R1.6999.6999.2	controllerType=0 controllerNumber=1 scan=6999	30.3122
R.N[+1702.581]LSDLLEK.V	HexNAc(2)Hex(8)	N[+1703]	1317.55	2	2634.1	2634.09	0	2.1	419	Specific	596.82	253.43	253.43	6.82	8	>sp|Q7Z4H8|PLGT3_HUMAN Protein O-glucosyltransferase 3 OS=Homo sapiens OX=9606 GN=POGLUT3 PE=1 SV=2	10867	2D_IGP_A_R1.12134.12134.2	controllerType=0 controllerNumber=1 scan=12134	52.4175
R.N[+1864.634]ISQVLEK.K	HexNAc(2)Hex(9)	N[+1865]	1398.08	2	2795.16	2795.16	0	0.9	439	Specific	601.22	219.31	219.31	8.16	11	>sp|O14672|ADA10_HUMAN Disintegrin and metalloproteinase domain-containing protein 10 OS=Homo sapiens OX=9606 GN=ADAM10 PE=1 SV=1	717	2D_IGP_A_R1.7592.7592.2	controllerType=0 controllerNumber=1 scan=7592	32.8866
K.N[+1864.634]ETIWYLK.Y	HexNAc(2)Hex(9)	N[+1865]	1466.1	2	2931.2	2931.19	0	1.6	70	Specific	601.48	413.59	413.59	9.45	3	>sp|O15342|VA0E1_HUMAN V-type proton ATPase subunit e 1 OS=Homo sapiens OX=9606 GN=ATP6V0E1 PE=2 SV=2	16638	2D_IGP_A_R1.12775.12775.2	controllerType=0 controllerNumber=1 scan=12775	55.1184
K.TPEFHPN[+1864.634]K.T	HexNAc(2)Hex(9)	N[+1865]	945.376	3	2834.11	2834.11	0	-0.2	203	Specific	621.27	321.66	321.66	8.58	4	>sp|Q96S16|JMJD8_HUMAN JmjC domain-containing protein 8 OS=Homo sapiens OX=9606 GN=JMJD8 PE=1 SV=2	2384	2D_IGP_A_R1.3155.3155.3	controllerType=0 controllerNumber=1 scan=3155	13.6424
K.N[+1702.581]ETIWYLK.Y	HexNAc(2)Hex(8)	N[+1703]	1385.07	2	2769.14	2769.14	0	0.7	70	Specific	621.84	416.19	416.19	9.96	3	>sp|O15342|VA0E1_HUMAN V-type proton ATPase subunit e 1 OS=Homo sapiens OX=9606 GN=ATP6V0E1 PE=2 SV=2	16638	2D_IGP_A_R1.12862.12862.2	controllerType=0 controllerNumber=1 scan=12862	55.4898
R.N[+1702.581]ISQVLEK.K	HexNAc(2)Hex(8)	N[+1703]	1317.06	2	2633.11	2633.11	0	0.5	439	Specific	626.75	296.93	296.93	8.37	11	>sp|O14672|ADA10_HUMAN Disintegrin and metalloproteinase domain-containing protein 10 OS=Homo sapiens OX=9606 GN=ADAM10 PE=1 SV=1	717	2D_IGP_A_R1.7635.7635.2	controllerType=0 controllerNumber=1 scan=7635	33.0724
K.YIHQN[+1702.581]YTK.A	HexNAc(2)Hex(8)	N[+1703]	923.709	3	2769.11	2769.11	0	-0.2	534	Specific	628.71	363.92	363.92	8.87	14	>sp|Q02809|PLOD1_HUMAN Procollagen-lysine,2-oxoglutarate 5-dioxygenase 1 OS=Homo sapiens OX=9606 GN=PLOD1 PE=1 SV=2	10199	2D_IGP_A_R1.2567.2567.3	controllerType=0 controllerNumber=1 scan=2567	11.0896
R.N[+1378.476]ISQVLEK.K	HexNAc(2)Hex(6)	N[+1378]	1155	2	2309	2309	0	0.6	439	Specific	676.73	315.51	315.51	9.42	11	>sp|O14672|ADA10_HUMAN Disintegrin and metalloproteinase domain-containing protein 10 OS=Homo sapiens OX=9606 GN=ADAM10 PE=1 SV=1	717	2D_IGP_A_R1.7848.7848.2	controllerType=0 controllerNumber=1 scan=7848	33.9989
K.DFN[+1864.634]ETQLAR.I	HexNAc(2)Hex(9)	N[+1865]	1479.58	2	2958.16	2958.16	0	-2.1	182	Specific	200.87	23.55	23.55	1.59	4	>sp|Q9H6X2|ANTR1_HUMAN Anthrax toxin receptor 1 OS=Homo sapiens OX=9606 GN=ANTXR1 PE=1 SV=2	8163	2D_IGP_A_R1.7997.7997.2	controllerType=0 controllerNumber=1 scan=7997	34.6487
R.N[+2026.687]ASGHTGDR.Q	HexNAc(2)Hex(10)	N[+2027]	1471.05	2	2941.1	2941.09	0	1.3	232	Specific	206.17	60.28	60.28	0.66	2	>sp|A6NIE9|PRS29_HUMAN Putative serine protease 29 OS=Homo sapiens OX=9606 GN=PRSS29P PE=5 SV=3	15364	2D_IGP_A_R1.1985.1985.2	controllerType=0 controllerNumber=1 scan=1985	8.565
R.LN[+1702.581]ITQEGPK.D	HexNAc(2)Hex(8)	N[+1703]	901.38	3	2702.13	2702.13	0	-1.1	353	Specific	208.85	171.79	171.79	2.13	7	>sp|Q5NDL2|EOGT_HUMAN EGF domain-specific O-linked N-acetylglucosamine transferase OS=Homo sapiens OX=9606 GN=EOGT PE=1 SV=1	6179	2D_IGP_A_R1.6535.6535.3	controllerType=0 controllerNumber=1 scan=6535	28.2909
K.ALMN[+1864.634]GSESR.F	HexNAc(2)Hex(9)	N[+1865]	1415.05	2	2829.09	2829.09	0	0.7	265	Specific	209.48	31.58	31.58	1.94	23	>sp|P35613|BASI_HUMAN Basigin OS=Homo sapiens OX=9606 GN=BSG PE=1 SV=2	8365	2D_IGP_A_R1.3095.3095.2	controllerType=0 controllerNumber=1 scan=3095	13.3805
R.SDN[+1540.529]GSYIC[+57.021]K.M	HexNAc(2)Hex(7)	C[+57], N[+1541]	1292.49	2	2583.97	2583.97	0	0	168	Specific	210.5	50.93	50.93	1.38	1	>sp|Q12866|MERTK_HUMAN Tyrosine-protein kinase Mer OS=Homo sapiens OX=9606 GN=MERTK PE=1 SV=2	9185	2D_IGP_A_R1.3152.3152.2	controllerType=0 controllerNumber=1 scan=3152	13.6322
R.N[+2350.830]NSVPNYC[+57.021]K.N	HexNAc(4)Hex(5)Fuc(1)NeuAc(2)	C[+57], N[+2351]	1149.44	3	3446.32	3446.32	0	-0.8	746	Specific	211.22	75.94	75.94	1.94	5	>sp|Q9NZV1|CRIM1_HUMAN Cysteine-rich motor neuron 1 protein OS=Homo sapiens OX=9606 GN=CRIM1 PE=1 SV=1	1488	2D_IGP_A_R1.5463.5463.3	controllerType=0 controllerNumber=1 scan=5463	23.6244
K.VN[+2424.867]VTVEDER.T	HexNAc(5)Hex(6)Fuc(1)NeuAc(1)	N[+2425]	1743.21	2	3485.4	3485.39	0	2.9	155	Specific	212.08	28.29	28.29	1.58	72	>sp|P13726|TF_HUMAN Tissue factor OS=Homo sapiens OX=9606 GN=F3 PE=1 SV=1	14732	2D_IGP_A_R1.6641.6641.2	controllerType=0 controllerNumber=1 scan=6641	28.7522
K.VN[+1378.476]VTVEDER.T	HexNAc(2)Hex(6)	N[+1378]	1220.01	2	2439	2439	0	0.1	155	Specific	213.7	65.18	65.18	2.11	72	>sp|P13726|TF_HUMAN Tissue factor OS=Homo sapiens OX=9606 GN=F3 PE=1 SV=1	14732	2D_IGP_A_R1.5554.5554.2	controllerType=0 controllerNumber=1 scan=5554	24.0054
K.KLN[+3007.058]VTTAWK.A	HexNAc(5)Hex(6)Fuc(1)NeuAc(3)	N[+3007]	1356.56	3	4067.67	4067.67	0	-0.9	80	Specific	215.27	77.05	77.05	2.03	3	>sp|Q9BZM5|ULBP2_HUMAN UL16-binding protein 2 OS=Homo sapiens OX=9606 GN=ULBP2 PE=1 SV=1	16815	2D_IGP_A_R1.11985.11985.3	controllerType=0 controllerNumber=1 scan=11985	51.7704
R.N[+1702.581]GSAVGVSR.P	HexNAc(2)Hex(8)	N[+1703]	1275.02	2	2549.02	2549.02	0	-0.2	173	Specific	215.9	37.28	37.28	1.95	5	>sp|A2RU67|F234B_HUMAN Protein FAM234B OS=Homo sapiens OX=9606 GN=FAM234B PE=1 SV=1	6554	2D_IGP_A_R1.1972.1972.2	controllerType=0 controllerNumber=1 scan=1972	8.5137
R.GIC[+57.021]N[+1702.581]SSDVR.G	HexNAc(2)Hex(8)	C[+57], N[+1703]	1355.52	2	2710.04	2710.04	0	0.5	297	Specific	217.17	60.01	60.01	2.11	5	>sp|O75882|ATRN_HUMAN Attractin OS=Homo sapiens OX=9606 GN=ATRN PE=1 SV=2	8160	2D_IGP_A_R1.2979.2979.2	controllerType=0 controllerNumber=1 scan=2979	12.8756
R.LNPGN[+1378.476]YTAR.I	HexNAc(2)Hex(6)	N[+1378]	1192.5	2	2383.99	2383.99	0	-0.8	896	Specific	217.3	30.02	30.02	1.51	19	>sp|P08069|IGF1R_HUMAN Insulin-like growth factor 1 receptor OS=Homo sapiens OX=9606 GN=IGF1R PE=1 SV=1	12212	2D_IGP_A_R1.5170.5170.2	controllerType=0 controllerNumber=1 scan=5170	22.3675
R.LNPGN[+1581.555]YTAR.I	HexNAc(3)Hex(6)	N[+1582]	1294.04	2	2587.07	2587.07	0	-0.4	896	Specific	219.61	62.49	62.49	1.84	19	>sp|P08069|IGF1R_HUMAN Insulin-like growth factor 1 receptor OS=Homo sapiens OX=9606 GN=IGF1R PE=1 SV=1	12212	2D_IGP_A_R1.5215.5215.2	controllerType=0 controllerNumber=1 scan=5215	22.5662
K.VN[+2864.036]VTVEDER.T	HexNAc(7)Hex(8)Fuc(1)	N[+2864]	1308.86	3	3924.57	3924.56	0	0.9	155	Specific	221.03	84.98	84.98	2.54	72	>sp|P13726|TF_HUMAN Tissue factor OS=Homo sapiens OX=9606 GN=F3 PE=1 SV=1	14732	2D_IGP_A_R1.5499.5499.3	controllerType=0 controllerNumber=1 scan=5499	23.7751
K.ALMN[+1702.581]GSESR.F	HexNAc(2)Hex(8)	N[+1703]	1334.02	2	2667.04	2667.03	0	1.6	265	Specific	221.39	12.02	12.02	2.05	23	>sp|P35613|BASI_HUMAN Basigin OS=Homo sapiens OX=9606 GN=BSG PE=1 SV=2	8365	2D_IGP_A_R1.3137.3137.2	controllerType=0 controllerNumber=1 scan=3137	13.5659
K.DQPGHPVN[+1540.529]R.T	HexNAc(2)Hex(7)	N[+1541]	854.014	3	2560.03	2560.03	0	-0.9	435	Specific	225.45	81.45	81.45	2.42	5	>sp|Q16880|CGT_HUMAN 2-hydroxyacylsphingosine 1-beta-galactosyltransferase OS=Homo sapiens OX=9606 GN=UGT8 PE=2 SV=2	8907	2D_IGP_A_R1.1662.1662.3	controllerType=0 controllerNumber=1 scan=1662	7.1817
K.VN[+3155.132]VTVEDER.T	HexNAc(7)Hex(8)Fuc(1)NeuAc(1)	N[+3155]	1054.42	4	4214.67	4215.66	-1	3.4	155	Specific	227.95	86.48	86.48	2.09	72	>sp|P13726|TF_HUMAN Tissue factor OS=Homo sapiens OX=9606 GN=F3 PE=1 SV=1	14732	2D_IGP_A_R1.6440.6440.2	controllerType=0 controllerNumber=1 scan=6440	27.8763
R.QN[+2350.830]ITNQLEK.W	HexNAc(4)Hex(5)Fuc(1)NeuAc(2)	N[+2351]	1146.81	3	3438.41	3438.4	0	2.2	256	Specific	232.8	59.08	59.08	0.6	1	>sp|Q68CQ7|GL8D1_HUMAN Glycosyltransferase 8 domain-containing protein 1 OS=Homo sapiens OX=9606 GN=GLT8D1 PE=1 SV=2	9172	2D_IGP_A_R1.7938.7938.3	controllerType=0 controllerNumber=1 scan=7938	34.3924
R.RN[+3081.095]NTFLSLR.D	HexNAc(6)Hex(7)Fuc(1)NeuAc(2)	N[+3081]	1401.24	3	4201.72	4201.72	0	0.2	168	Specific	234.09	50.33	50.33	2.32	72	>sp|P13726|TF_HUMAN Tissue factor OS=Homo sapiens OX=9606 GN=F3 PE=1 SV=1	14732	2D_IGP_A_R1.10860.10860.3	controllerType=0 controllerNumber=1 scan=10860	46.9659
R.SLHVPGLN[+1768.640]K.T	HexNAc(4)Hex(5)Fuc(1)	N[+1769]	911.737	3	2733.2	2733.2	0	0.1	191	Specific	235.04	90.06	90.06	2.15	13	>sp|P30530|UFO_HUMAN Tyrosine-protein kinase receptor UFO OS=Homo sapiens OX=9606 GN=AXL PE=1 SV=4	18964	2D_IGP_A_R1.8870.8870.2	controllerType=0 controllerNumber=1 scan=8870	38.444
R.YN[+1702.581]C[+57.021]SIESPR.K	HexNAc(2)Hex(8)	C[+57], N[+1703]	1414.55	2	2828.09	2828.08	0	2.8	695	Specific	236.27	100.34	100.34	2.17	11	>sp|O00469|PLOD2_HUMAN Procollagen-lysine,2-oxoglutarate 5-dioxygenase 2 OS=Homo sapiens OX=9606 GN=PLOD2 PE=1 SV=2	15649	2D_IGP_A_R1.5268.5268.2	controllerType=0 controllerNumber=1 scan=5268	22.7946
K.IN[+1913.677]VTENTVK.S	HexNAc(4)Hex(5)NeuAc(1)	N[+1914]	977.753	3	2931.25	2931.23	0	3.8	162	Specific	237.13	16.58	16.58	0.81	3	>sp|A6NFE2|SMCO2_HUMAN Single-pass membrane and coiled-coil domain-containing protein 2 OS=Homo sapiens OX=9606 GN=SMCO2 PE=2 SV=2	16160	2D_IGP_A_R1.9449.9449.3	controllerType=0 controllerNumber=1 scan=9449	40.9577
K.VN[+3155.132]VTVEDER.T	HexNAc(7)Hex(8)Fuc(1)NeuAc(1)	N[+3155]	1405.56	3	4214.66	4215.66	-1	0.5	155	Specific	239.01	75.26	75.26	2.17	72	>sp|P13726|TF_HUMAN Tissue factor OS=Homo sapiens OX=9606 GN=F3 PE=1 SV=1	14732	2D_IGP_A_R1.6375.6375.3	controllerType=0 controllerNumber=1 scan=6375	27.5934
R.RN[+3155.132]NTFLSLR.D	HexNAc(7)Hex(8)Fuc(1)NeuAc(1)	N[+3155]	1425.59	3	4274.75	4275.75	-1	0.2	168	Specific	239.08	122.53	122.53	3.14	72	>sp|P13726|TF_HUMAN Tissue factor OS=Homo sapiens OX=9606 GN=F3 PE=1 SV=1	14732	2D_IGP_A_R1.9241.9241.3	controllerType=0 controllerNumber=1 scan=9241	40.0538
K.ALMN[+1444.534]GSESR.F	HexNAc(4)Hex(3)Fuc(1)	N[+1445]	1205	2	2408.99	2408.99	0	1.2	265	Specific	239.62	34.2	34.2	2.17	23	>sp|P35613|BASI_HUMAN Basigin OS=Homo sapiens OX=9606 GN=BSG PE=1 SV=2	8365	2D_IGP_A_R1.3559.3559.2	controllerType=0 controllerNumber=1 scan=3559	15.3742
K.VN[+2586.920]VTVEDER.T	HexNAc(5)Hex(7)Fuc(1)NeuAc(1)	N[+2587]	912.621	4	3647.46	3647.45	0	3.9	155	Specific	241.81	105.85	105.85	2.12	72	>sp|P13726|TF_HUMAN Tissue factor OS=Homo sapiens OX=9606 GN=F3 PE=1 SV=1	14732	2D_IGP_A_R1.7496.7496.2	controllerType=0 controllerNumber=1 scan=7496	32.469
K.DFN[+2350.830]ETQLAR.I	HexNAc(4)Hex(5)Fuc(1)NeuAc(2)	N[+2351]	1148.79	3	3444.35	3444.36	0	-1.2	182	Specific	242.85	57.76	57.76	2.03	4	>sp|Q9H6X2|ANTR1_HUMAN Anthrax toxin receptor 1 OS=Homo sapiens OX=9606 GN=ANTXR1 PE=1 SV=2	8163	2D_IGP_A_R1.10230.10230.3	controllerType=0 controllerNumber=1 scan=10230	44.3318
R.RN[+2789.999]NTFLSLR.D	HexNAc(6)Hex(7)Fuc(1)NeuAc(1)	N[+2790]	1304.21	3	3910.62	3910.62	0	0.2	168	Specific	243.97	30.75	30.75	2.17	72	>sp|P13726|TF_HUMAN Tissue factor OS=Homo sapiens OX=9606 GN=F3 PE=1 SV=1	14732	2D_IGP_A_R1.9555.9555.3	controllerType=0 controllerNumber=1 scan=9555	41.419
K.VN[+3025.069]VTVEDER.T	HexNAc(7)Hex(8)NeuGc(1)	N[+3025]	1362.88	3	4086.63	4085.6	1	6.8	155	Specific	246.36	132.98	132.98	2.16	72	>sp|P13726|TF_HUMAN Tissue factor OS=Homo sapiens OX=9606 GN=F3 PE=1 SV=1	14732	2D_IGP_A_R1.6356.6356.3	controllerType=0 controllerNumber=1 scan=6356	27.5116
R.N[+1378.476]GSAVGVSR.P	HexNAc(2)Hex(6)	N[+1378]	1112.96	2	2224.92	2224.92	0	0	173	Specific	246.97	23.45	23.45	2.1	5	>sp|A2RU67|F234B_HUMAN Protein FAM234B OS=Homo sapiens OX=9606 GN=FAM234B PE=1 SV=1	6554	2D_IGP_A_R1.2069.2069.2	controllerType=0 controllerNumber=1 scan=2069	8.9323
R.RN[+2424.867]NTFLSLR.D	HexNAc(5)Hex(6)Fuc(1)NeuAc(1)	N[+2425]	1182.5	3	3545.49	3545.49	0	0.8	168	Specific	248.33	69.1	69.1	2.16	72	>sp|P13726|TF_HUMAN Tissue factor OS=Homo sapiens OX=9606 GN=F3 PE=1 SV=1	14732	2D_IGP_A_R1.9864.9864.3	controllerType=0 controllerNumber=1 scan=9864	42.7426
R.RN[+2350.830]NTFLSLR.D	HexNAc(4)Hex(5)Fuc(1)NeuAc(2)	N[+2351]	1157.82	3	3471.45	3471.45	0	-0.5	168	Specific	248.9	98.55	98.55	3.26	72	>sp|P13726|TF_HUMAN Tissue factor OS=Homo sapiens OX=9606 GN=F3 PE=1 SV=1	14732	2D_IGP_A_R1.11445.11445.4	controllerType=0 controllerNumber=1 scan=11445	49.4555
K.ALM[+15.995]N[+2026.687]GSESR.F	HexNAc(2)Hex(10)	M[+16], N[+2027]	1504.07	2	3007.14	3007.13	0	1.7	265	Specific	251.39	35.51	35.51	2.15	23	>sp|P35613|BASI_HUMAN Basigin OS=Homo sapiens OX=9606 GN=BSG PE=1 SV=2	8365	2D_IGP_A_R1.1711.1711.2	controllerType=0 controllerNumber=1 scan=1711	7.3842
R.SAN[+1702.581]ASFNIK.W	HexNAc(2)Hex(8)	N[+1703]	1327.54	2	2654.07	2654.07	0	1.2	114	Specific	253.11	42.58	42.58	2.42	22	>sp|Q13308|PTK7_HUMAN Inactive tyrosine-protein kinase 7 OS=Homo sapiens OX=9606 GN=PTK7 PE=1 SV=2	10329	2D_IGP_A_R1.5994.5994.3	controllerType=0 controllerNumber=1 scan=5994	25.9203
R.SSC[+57.021]AN[+3007.058]ITVR.R	HexNAc(5)Hex(6)Fuc(1)NeuAc(3)	C[+57], N[+3007]	1338.53	3	4013.57	4014.55	-1	4.2	2368	Specific	254.68	15.36	15.36	1.13	13	>sp|Q8WXG9|AGRV1_HUMAN Adhesion G-protein coupled receptor V1 OS=Homo sapiens OX=9606 GN=ADGRV1 PE=1 SV=2	711	2D_IGP_A_R1.12491.12491.3	controllerType=0 controllerNumber=1 scan=12491	53.9191
K.ALMN[+1850.693]GSESR.F	HexNAc(6)Hex(3)Fuc(1)	N[+1851]	939.053	3	2815.14	2815.14	0	-0.5	265	Specific	258.23	43.76	43.76	2.12	23	>sp|P35613|BASI_HUMAN Basigin OS=Homo sapiens OX=9606 GN=BSG PE=1 SV=2	8365	2D_IGP_A_R1.3468.3468.3	controllerType=0 controllerNumber=1 scan=3468	14.9997
K.VN[+3155.132]VTVEDER.T	HexNAc(7)Hex(8)Fuc(1)NeuAc(1)	N[+3155]	1405.56	3	4214.66	4215.66	-1	1	155	Specific	259.67	36.69	36.69	2.15	72	>sp|P13726|TF_HUMAN Tissue factor OS=Homo sapiens OX=9606 GN=F3 PE=1 SV=1	14732	2D_IGP_A_R1.6364.6364.3	controllerType=0 controllerNumber=1 scan=6364	27.5455
R.N[+1540.529]GSAVGVSR.P	HexNAc(2)Hex(7)	N[+1541]	1193.99	2	2386.97	2386.97	0	0	173	Specific	262.65	7.2	7.2	2.16	5	>sp|A2RU67|F234B_HUMAN Protein FAM234B OS=Homo sapiens OX=9606 GN=FAM234B PE=1 SV=1	6554	2D_IGP_A_R1.1987.1987.2	controllerType=0 controllerNumber=1 scan=1987	8.5742
K.NFIIN[+1864.634]MTC[+57.021]R.F	HexNAc(2)Hex(9)	C[+57], N[+1865]	1517.1	2	3033.2	3033.19	0	0.6	118	Specific	263.3	95.85	95.85	3.96	11	>sp|Q9BRN9|TM2D3_HUMAN TM2 domain-containing protein 3 OS=Homo sapiens OX=9606 GN=TM2D3 PE=2 SV=2	3267	2D_IGP_A_R1.13593.13593.2	controllerType=0 controllerNumber=1 scan=13593	58.4842
K.VN[+2238.803]VTVEDER.T	HexNAc(4)Hex(7)Fuc(2)	N[+2239]	1100.45	3	3299.34	3299.33	0	1.9	155	Specific	263.96	87.16	87.16	2.38	72	>sp|P13726|TF_HUMAN Tissue factor OS=Homo sapiens OX=9606 GN=F3 PE=1 SV=1	14732	2D_IGP_A_R1.6665.6665.3	controllerType=0 controllerNumber=1 scan=6665	28.8567
K.VN[+2075.730]VTVEDER.T	HexNAc(4)Hex(6)NeuAc(1)	N[+2076]	1046.09	3	3136.26	3136.26	0	0.5	155	Specific	266.51	83.9	83.9	3.24	72	>sp|P13726|TF_HUMAN Tissue factor OS=Homo sapiens OX=9606 GN=F3 PE=1 SV=1	14732	2D_IGP_A_R1.6678.6678.3	controllerType=0 controllerNumber=1 scan=6678	28.9136
R.N[+2059.735]NSVPNYC[+57.021]K.N	HexNAc(4)Hex(5)Fuc(1)NeuAc(1)	C[+57], N[+2060]	1052.41	3	3155.23	3155.22	0	0.7	746	Specific	268.13	137.81	137.81	3.98	5	>sp|Q9NZV1|CRIM1_HUMAN Cysteine-rich motor neuron 1 protein OS=Homo sapiens OX=9606 GN=CRIM1 PE=1 SV=1	1488	2D_IGP_A_R1.4707.4707.3	controllerType=0 controllerNumber=1 scan=4707	20.3549
R.N[+2059.735]MSC[+57.021]SVSGR.Y	HexNAc(4)Hex(5)Fuc(1)NeuAc(1)	C[+57], N[+2060]	1019.72	3	3057.15	3057.15	0	0.1	107	Specific	268.59	108.23	108.23	3.32	3	>sp|P40200|TACT_HUMAN T-cell surface protein tactile OS=Homo sapiens OX=9606 GN=CD96 PE=1 SV=2	13799	2D_IGP_A_R1.3670.3670.3	controllerType=0 controllerNumber=1 scan=3670	15.8581
K.ALMN[+1850.693]GSESR.F	HexNAc(6)Hex(3)Fuc(1)	N[+1851]	939.053	3	2815.14	2815.14	0	0.1	265	Specific	270.24	35.87	35.87	2.1	23	>sp|P35613|BASI_HUMAN Basigin OS=Homo sapiens OX=9606 GN=BSG PE=1 SV=2	8365	2D_IGP_A_R1.3448.3448.3	controllerType=0 controllerNumber=1 scan=3448	14.9141
K.IN[+2569.905]VTENTVK.S	HexNAc(5)Hex(6)NeuAc(2)	N[+2570]	1196.5	3	3587.48	3587.46	0	3.7	162	Specific	270.58	17.28	17.28	0.84	3	>sp|A6NFE2|SMCO2_HUMAN Single-pass membrane and coiled-coil domain-containing protein 2 OS=Homo sapiens OX=9606 GN=SMCO2 PE=2 SV=2	16160	2D_IGP_A_R1.10485.10485.3	controllerType=0 controllerNumber=1 scan=10485	45.414
R.RN[+2715.963]NTFLSLR.D	HexNAc(5)Hex(6)Fuc(1)NeuAc(2)	N[+2716]	1279.53	3	3836.59	3836.58	0	0.8	168	Specific	271.11	106.59	106.59	3.99	72	>sp|P13726|TF_HUMAN Tissue factor OS=Homo sapiens OX=9606 GN=F3 PE=1 SV=1	14732	2D_IGP_A_R1.11166.11166.3	controllerType=0 controllerNumber=1 scan=11166	48.2505
K.FN[+1864.634]FSKPKGK.G	HexNAc(2)Hex(9)	N[+1865]	973.078	3	2917.22	2917.22	0	-1.6	5717	Specific	271.36	10.22	10.22	0.82	3	>sp|Q09666|AHNK_HUMAN Neuroblast differentiation-associated protein AHNAK OS=Homo sapiens OX=9606 GN=AHNAK PE=1 SV=2	20358	2D_IGP_A_R1.4104.4104.3	controllerType=0 controllerNumber=1 scan=4104	17.7352
K.VIN[+1540.529]ETWAWK.N	HexNAc(2)Hex(7)	N[+1541]	1344.07	2	2687.12	2687.12	0	0.8	860	Specific	274.49	129.21	129.21	4.26	39	>sp|Q9Y4L1|HYOU1_HUMAN Hypoxia up-regulated protein 1 OS=Homo sapiens OX=9606 GN=HYOU1 PE=1 SV=1	14756	2D_IGP_A_R1.13116.13116.3	controllerType=0 controllerNumber=1 scan=13116	56.5818
K.VN[+2133.772]VTVEDER.T	HexNAc(5)Hex(6)Fuc(1)	N[+2134]	1065.44	3	3194.3	3194.3	0	-0.3	155	Specific	277.17	121.68	121.68	2.28	72	>sp|P13726|TF_HUMAN Tissue factor OS=Homo sapiens OX=9606 GN=F3 PE=1 SV=1	14732	2D_IGP_A_R1.5677.5677.3	controllerType=0 controllerNumber=1 scan=5677	24.5383
R.RN[+2205.793]NTFLSLR.D	HexNAc(4)Hex(5)Fuc(2)NeuAc(1)	N[+2206]	1109.48	3	3326.42	3326.41	0	0.4	168	Specific	278.63	125.96	125.96	2.78	72	>sp|P13726|TF_HUMAN Tissue factor OS=Homo sapiens OX=9606 GN=F3 PE=1 SV=1	14732	2D_IGP_A_R1.10252.10252.3	controllerType=0 controllerNumber=1 scan=10252	44.4262
R.RN[+2350.830]NTFLSLR.D	HexNAc(4)Hex(5)Fuc(1)NeuAc(2)	N[+2351]	1157.82	3	3471.45	3471.45	0	0.2	168	Specific	278.88	118.39	118.39	4	72	>sp|P13726|TF_HUMAN Tissue factor OS=Homo sapiens OX=9606 GN=F3 PE=1 SV=1	14732	2D_IGP_A_R1.11466.11466.3	controllerType=0 controllerNumber=1 scan=11466	49.5457
R.YN[+1864.634]GTVGLWR.R	HexNAc(2)Hex(9)	N[+1865]	1465.6	2	2930.19	2930.18	0	1.5	71	Specific	284.69	138.99	138.99	3.72	3	>sp|Q9NY35|CLDN1_HUMAN Claudin domain-containing protein 1 OS=Homo sapiens OX=9606 GN=CLDND1 PE=1 SV=1	2194	2D_IGP_A_R1.11156.11156.2	controllerType=0 controllerNumber=1 scan=11156	48.208
K.VWC[+57.021]LGN[+1540.529]ETR.Y	HexNAc(2)Hex(7)	C[+57], N[+1541]	1338.04	2	2675.06	2675.06	0	-0.4	815	Specific	284.74	39.51	39.51	1.69	3	>sp|Q9Y6N7|ROBO1_HUMAN Roundabout homolog 1 OS=Homo sapiens OX=9606 GN=ROBO1 PE=1 SV=1	10511	2D_IGP_A_R1.9086.9086.2	controllerType=0 controllerNumber=1 scan=9086	39.3865
K.VN[+2805.994]VTVEDER.T	HexNAc(6)Hex(8)NeuAc(1)	N[+2806]	1289.51	3	3866.53	3866.52	0	1.4	155	Specific	285.84	75.59	75.59	2.29	72	>sp|P13726|TF_HUMAN Tissue factor OS=Homo sapiens OX=9606 GN=F3 PE=1 SV=1	14732	2D_IGP_A_R1.6284.6284.3	controllerType=0 controllerNumber=1 scan=6284	27.1976
R.RN[+2424.867]NTFLSLR.D	HexNAc(5)Hex(6)Fuc(1)NeuAc(1)	N[+2425]	1182.5	3	3545.49	3545.49	0	-1	168	Specific	286.96	112	112	2.23	72	>sp|P13726|TF_HUMAN Tissue factor OS=Homo sapiens OX=9606 GN=F3 PE=1 SV=1	14732	2D_IGP_A_R1.9739.9739.3	controllerType=0 controllerNumber=1 scan=9739	42.1996
R.IVN[+1864.634]ESHLDK.E	HexNAc(2)Hex(9)	N[+1865]	973.735	3	2919.19	2919.19	0	1.2	255	Specific	287.07	89.49	89.49	2.72	1	>sp|O43303|CP110_HUMAN Centriolar coiled-coil protein of 110 kDa OS=Homo sapiens OX=9606 GN=CCP110 PE=1 SV=3	692	2D_IGP_A_R1.4975.4975.3	controllerType=0 controllerNumber=1 scan=4975	21.5239
R.SLHVPGLN[+1913.677]K.T	HexNAc(4)Hex(5)NeuAc(1)	N[+1914]	960.087	3	2878.25	2878.23	0	3.7	191	Specific	287.84	133.03	133.03	2.5	13	>sp|P30530|UFO_HUMAN Tyrosine-protein kinase receptor UFO OS=Homo sapiens OX=9606 GN=AXL PE=1 SV=4	18964	2D_IGP_A_R1.8630.8630.3	controllerType=0 controllerNumber=1 scan=8630	37.4056
R.RN[+2059.735]NTFLSLR.D	HexNAc(4)Hex(5)Fuc(1)NeuAc(1)	N[+2060]	1060.79	3	3180.36	3180.36	0	-0.2	168	Specific	288.73	83.81	83.81	2.28	72	>sp|P13726|TF_HUMAN Tissue factor OS=Homo sapiens OX=9606 GN=F3 PE=1 SV=1	14732	2D_IGP_A_R1.10266.10266.3	controllerType=0 controllerNumber=1 scan=10266	44.4871
K.VN[+2424.867]VTVEDER.T	HexNAc(5)Hex(6)Fuc(1)NeuAc(1)	N[+2425]	1162.47	3	3485.4	3485.39	0	0.6	155	Specific	292.22	119.34	119.34	3.65	72	>sp|P13726|TF_HUMAN Tissue factor OS=Homo sapiens OX=9606 GN=F3 PE=1 SV=1	14732	2D_IGP_A_R1.6566.6566.3	controllerType=0 controllerNumber=1 scan=6566	28.4249
K.VN[+1565.560]VTVEDER.T	HexNAc(3)Hex(5)Fuc(1)	N[+1566]	876.034	3	2626.09	2626.09	0	-0.3	155	Specific	292.85	68.99	68.99	3.08	72	>sp|P13726|TF_HUMAN Tissue factor OS=Homo sapiens OX=9606 GN=F3 PE=1 SV=1	14732	2D_IGP_A_R1.5770.5770.3	controllerType=0 controllerNumber=1 scan=5770	24.9462
R.EEQFN[+2059.735]STYR.V	HexNAc(4)Hex(5)Fuc(1)NeuAc(1)	N[+2060]	1078.42	3	3233.25	3233.25	0	-1.1	173	Specific	293.68	9.93	9.93	1.42	4	>sp|P01861|IGHG4_HUMAN Immunoglobulin heavy constant gamma 4 OS=Homo sapiens OX=9606 GN=IGHG4 PE=1 SV=1	12793	2D_IGP_A_R1.6215.6215.3	controllerType=0 controllerNumber=1 scan=6215	26.8933
K.VN[+3009.074]VTVEDER.T	HexNAc(7)Hex(8)NeuAc(1)	N[+3009]	1357.21	3	4069.6	4069.6	0	0.7	155	Specific	293.92	83.32	83.32	3.55	72	>sp|P13726|TF_HUMAN Tissue factor OS=Homo sapiens OX=9606 GN=F3 PE=1 SV=1	14732	2D_IGP_A_R1.6324.6324.3	controllerType=0 controllerNumber=1 scan=6324	27.3697
K.ALMN[+1378.476]GSESR.F	HexNAc(2)Hex(6)	N[+1378]	1171.97	2	2342.93	2342.93	0	0.4	265	Specific	295.89	53.88	53.88	3.12	23	>sp|P35613|BASI_HUMAN Basigin OS=Homo sapiens OX=9606 GN=BSG PE=1 SV=2	8365	2D_IGP_A_R1.3066.3066.2	controllerType=0 controllerNumber=1 scan=3066	13.2563
R.NN[+1702.581]ATLQAEK.Q	HexNAc(2)Hex(8)	N[+1703]	1346.05	2	2691.09	2691.09	0	1.8	1054	Specific	298.63	92.17	92.17	1.47	1	>sp|Q3V6T2|GRDN_HUMAN Girdin OS=Homo sapiens OX=9606 GN=CCDC88A PE=1 SV=2	8301	2D_IGP_A_R1.4632.4632.2	controllerType=0 controllerNumber=1 scan=4632	20.0269
K.VN[+2676.952]VTVEDER.T	HexNAc(6)Hex(9)	N[+2677]	1246.5	3	3737.48	3737.48	0	0.6	155	Specific	299.39	115.91	115.91	3.65	72	>sp|P13726|TF_HUMAN Tissue factor OS=Homo sapiens OX=9606 GN=F3 PE=1 SV=1	14732	2D_IGP_A_R1.5346.5346.3	controllerType=0 controllerNumber=1 scan=5346	23.1323
K.VN[+2424.867]VTVEDER.T	HexNAc(5)Hex(6)Fuc(1)NeuAc(1)	N[+2425]	1162.47	3	3485.39	3485.39	0	-0.6	155	Specific	302.77	83.06	83.06	4.08	72	>sp|P13726|TF_HUMAN Tissue factor OS=Homo sapiens OX=9606 GN=F3 PE=1 SV=1	14732	2D_IGP_A_R1.6710.6710.3	controllerType=0 controllerNumber=1 scan=6710	29.052
K.VN[+2601.895]VTVEDER.T	HexNAc(5)Hex(6)NeuGc(2)	N[+2602]	1221.48	3	3662.44	3662.42	0	4.9	155	Specific	305.12	135.33	135.33	2.28	72	>sp|P13726|TF_HUMAN Tissue factor OS=Homo sapiens OX=9606 GN=F3 PE=1 SV=1	14732	2D_IGP_A_R1.6254.6254.3	controllerType=0 controllerNumber=1 scan=6254	27.0653
K.IN[+2204.772]VTENTVK.S	HexNAc(4)Hex(5)NeuAc(2)	N[+2205]	1074.79	3	3222.34	3222.33	0	3.3	162	Specific	305.84	49.29	49.29	1.2	3	>sp|A6NFE2|SMCO2_HUMAN Single-pass membrane and coiled-coil domain-containing protein 2 OS=Homo sapiens OX=9606 GN=SMCO2 PE=2 SV=2	16160	2D_IGP_A_R1.10947.10947.3	controllerType=0 controllerNumber=1 scan=10947	47.3251
R.RN[+2350.830]NTFLSLR.D	HexNAc(4)Hex(5)Fuc(1)NeuAc(2)	N[+2351]	1157.82	3	3471.45	3471.45	0	0.4	168	Specific	306.89	117.36	117.36	4.38	72	>sp|P13726|TF_HUMAN Tissue factor OS=Homo sapiens OX=9606 GN=F3 PE=1 SV=1	14732	2D_IGP_A_R1.11577.11577.3	controllerType=0 controllerNumber=1 scan=11577	50.023
K.VN[+2351.851]VTVEDER.T	HexNAc(4)Hex(5)Fuc(3)NeuAc(1)	N[+2352]	1138.13	3	3412.37	3412.38	0	-3.3	155	Specific	306.93	144.38	144.38	2.16	72	>sp|P13726|TF_HUMAN Tissue factor OS=Homo sapiens OX=9606 GN=F3 PE=1 SV=1	14732	2D_IGP_A_R1.5592.5592.3	controllerType=0 controllerNumber=1 scan=5592	24.1679
K.VN[+2585.900]VTVEDER.T	HexNAc(5)Hex(6)NeuAc(1)NeuGc(1)	N[+2586]	1216.15	3	3646.43	3646.43	0	0.3	155	Specific	307.01	98.83	98.83	4.08	72	>sp|P13726|TF_HUMAN Tissue factor OS=Homo sapiens OX=9606 GN=F3 PE=1 SV=1	14732	2D_IGP_A_R1.7430.7430.3	controllerType=0 controllerNumber=1 scan=7430	32.1796
K.IN[+1913.677]VTENTVK.S	HexNAc(4)Hex(5)NeuAc(1)	N[+1914]	977.754	3	2931.25	2931.23	0	4.2	162	Specific	307.88	70.49	70.49	1.21	3	>sp|A6NFE2|SMCO2_HUMAN Single-pass membrane and coiled-coil domain-containing protein 2 OS=Homo sapiens OX=9606 GN=SMCO2 PE=2 SV=2	16160	2D_IGP_A_R1.9577.9577.3	controllerType=0 controllerNumber=1 scan=9577	41.5138
K.IN[+2204.772]VTENTVK.S	HexNAc(4)Hex(5)NeuAc(2)	N[+2205]	1074.79	3	3222.34	3222.33	0	4.3	162	Specific	308.5	49.33	49.33	1.19	3	>sp|A6NFE2|SMCO2_HUMAN Single-pass membrane and coiled-coil domain-containing protein 2 OS=Homo sapiens OX=9606 GN=SMCO2 PE=2 SV=2	16160	2D_IGP_A_R1.10789.10789.3	controllerType=0 controllerNumber=1 scan=10789	46.692
R.RN[+1914.697]NTFLSLR.D	HexNAc(4)Hex(5)Fuc(2)	N[+1915]	1012.44	3	3035.32	3035.32	0	-0.5	168	Specific	312.88	185.72	185.72	4.1	72	>sp|P13726|TF_HUMAN Tissue factor OS=Homo sapiens OX=9606 GN=F3 PE=1 SV=1	14732	2D_IGP_A_R1.8558.8558.3	controllerType=0 controllerNumber=1 scan=8558	37.0935
R.N[+1768.640]FTVAC[+57.021]QHR.S	HexNAc(4)Hex(5)Fuc(1)	C[+57], N[+1769]	967.729	3	2901.17	2901.17	0	0	785	Specific	313.31	40.81	40.81	3.67	6	>sp|P08581|MET_HUMAN Hepatocyte growth factor receptor OS=Homo sapiens OX=9606 GN=MET PE=1 SV=4	11721	2D_IGP_A_R1.4334.4334.3	controllerType=0 controllerNumber=1 scan=4334	18.7315
R.EEQFN[+1768.640]STYR.V	HexNAc(4)Hex(5)Fuc(1)	N[+1769]	1471.58	2	2942.16	2942.16	0	0	173	Specific	313.59	123.11	123.11	3.82	4	>sp|P01861|IGHG4_HUMAN Immunoglobulin heavy constant gamma 4 OS=Homo sapiens OX=9606 GN=IGHG4 PE=1 SV=1	12793	2D_IGP_A_R1.5376.5376.2	controllerType=0 controllerNumber=1 scan=5376	23.2567
K.VN[+2864.036]VTVEDER.T	HexNAc(7)Hex(8)Fuc(1)	N[+2864]	1308.86	3	3924.57	3924.56	0	1.5	155	Specific	317.93	128.2	128.2	3.62	72	>sp|P13726|TF_HUMAN Tissue factor OS=Homo sapiens OX=9606 GN=F3 PE=1 SV=1	14732	2D_IGP_A_R1.5569.5569.3	controllerType=0 controllerNumber=1 scan=5569	24.0677
R.RN[+2205.793]NTFLSLR.D	HexNAc(4)Hex(5)Fuc(2)NeuAc(1)	N[+2206]	1109.48	3	3326.41	3326.41	0	-0.4	168	Specific	319.53	162.67	162.67	4.09	72	>sp|P13726|TF_HUMAN Tissue factor OS=Homo sapiens OX=9606 GN=F3 PE=1 SV=1	14732	2D_IGP_A_R1.9765.9765.3	controllerType=0 controllerNumber=1 scan=9765	42.3134
R.RN[+1768.640]NTFLSLR.D	HexNAc(4)Hex(5)Fuc(1)	N[+1769]	963.759	3	2889.26	2889.26	0	0.1	168	Specific	320.27	172.21	172.21	4.91	72	>sp|P13726|TF_HUMAN Tissue factor OS=Homo sapiens OX=9606 GN=F3 PE=1 SV=1	14732	2D_IGP_A_R1.8686.8686.3	controllerType=0 controllerNumber=1 scan=8686	37.6478
K.VN[+2864.036]VTVEDER.T	HexNAc(7)Hex(8)Fuc(1)	N[+2864]	1308.86	3	3924.56	3924.56	0	0.1	155	Specific	320.34	131.77	131.77	4.37	72	>sp|P13726|TF_HUMAN Tissue factor OS=Homo sapiens OX=9606 GN=F3 PE=1 SV=1	14732	2D_IGP_A_R1.5476.5476.3	controllerType=0 controllerNumber=1 scan=5476	23.6774
K.IN[+2204.772]VTENTVK.S	HexNAc(4)Hex(5)NeuAc(2)	N[+2205]	1074.79	3	3222.34	3222.33	0	3.8	162	Specific	320.87	34.89	34.89	1.18	3	>sp|A6NFE2|SMCO2_HUMAN Single-pass membrane and coiled-coil domain-containing protein 2 OS=Homo sapiens OX=9606 GN=SMCO2 PE=2 SV=2	16160	2D_IGP_A_R1.10597.10597.3	controllerType=0 controllerNumber=1 scan=10597	45.8894
K.VIN[+1540.529]ETWAWK.N	HexNAc(2)Hex(7)	N[+1541]	1344.07	2	2687.13	2687.12	0	2.3	860	Specific	321.71	125.86	125.86	4.12	39	>sp|Q9Y4L1|HYOU1_HUMAN Hypoxia up-regulated protein 1 OS=Homo sapiens OX=9606 GN=HYOU1 PE=1 SV=1	14756	2D_IGP_A_R1.13173.13173.2	controllerType=0 controllerNumber=1 scan=13173	56.825
K.VN[+2277.789]VTVEDER.T	HexNAc(5)Hex(4)NeuGc(2)	N[+2278]	1113.45	3	3338.32	3338.32	0	2.3	155	Specific	323.59	148.07	148.07	3.96	72	>sp|P13726|TF_HUMAN Tissue factor OS=Homo sapiens OX=9606 GN=F3 PE=1 SV=1	14732	2D_IGP_A_R1.6625.6625.4	controllerType=0 controllerNumber=1 scan=6625	28.6814
K.VN[+2643.941]VTVEDER.T	HexNAc(6)Hex(7)NeuAc(1)	N[+2644]	1235.49	3	3704.47	3704.47	0	-0.6	155	Specific	323.72	94.21	94.21	4.07	72	>sp|P13726|TF_HUMAN Tissue factor OS=Homo sapiens OX=9606 GN=F3 PE=1 SV=1	14732	2D_IGP_A_R1.6357.6357.3	controllerType=0 controllerNumber=1 scan=6357	27.5162
K.IN[+1913.677]VTENTVK.S	HexNAc(4)Hex(5)NeuAc(1)	N[+1914]	977.753	3	2931.25	2931.23	0	3.8	162	Specific	324.73	53.04	53.04	1.2	3	>sp|A6NFE2|SMCO2_HUMAN Single-pass membrane and coiled-coil domain-containing protein 2 OS=Homo sapiens OX=9606 GN=SMCO2 PE=2 SV=2	16160	2D_IGP_A_R1.9457.9457.3	controllerType=0 controllerNumber=1 scan=9457	40.991
K.LN[+1378.476]ITC[+57.021]ESSK.K	HexNAc(2)Hex(6)	C[+57], N[+1378]	1215.5	2	2429.99	2429.98	0	0.6	360	Specific	325.28	173.8	173.8	4.91	4	>sp|Q4KMQ2|ANO6_HUMAN Anoctamin-6 OS=Homo sapiens OX=9606 GN=ANO6 PE=1 SV=2	7035	2D_IGP_A_R1.5118.5118.2	controllerType=0 controllerNumber=1 scan=5118	22.1463
K.N[+1216.423]ATLAEQAK.L	HexNAc(2)Hex(5)	N[+1216]	1081.46	2	2161.92	2161.92	0	-0.6	869	Specific	325.67	108.81	108.81	4.38	39	>sp|Q9Y4L1|HYOU1_HUMAN Hypoxia up-regulated protein 1 OS=Homo sapiens OX=9606 GN=HYOU1 PE=1 SV=1	14756	2D_IGP_A_R1.2802.2802.2	controllerType=0 controllerNumber=1 scan=2802	12.1061
R.SDN[+1540.529]GSYIC[+57.021]K.M	HexNAc(2)Hex(7)	C[+57], N[+1541]	1292.49	2	2583.98	2583.97	0	0.6	168	Specific	326.08	213.12	213.12	4.14	1	>sp|Q12866|MERTK_HUMAN Tyrosine-protein kinase Mer OS=Homo sapiens OX=9606 GN=MERTK PE=1 SV=2	9185	2D_IGP_A_R1.3139.3139.3	controllerType=0 controllerNumber=1 scan=3139	13.5751
K.HN[+2424.867]LTITQGK.L	HexNAc(5)Hex(6)Fuc(1)NeuAc(1)	N[+2425]	1146.15	3	3436.43	3436.43	0	0.2	444	Specific	329.2	119.17	119.17	3.28	1	>sp|P06213|INSR_HUMAN Insulin receptor OS=Homo sapiens OX=9606 GN=INSR PE=1 SV=4	9338	2D_IGP_A_R1.4576.4576.3	controllerType=0 controllerNumber=1 scan=4576	19.7841
K.LLNN[+1702.581]LTSIK.I	HexNAc(2)Hex(8)	N[+1703]	1359.6	2	2718.2	2718.2	0	0	647	Specific	329.54	233.84	233.84	5.05	20	>sp|P11047|LAMC1_HUMAN Laminin subunit gamma-1 OS=Homo sapiens OX=9606 GN=LAMC1 PE=1 SV=3	4746	2D_IGP_A_R1.11360.11360.2	controllerType=0 controllerNumber=1 scan=11360	49.0899
K.VN[+2277.789]VTVEDER.T	HexNAc(5)Hex(4)NeuGc(2)	N[+2278]	1113.45	3	3338.34	3338.32	0	6	155	Specific	334.63	153.97	153.97	2.54	72	>sp|P13726|TF_HUMAN Tissue factor OS=Homo sapiens OX=9606 GN=F3 PE=1 SV=1	14732	2D_IGP_A_R1.6638.6638.3	controllerType=0 controllerNumber=1 scan=6638	28.7384
K.ALM[+15.995]N[+1378.476]GSESR.F	HexNAc(2)Hex(6)	M[+16], N[+1378]	1179.96	2	2358.92	2358.92	0	-0.2	265	Specific	335.69	139.15	139.15	4.64	23	>sp|P35613|BASI_HUMAN Basigin OS=Homo sapiens OX=9606 GN=BSG PE=1 SV=2	8365	2D_IGP_A_R1.1755.1755.2	controllerType=0 controllerNumber=1 scan=1755	7.5752
K.VN[+2295.824]VTVEDER.T	HexNAc(5)Hex(7)Fuc(1)	N[+2296]	1119.45	3	3356.35	3356.35	0	-0.8	155	Specific	339.23	169.4	169.4	4.27	72	>sp|P13726|TF_HUMAN Tissue factor OS=Homo sapiens OX=9606 GN=F3 PE=1 SV=1	14732	2D_IGP_A_R1.6471.6471.3	controllerType=0 controllerNumber=1 scan=6471	28.0106
R.SLHVPGLN[+1768.640]K.T	HexNAc(4)Hex(5)Fuc(1)	N[+1769]	911.737	3	2733.2	2733.2	0	0	191	Specific	339.39	170.75	170.75	4.09	13	>sp|P30530|UFO_HUMAN Tyrosine-protein kinase receptor UFO OS=Homo sapiens OX=9606 GN=AXL PE=1 SV=4	18964	2D_IGP_A_R1.8764.8764.3	controllerType=0 controllerNumber=1 scan=8764	37.9831
R.RN[+1914.697]NTFLSLR.D	HexNAc(4)Hex(5)Fuc(2)	N[+1915]	1012.45	3	3035.32	3035.32	0	0.4	168	Specific	339.78	127.99	127.99	2.89	72	>sp|P13726|TF_HUMAN Tissue factor OS=Homo sapiens OX=9606 GN=F3 PE=1 SV=1	14732	2D_IGP_A_R1.8702.8702.3	controllerType=0 controllerNumber=1 scan=8702	37.7193
K.IN[+2204.772]VTENTVK.S	HexNAc(4)Hex(5)NeuAc(2)	N[+2205]	1074.79	3	3222.34	3222.33	0	3.4	162	Specific	340.03	55.73	55.73	1.2	3	>sp|A6NFE2|SMCO2_HUMAN Single-pass membrane and coiled-coil domain-containing protein 2 OS=Homo sapiens OX=9606 GN=SMCO2 PE=2 SV=2	16160	2D_IGP_A_R1.10804.10804.3	controllerType=0 controllerNumber=1 scan=10804	46.7478
R.GFN[+2059.735]ATYHVR.G	HexNAc(4)Hex(5)Fuc(1)NeuAc(1)	N[+2060]	1042.09	3	3124.26	3124.26	0	-0.7	297	Specific	340.44	7.51	7.51	2.16	4	>sp|Q7Z4F1|LRP10_HUMAN Low-density lipoprotein receptor-related protein 10 OS=Homo sapiens OX=9606 GN=LRP10 PE=1 SV=2	2371	2D_IGP_A_R1.7189.7189.3	controllerType=0 controllerNumber=1 scan=7189	31.1356
K.ALMN[+1054.370]GSESR.F	HexNAc(2)Hex(4)	N[+1054]	1009.91	2	2018.82	2018.82	0	-0.4	265	Specific	341.24	136.52	136.52	4.67	23	>sp|P35613|BASI_HUMAN Basigin OS=Homo sapiens OX=9606 GN=BSG PE=1 SV=2	8365	2D_IGP_A_R1.3069.3069.3	controllerType=0 controllerNumber=1 scan=3069	13.2701
K.ALMN[+1540.529]GSESR.F	HexNAc(2)Hex(7)	N[+1541]	1252.99	2	2504.98	2504.98	0	0.3	265	Specific	343.6	118.29	118.29	4.41	23	>sp|P35613|BASI_HUMAN Basigin OS=Homo sapiens OX=9606 GN=BSG PE=1 SV=2	8365	2D_IGP_A_R1.3056.3056.2	controllerType=0 controllerNumber=1 scan=3056	13.2133
R.N[+1702.581]NSVPNYC[+57.021]K.N	HexNAc(2)Hex(8)	C[+57], N[+1703]	1399.54	2	2798.07	2798.07	0	0.8	746	Specific	343.78	180.72	180.72	5.07	5	>sp|Q9NZV1|CRIM1_HUMAN Cysteine-rich motor neuron 1 protein OS=Homo sapiens OX=9606 GN=CRIM1 PE=1 SV=1	1488	2D_IGP_A_R1.3599.3599.2	controllerType=0 controllerNumber=1 scan=3599	15.5492
R.RN[+2205.793]NTFLSLR.D	HexNAc(4)Hex(5)Fuc(2)NeuAc(1)	N[+2206]	1109.48	3	3326.41	3326.41	0	-0.2	168	Specific	347.67	143.4	143.4	3.42	72	>sp|P13726|TF_HUMAN Tissue factor OS=Homo sapiens OX=9606 GN=F3 PE=1 SV=1	14732	2D_IGP_A_R1.9859.9859.3	controllerType=0 controllerNumber=1 scan=9859	42.7206
K.VN[+3009.074]VTVEDER.T	HexNAc(7)Hex(8)NeuAc(1)	N[+3009]	1357.2	3	4069.59	4069.6	0	-1.7	155	Specific	347.69	107.14	107.14	2.45	72	>sp|P13726|TF_HUMAN Tissue factor OS=Homo sapiens OX=9606 GN=F3 PE=1 SV=1	14732	2D_IGP_A_R1.6247.6247.3	controllerType=0 controllerNumber=1 scan=6247	27.0359
R.N[+1864.634]GSAVGVSR.P	HexNAc(2)Hex(9)	N[+1865]	1356.04	2	2711.08	2711.08	0	0.6	173	Specific	347.9	107.08	107.08	4.41	5	>sp|A2RU67|F234B_HUMAN Protein FAM234B OS=Homo sapiens OX=9606 GN=FAM234B PE=1 SV=1	6554	2D_IGP_A_R1.2191.2191.2	controllerType=0 controllerNumber=1 scan=2191	9.4646
K.VN[+2279.830]VTVEDER.T	HexNAc(5)Hex(6)Fuc(2)	N[+2280]	1114.12	3	3340.35	3340.36	0	-0.6	155	Specific	348.84	151.54	151.54	2.92	72	>sp|P13726|TF_HUMAN Tissue factor OS=Homo sapiens OX=9606 GN=F3 PE=1 SV=1	14732	2D_IGP_A_R1.5749.5749.4	controllerType=0 controllerNumber=1 scan=5749	24.8519
R.GFN[+2059.735]ATYHVR.G	HexNAc(4)Hex(5)Fuc(1)NeuAc(1)	N[+2060]	1042.09	3	3124.26	3124.26	0	-0.2	297	Specific	349.03	172.26	172.26	3.92	4	>sp|Q7Z4F1|LRP10_HUMAN Low-density lipoprotein receptor-related protein 10 OS=Homo sapiens OX=9606 GN=LRP10 PE=1 SV=2	2371	2D_IGP_A_R1.7116.7116.3	controllerType=0 controllerNumber=1 scan=7116	30.8172
K.VN[+1565.560]VTVEDER.T	HexNAc(3)Hex(5)Fuc(1)	N[+1566]	1313.55	2	2626.09	2626.09	0	0.5	155	Specific	351.5	178.43	178.43	4.94	72	>sp|P13726|TF_HUMAN Tissue factor OS=Homo sapiens OX=9606 GN=F3 PE=1 SV=1	14732	2D_IGP_A_R1.5707.5707.3	controllerType=0 controllerNumber=1 scan=5707	24.6707
R.N[+1702.581]FTVAC[+57.021]QHR.S	HexNAc(2)Hex(8)	C[+57], N[+1703]	945.709	3	2835.11	2835.11	0	0	785	Specific	353.58	153.7	153.7	4.78	6	>sp|P08581|MET_HUMAN Hepatocyte growth factor receptor OS=Homo sapiens OX=9606 GN=MET PE=1 SV=4	11721	2D_IGP_A_R1.3841.3841.3	controllerType=0 controllerNumber=1 scan=3841	16.5931
R.DHVHC[+57.021]LGN[+1540.529]R.T	HexNAc(2)Hex(7)	C[+57], N[+1541]	883.351	3	2648.04	2648.04	0	0	162	Specific	354.9	171.83	171.83	4.58	11	>sp|Q9BRN9|TM2D3_HUMAN TM2 domain-containing protein 3 OS=Homo sapiens OX=9606 GN=TM2D3 PE=2 SV=2	3267	2D_IGP_A_R1.1966.1966.3	controllerType=0 controllerNumber=1 scan=1966	8.489
R.N[+2059.735]FTVAC[+57.021]QHR.S	HexNAc(4)Hex(5)Fuc(1)NeuAc(1)	C[+57], N[+2060]	1064.76	3	3192.27	3192.27	0	0.4	785	Specific	357.22	20.3	20.3	2.94	6	>sp|P08581|MET_HUMAN Hepatocyte growth factor receptor OS=Homo sapiens OX=9606 GN=MET PE=1 SV=4	11721	2D_IGP_A_R1.5080.5080.3	controllerType=0 controllerNumber=1 scan=5080	21.9803
K.VN[+1565.560]VTVEDER.T	HexNAc(3)Hex(5)Fuc(1)	N[+1566]	1313.55	2	2626.09	2626.09	0	0.4	155	Specific	359.45	153.25	153.25	4.78	72	>sp|P13726|TF_HUMAN Tissue factor OS=Homo sapiens OX=9606 GN=F3 PE=1 SV=1	14732	2D_IGP_A_R1.5714.5714.2	controllerType=0 controllerNumber=1 scan=5714	24.7001
R.SLHVPGLN[+1702.581]K.T	HexNAc(2)Hex(8)	N[+1703]	889.719	3	2667.14	2667.14	0	1	191	Specific	366.41	203.43	203.43	5.07	13	>sp|P30530|UFO_HUMAN Tyrosine-protein kinase receptor UFO OS=Homo sapiens OX=9606 GN=AXL PE=1 SV=4	18964	2D_IGP_A_R1.8534.8534.3	controllerType=0 controllerNumber=1 scan=8534	36.9889
R.LNPGN[+1702.581]YTAR.I	HexNAc(2)Hex(8)	N[+1703]	1354.55	2	2708.1	2708.09	0	1	896	Specific	367.64	163.15	163.15	5	19	>sp|P08069|IGF1R_HUMAN Insulin-like growth factor 1 receptor OS=Homo sapiens OX=9606 GN=IGF1R PE=1 SV=1	12212	2D_IGP_A_R1.5034.5034.2	controllerType=0 controllerNumber=1 scan=5034	21.7802
K.VN[+2295.824]VTVEDER.T	HexNAc(5)Hex(7)Fuc(1)	N[+2296]	1119.46	3	3356.35	3356.35	0	0.6	155	Specific	367.74	169.99	169.99	4.73	72	>sp|P13726|TF_HUMAN Tissue factor OS=Homo sapiens OX=9606 GN=F3 PE=1 SV=1	14732	2D_IGP_A_R1.6555.6555.3	controllerType=0 controllerNumber=1 scan=6555	28.3772
R.SLHVPGLN[+2350.830]K.T	HexNAc(4)Hex(5)Fuc(1)NeuAc(2)	N[+2351]	1105.8	3	3315.39	3315.39	0	0.4	191	Specific	368.1	238.95	238.95	5.14	13	>sp|P30530|UFO_HUMAN Tyrosine-protein kinase receptor UFO OS=Homo sapiens OX=9606 GN=AXL PE=1 SV=4	18964	2D_IGP_A_R1.11326.11326.3	controllerType=0 controllerNumber=1 scan=11326	48.9427
R.N[+2350.830]NSVPNYC[+57.021]K.N	HexNAc(4)Hex(5)Fuc(1)NeuAc(2)	C[+57], N[+2351]	1149.44	3	3446.32	3446.32	0	0	746	Specific	368.35	168.43	168.43	4.74	5	>sp|Q9NZV1|CRIM1_HUMAN Cysteine-rich motor neuron 1 protein OS=Homo sapiens OX=9606 GN=CRIM1 PE=1 SV=1	1488	2D_IGP_A_R1.5586.5586.3	controllerType=0 controllerNumber=1 scan=5586	24.1439
R.YN[+1540.529]GTVGLWR.R	HexNAc(2)Hex(7)	N[+1541]	1303.54	2	2606.08	2606.08	0	0.4	71	Specific	368.83	224.42	224.42	5.14	3	>sp|Q9NY35|CLDN1_HUMAN Claudin domain-containing protein 1 OS=Homo sapiens OX=9606 GN=CLDND1 PE=1 SV=1	2194	2D_IGP_A_R1.11267.11267.2	controllerType=0 controllerNumber=1 scan=11267	48.6867
K.VN[+1930.692]VTVEDER.T	HexNAc(4)Hex(6)Fuc(1)	N[+1931]	997.745	3	2991.22	2991.22	0	0.7	155	Specific	368.88	134.23	134.23	4.46	72	>sp|P13726|TF_HUMAN Tissue factor OS=Homo sapiens OX=9606 GN=F3 PE=1 SV=1	14732	2D_IGP_A_R1.5662.5662.3	controllerType=0 controllerNumber=1 scan=5662	24.4763
R.RN[+1864.634]NTFLSLR.D	HexNAc(2)Hex(9)	N[+1865]	995.758	3	2985.26	2985.26	0	0.8	168	Specific	373.06	255.95	255.95	5.24	72	>sp|P13726|TF_HUMAN Tissue factor OS=Homo sapiens OX=9606 GN=F3 PE=1 SV=1	14732	2D_IGP_A_R1.8362.8362.3	controllerType=0 controllerNumber=1 scan=8362	36.2405
K.ALMN[+2026.687]GSESR.F	HexNAc(2)Hex(10)	N[+2027]	1496.07	2	2991.14	2991.14	0	1	265	Specific	374.94	113.63	113.63	4.47	23	>sp|P35613|BASI_HUMAN Basigin OS=Homo sapiens OX=9606 GN=BSG PE=1 SV=2	8365	2D_IGP_A_R1.3051.3051.2	controllerType=0 controllerNumber=1 scan=3051	13.1903
R.LNPGN[+1864.634]YTAR.I	HexNAc(2)Hex(9)	N[+1865]	1435.58	2	2870.15	2870.15	0	1	896	Specific	374.99	123.26	123.26	4.73	19	>sp|P08069|IGF1R_HUMAN Insulin-like growth factor 1 receptor OS=Homo sapiens OX=9606 GN=IGF1R PE=1 SV=1	12212	2D_IGP_A_R1.5003.5003.2	controllerType=0 controllerNumber=1 scan=5003	21.6438
R.YN[+1378.476]C[+57.021]SIESPR.K	HexNAc(2)Hex(6)	C[+57], N[+1378]	1252.49	2	2503.98	2503.97	0	0.5	695	Specific	377.81	227.44	227.44	5.14	11	>sp|O00469|PLOD2_HUMAN Procollagen-lysine,2-oxoglutarate 5-dioxygenase 2 OS=Homo sapiens OX=9606 GN=PLOD2 PE=1 SV=2	15649	2D_IGP_A_R1.5351.5351.3	controllerType=0 controllerNumber=1 scan=5351	23.1516
K.VN[+2075.730]VTVEDER.T	HexNAc(4)Hex(6)NeuAc(1)	N[+2076]	1046.09	3	3136.25	3136.26	0	-1.7	155	Specific	378.08	101.16	101.16	2.54	72	>sp|P13726|TF_HUMAN Tissue factor OS=Homo sapiens OX=9606 GN=F3 PE=1 SV=1	14732	2D_IGP_A_R1.6530.6530.3	controllerType=0 controllerNumber=1 scan=6530	28.2679
R.GFN[+1702.581]ATYHVR.G	HexNAc(2)Hex(8)	N[+1703]	923.041	3	2767.11	2767.11	0	0.4	297	Specific	380.28	171.24	171.24	5.15	4	>sp|Q7Z4F1|LRP10_HUMAN Low-density lipoprotein receptor-related protein 10 OS=Homo sapiens OX=9606 GN=LRP10 PE=1 SV=2	2371	2D_IGP_A_R1.5899.5899.3	controllerType=0 controllerNumber=1 scan=5899	25.5069
R.YN[+1864.634]C[+57.021]SIESPR.K	HexNAc(2)Hex(9)	C[+57], N[+1865]	1495.57	2	2990.14	2990.13	0	0.6	695	Specific	383.76	231.3	231.3	5.28	11	>sp|O00469|PLOD2_HUMAN Procollagen-lysine,2-oxoglutarate 5-dioxygenase 2 OS=Homo sapiens OX=9606 GN=PLOD2 PE=1 SV=2	15649	2D_IGP_A_R1.5186.5186.2	controllerType=0 controllerNumber=1 scan=5186	22.4386
R.SLHVPGLN[+2059.735]K.T	HexNAc(4)Hex(5)Fuc(1)NeuAc(1)	N[+2060]	1008.77	3	3024.3	3024.29	0	2.1	191	Specific	388.75	186.31	186.31	4.77	13	>sp|P30530|UFO_HUMAN Tyrosine-protein kinase receptor UFO OS=Homo sapiens OX=9606 GN=AXL PE=1 SV=4	18964	2D_IGP_A_R1.10036.10036.3	controllerType=0 controllerNumber=1 scan=10036	43.4891
K.VN[+2059.735]VTVEDER.T	HexNAc(4)Hex(5)Fuc(1)NeuAc(1)	N[+2060]	1040.76	3	3120.26	3120.26	0	-0.8	155	Specific	390.32	156.98	156.98	4.35	72	>sp|P13726|TF_HUMAN Tissue factor OS=Homo sapiens OX=9606 GN=F3 PE=1 SV=1	14732	2D_IGP_A_R1.6708.6708.3	controllerType=0 controllerNumber=1 scan=6708	29.0422
R.LNPGN[+1540.529]YTAR.I	HexNAc(2)Hex(7)	N[+1541]	1273.52	2	2546.04	2546.04	0	0.4	896	Specific	391.16	139.08	139.08	4.88	19	>sp|P08069|IGF1R_HUMAN Insulin-like growth factor 1 receptor OS=Homo sapiens OX=9606 GN=IGF1R PE=1 SV=1	12212	2D_IGP_A_R1.5085.5085.2	controllerType=0 controllerNumber=1 scan=5085	21.9997
R.LSITN[+1864.634]ETFR.K	HexNAc(2)Hex(9)	N[+1865]	1473.11	2	2945.2	2945.2	0	0.8	193	Specific	391.24	82.87	82.87	4.58	3	>sp|Q9BX74|TM2D1_HUMAN TM2 domain-containing protein 1 OS=Homo sapiens OX=9606 GN=TM2D1 PE=1 SV=1	18643	2D_IGP_A_R1.10548.10548.2	controllerType=0 controllerNumber=1 scan=10548	45.6825
R.YN[+1540.529]C[+57.021]SIESPR.K	HexNAc(2)Hex(7)	C[+57], N[+1541]	1333.52	2	2666.03	2666.03	0	1.8	695	Specific	392.85	244.38	244.38	4.87	11	>sp|O00469|PLOD2_HUMAN Procollagen-lysine,2-oxoglutarate 5-dioxygenase 2 OS=Homo sapiens OX=9606 GN=PLOD2 PE=1 SV=2	15649	2D_IGP_A_R1.5320.5320.2	controllerType=0 controllerNumber=1 scan=5320	23.0201
R.SLHVPGLN[+1768.640]K.T	HexNAc(4)Hex(5)Fuc(1)	N[+1769]	911.738	3	2733.2	2733.2	0	1	191	Specific	396.11	165.66	165.66	5.15	13	>sp|P30530|UFO_HUMAN Tyrosine-protein kinase receptor UFO OS=Homo sapiens OX=9606 GN=AXL PE=1 SV=4	18964	2D_IGP_A_R1.8842.8842.3	controllerType=0 controllerNumber=1 scan=8842	38.3213
R.RN[+2059.735]NTFLSLR.D	HexNAc(4)Hex(5)Fuc(1)NeuAc(1)	N[+2060]	1060.79	3	3180.36	3180.36	0	-0.6	168	Specific	398.64	159.99	159.99	4.99	72	>sp|P13726|TF_HUMAN Tissue factor OS=Homo sapiens OX=9606 GN=F3 PE=1 SV=1	14732	2D_IGP_A_R1.9892.9892.3	controllerType=0 controllerNumber=1 scan=9892	42.8573
K.VN[+2586.920]VTVEDER.T	HexNAc(5)Hex(7)Fuc(1)NeuAc(1)	N[+2587]	1216.49	3	3647.46	3647.45	0	2.5	155	Specific	400.7	155.25	155.25	3.48	72	>sp|P13726|TF_HUMAN Tissue factor OS=Homo sapiens OX=9606 GN=F3 PE=1 SV=1	14732	2D_IGP_A_R1.7483.7483.3	controllerType=0 controllerNumber=1 scan=7483	32.4119
R.SAN[+1702.581]ASFNIK.W	HexNAc(2)Hex(8)	N[+1703]	1327.54	2	2654.08	2654.07	0	2	114	Specific	407.62	176.1	176.1	4.63	22	>sp|Q13308|PTK7_HUMAN Inactive tyrosine-protein kinase 7 OS=Homo sapiens OX=9606 GN=PTK7 PE=1 SV=2	10329	2D_IGP_A_R1.5977.5977.2	controllerType=0 controllerNumber=1 scan=5977	25.8442
K.TMFN[+1540.529]STDIK.L	HexNAc(2)Hex(7)	N[+1541]	1299.02	2	2597.03	2597.03	0	1.3	65	Specific	408.73	167.85	167.85	5.14	5	>sp|Q96K49|TM87B_HUMAN Transmembrane protein 87B OS=Homo sapiens OX=9606 GN=TMEM87B PE=1 SV=1	1956	2D_IGP_A_R1.8710.8710.2	controllerType=0 controllerNumber=1 scan=8710	37.7525
R.YN[+1540.529]C[+57.021]SIESPR.K	HexNAc(2)Hex(7)	C[+57], N[+1541]	1333.52	2	2666.03	2666.03	0	0.4	695	Specific	409.05	246.8	246.8	5.38	11	>sp|O00469|PLOD2_HUMAN Procollagen-lysine,2-oxoglutarate 5-dioxygenase 2 OS=Homo sapiens OX=9606 GN=PLOD2 PE=1 SV=2	15649	2D_IGP_A_R1.5243.5243.2	controllerType=0 controllerNumber=1 scan=5243	22.6858
K.DQPGHPVN[+1864.634]R.T	HexNAc(2)Hex(9)	N[+1865]	962.05	3	2884.13	2884.14	0	-0.3	435	Specific	410.57	143.75	143.75	4.98	5	>sp|Q16880|CGT_HUMAN 2-hydroxyacylsphingosine 1-beta-galactosyltransferase OS=Homo sapiens OX=9606 GN=UGT8 PE=2 SV=2	8907	2D_IGP_A_R1.1619.1619.3	controllerType=0 controllerNumber=1 scan=1619	6.9937
K.VN[+3155.132]VTVEDER.T	HexNAc(7)Hex(8)Fuc(1)NeuAc(1)	N[+3155]	1405.56	3	4214.66	4215.66	-1	0.2	155	Specific	410.76	168.06	168.06	4.62	72	>sp|P13726|TF_HUMAN Tissue factor OS=Homo sapiens OX=9606 GN=F3 PE=1 SV=1	14732	2D_IGP_A_R1.6455.6455.3	controllerType=0 controllerNumber=1 scan=6455	27.9388
R.GIC[+57.021]N[+1864.634]SSDVR.G	HexNAc(2)Hex(9)	C[+57], N[+1865]	1436.55	2	2872.09	2872.09	0	0.6	297	Specific	412.1	249.18	249.18	5.38	5	>sp|O75882|ATRN_HUMAN Attractin OS=Homo sapiens OX=9606 GN=ATRN PE=1 SV=2	8160	2D_IGP_A_R1.2956.2956.2	controllerType=0 controllerNumber=1 scan=2956	12.7753
K.TMFN[+1702.581]STDIK.L	HexNAc(2)Hex(8)	N[+1703]	1380.05	2	2759.08	2759.08	0	-0.2	65	Specific	412.78	191.34	191.34	5.28	5	>sp|Q96K49|TM87B_HUMAN Transmembrane protein 87B OS=Homo sapiens OX=9606 GN=TMEM87B PE=1 SV=1	1956	2D_IGP_A_R1.8609.8609.2	controllerType=0 controllerNumber=1 scan=8609	37.3163
K.VN[+1540.529]NTAVIEK.Q	HexNAc(2)Hex(7)	N[+1541]	1264.54	2	2528.07	2528.08	0	-0.4	550	Specific	415.19	128.65	128.65	4.87	6	>sp|Q9H330|TM245_HUMAN Transmembrane protein 245 OS=Homo sapiens OX=9606 GN=TMEM245 PE=1 SV=3	16010	2D_IGP_A_R1.3763.3763.2	controllerType=0 controllerNumber=1 scan=3763	16.2541
R.YN[+1864.634]C[+57.021]SIESPR.K	HexNAc(2)Hex(9)	C[+57], N[+1865]	997.382	3	2990.13	2990.13	0	-0.7	695	Specific	415.48	246.48	246.48	4.74	11	>sp|O00469|PLOD2_HUMAN Procollagen-lysine,2-oxoglutarate 5-dioxygenase 2 OS=Homo sapiens OX=9606 GN=PLOD2 PE=1 SV=2	15649	2D_IGP_A_R1.5211.5211.2	controllerType=0 controllerNumber=1 scan=5211	22.5478
R.DHVHC[+57.021]LGN[+1378.476]R.T	HexNAc(2)Hex(6)	C[+57], N[+1378]	829.334	3	2485.99	2485.99	0	-0.1	162	Specific	415.97	218.95	218.95	4.85	11	>sp|Q9BRN9|TM2D3_HUMAN TM2 domain-containing protein 3 OS=Homo sapiens OX=9606 GN=TM2D3 PE=2 SV=2	3267	2D_IGP_A_R1.1955.1955.3	controllerType=0 controllerNumber=1 scan=1955	8.4412
R.C[+57.021]TSQHLLN[+1864.634]R.T	HexNAc(2)Hex(9)	C[+57], N[+1865]	998.402	3	2993.19	2993.19	0	0.2	476	Specific	417.62	140.75	140.75	4.16	1	>sp|P00750|TPA_HUMAN Tissue-type plasminogen activator OS=Homo sapiens OX=9606 GN=PLAT PE=1 SV=1	14939	2D_IGP_A_R1.3331.3331.3	controllerType=0 controllerNumber=1 scan=3331	14.4047
R.YN[+1702.581]C[+57.021]SIESPR.K	HexNAc(2)Hex(8)	C[+57], N[+1703]	1414.55	2	2828.08	2828.08	0	1.4	695	Specific	419.16	270.32	270.32	4.91	11	>sp|O00469|PLOD2_HUMAN Procollagen-lysine,2-oxoglutarate 5-dioxygenase 2 OS=Homo sapiens OX=9606 GN=PLOD2 PE=1 SV=2	15649	2D_IGP_A_R1.5196.5196.2	controllerType=0 controllerNumber=1 scan=5196	22.4817
K.VN[+1727.613]VTVEDER.T	HexNAc(3)Hex(6)Fuc(1)	N[+1728]	1394.57	2	2788.14	2788.14	0	-0.1	155	Specific	420.69	156.18	156.18	5.04	72	>sp|P13726|TF_HUMAN Tissue factor OS=Homo sapiens OX=9606 GN=F3 PE=1 SV=1	14732	2D_IGP_A_R1.5606.5606.2	controllerType=0 controllerNumber=1 scan=5606	24.2302
K.ALMN[+1864.634]GSESR.F	HexNAc(2)Hex(9)	N[+1865]	1415.05	2	2829.09	2829.09	0	0.5	265	Specific	420.73	154.3	154.3	5.04	23	>sp|P35613|BASI_HUMAN Basigin OS=Homo sapiens OX=9606 GN=BSG PE=1 SV=2	8365	2D_IGP_A_R1.3035.3035.2	controllerType=0 controllerNumber=1 scan=3035	13.1187
R.N[+1864.634]FTVAC[+57.021]QHR.S	HexNAc(2)Hex(9)	C[+57], N[+1865]	999.727	3	2997.17	2997.17	0	0.4	785	Specific	422.46	161.5	161.5	5.2	6	>sp|P08581|MET_HUMAN Hepatocyte growth factor receptor OS=Homo sapiens OX=9606 GN=MET PE=1 SV=4	11721	2D_IGP_A_R1.3804.3804.3	controllerType=0 controllerNumber=1 scan=3804	16.4315
K.VN[+2440.862]VTVEDER.T	HexNAc(5)Hex(6)Fuc(1)NeuGc(1)	N[+2441]	1167.8	3	3501.39	3501.39	0	-0.8	155	Specific	423.22	172.92	172.92	4.56	72	>sp|P13726|TF_HUMAN Tissue factor OS=Homo sapiens OX=9606 GN=F3 PE=1 SV=1	14732	2D_IGP_A_R1.6456.6456.3	controllerType=0 controllerNumber=1 scan=6456	27.9435
R.N[+2350.830]NSVPNYC[+57.021]K.N	HexNAc(4)Hex(5)Fuc(1)NeuAc(2)	C[+57], N[+2351]	1149.44	3	3446.32	3446.32	0	0	746	Specific	425.41	245.47	245.47	5.17	5	>sp|Q9NZV1|CRIM1_HUMAN Cysteine-rich motor neuron 1 protein OS=Homo sapiens OX=9606 GN=CRIM1 PE=1 SV=1	1488	2D_IGP_A_R1.5576.5576.3	controllerType=0 controllerNumber=1 scan=5576	24.1007
R.LN[+1444.534]ITQEGPK.D	HexNAc(4)Hex(3)Fuc(1)	N[+1445]	1222.55	2	2444.08	2444.08	0	1.5	353	Specific	428.81	269.25	269.25	4.97	7	>sp|Q5NDL2|EOGT_HUMAN EGF domain-specific O-linked N-acetylglucosamine transferase OS=Homo sapiens OX=9606 GN=EOGT PE=1 SV=1	6179	2D_IGP_A_R1.6877.6877.2	controllerType=0 controllerNumber=1 scan=6877	29.7798
K.ALMN[+1540.529]GSESR.F	HexNAc(2)Hex(7)	N[+1541]	1252.99	2	2504.98	2504.98	0	0.3	265	Specific	431.36	165	165	5.2	23	>sp|P35613|BASI_HUMAN Basigin OS=Homo sapiens OX=9606 GN=BSG PE=1 SV=2	8365	2D_IGP_A_R1.3144.3144.2	controllerType=0 controllerNumber=1 scan=3144	13.5946
K.ALMN[+2043.740]GSESR.F	HexNAc(4)Hex(4)Fuc(2)NeuAc(1)	N[+2044]	1003.39	3	3008.17	3008.19	0	-8.5	265	Specific	431.37	165.27	165.27	3.21	23	>sp|P35613|BASI_HUMAN Basigin OS=Homo sapiens OX=9606 GN=BSG PE=1 SV=2	8365	2D_IGP_A_R1.3054.3054.3	controllerType=0 controllerNumber=1 scan=3054	13.2041
R.YEQLQN[+1864.634]ETR.Q	HexNAc(2)Hex(9)	N[+1865]	1523.1	2	3045.2	3045.19	0	1.1	162	Specific	432.46	269.9	269.9	5.49	5	>sp|P11117|PPAL_HUMAN Lysosomal acid phosphatase OS=Homo sapiens OX=9606 GN=ACP2 PE=1 SV=3	11545	2D_IGP_A_R1.3598.3598.2	controllerType=0 controllerNumber=1 scan=3598	15.5446
R.YN[+1702.581]GTVGLWR.R	HexNAc(2)Hex(8)	N[+1703]	1384.57	2	2768.14	2768.13	0	2.3	71	Specific	438.11	268.19	268.19	4.58	3	>sp|Q9NY35|CLDN1_HUMAN Claudin domain-containing protein 1 OS=Homo sapiens OX=9606 GN=CLDND1 PE=1 SV=1	2194	2D_IGP_A_R1.11194.11194.2	controllerType=0 controllerNumber=1 scan=11194	48.3718
K.ALMN[+1702.581]GSESR.F	HexNAc(2)Hex(8)	N[+1703]	1334.02	2	2667.03	2667.03	0	-0.1	265	Specific	438.18	157.89	157.89	5.04	23	>sp|P35613|BASI_HUMAN Basigin OS=Homo sapiens OX=9606 GN=BSG PE=1 SV=2	8365	2D_IGP_A_R1.3059.3059.2	controllerType=0 controllerNumber=1 scan=3059	13.2235
K.VN[+2366.825]VTVEDER.T	HexNAc(4)Hex(5)Fuc(1)NeuAc(1)NeuGc(1)	N[+2367]	1143.12	3	3427.35	3427.35	0	0.4	155	Specific	440.09	245.28	245.28	5.25	72	>sp|P13726|TF_HUMAN Tissue factor OS=Homo sapiens OX=9606 GN=F3 PE=1 SV=1	14732	2D_IGP_A_R1.7464.7464.3	controllerType=0 controllerNumber=1 scan=7464	32.3268
K.VN[+2059.735]VTVEDER.T	HexNAc(4)Hex(5)Fuc(1)NeuAc(1)	N[+2060]	1040.76	3	3120.26	3120.26	0	-0.7	155	Specific	441.13	177.3	177.3	4.64	72	>sp|P13726|TF_HUMAN Tissue factor OS=Homo sapiens OX=9606 GN=F3 PE=1 SV=1	14732	2D_IGP_A_R1.6588.6588.3	controllerType=0 controllerNumber=1 scan=6588	28.5193
K.ALMN[+1378.476]GSESR.F	HexNAc(2)Hex(6)	N[+1378]	1171.97	2	2342.93	2342.93	0	-0.2	265	Specific	443.21	160.81	160.81	5.28	23	>sp|P35613|BASI_HUMAN Basigin OS=Homo sapiens OX=9606 GN=BSG PE=1 SV=2	8365	2D_IGP_A_R1.3179.3179.2	controllerType=0 controllerNumber=1 scan=3179	13.7469
R.LN[+1241.454]ITQEGPK.D	HexNAc(3)Hex(3)Fuc(1)	N[+1241]	1121	2	2241	2241	0	-1.7	353	Specific	445.24	285.95	285.95	5.19	7	>sp|Q5NDL2|EOGT_HUMAN EGF domain-specific O-linked N-acetylglucosamine transferase OS=Homo sapiens OX=9606 GN=EOGT PE=1 SV=1	6179	2D_IGP_A_R1.6944.6944.2	controllerType=0 controllerNumber=1 scan=6944	30.0739
R.SLHVPGLN[+2059.735]K.T	HexNAc(4)Hex(5)Fuc(1)NeuAc(1)	N[+2060]	1008.77	3	3024.29	3024.29	0	-0.3	191	Specific	446.63	148.89	148.89	5.12	13	>sp|P30530|UFO_HUMAN Tyrosine-protein kinase receptor UFO OS=Homo sapiens OX=9606 GN=AXL PE=1 SV=4	18964	2D_IGP_A_R1.9786.9786.3	controllerType=0 controllerNumber=1 scan=9786	42.4045
R.GFN[+2350.830]ATYHVR.G	HexNAc(4)Hex(5)Fuc(1)NeuAc(2)	N[+2351]	1139.12	3	3415.36	3415.36	0	-0.4	297	Specific	448.31	201.31	201.31	5.35	4	>sp|Q7Z4F1|LRP10_HUMAN Low-density lipoprotein receptor-related protein 10 OS=Homo sapiens OX=9606 GN=LRP10 PE=1 SV=2	2371	2D_IGP_A_R1.8330.8330.3	controllerType=0 controllerNumber=1 scan=8330	36.1026
R.YN[+1216.423]C[+57.021]SIESPR.K	HexNAc(2)Hex(5)	C[+57], N[+1216]	1171.46	2	2341.92	2341.92	0	-0.3	695	Specific	453.8	307.66	307.66	5.6	11	>sp|O00469|PLOD2_HUMAN Procollagen-lysine,2-oxoglutarate 5-dioxygenase 2 OS=Homo sapiens OX=9606 GN=PLOD2 PE=1 SV=2	15649	2D_IGP_A_R1.5411.5411.2	controllerType=0 controllerNumber=1 scan=5411	23.4067
K.TMFN[+1378.476]STDIK.L	HexNAc(2)Hex(6)	N[+1378]	1217.99	2	2434.98	2434.98	0	0.8	65	Specific	455.59	220.61	220.61	5.41	5	>sp|Q96K49|TM87B_HUMAN Transmembrane protein 87B OS=Homo sapiens OX=9606 GN=TMEM87B PE=1 SV=1	1956	2D_IGP_A_R1.8754.8754.2	controllerType=0 controllerNumber=1 scan=8754	37.9402
K.DQPGHPVN[+1702.581]R.T	HexNAc(2)Hex(8)	N[+1703]	908.032	3	2722.08	2722.08	0	-0.4	435	Specific	457.3	150.3	150.3	5.12	5	>sp|Q16880|CGT_HUMAN 2-hydroxyacylsphingosine 1-beta-galactosyltransferase OS=Homo sapiens OX=9606 GN=UGT8 PE=2 SV=2	8907	2D_IGP_A_R1.1632.1632.3	controllerType=0 controllerNumber=1 scan=1632	7.0504
R.DHVHC[+57.021]LGN[+1378.476]R.T	HexNAc(2)Hex(6)	C[+57], N[+1378]	829.334	3	2485.99	2485.99	0	0.4	162	Specific	457.51	245.21	245.21	5.15	11	>sp|Q9BRN9|TM2D3_HUMAN TM2 domain-containing protein 3 OS=Homo sapiens OX=9606 GN=TM2D3 PE=2 SV=2	3267	2D_IGP_A_R1.2034.2034.3	controllerType=0 controllerNumber=1 scan=2034	8.7775
K.VN[+2440.862]VTVEDER.T	HexNAc(5)Hex(6)Fuc(1)NeuGc(1)	N[+2441]	1167.8	3	3501.39	3501.39	0	1.2	155	Specific	457.58	217.44	217.44	5.07	72	>sp|P13726|TF_HUMAN Tissue factor OS=Homo sapiens OX=9606 GN=F3 PE=1 SV=1	14732	2D_IGP_A_R1.6439.6439.3	controllerType=0 controllerNumber=1 scan=6439	27.8717
K.LFN[+1540.529]VTSTLR.I	HexNAc(2)Hex(7)	N[+1541]	1296.07	2	2591.12	2591.12	0	0.6	190	Specific	460.03	294.61	294.61	5.63	2	>sp|Q9NZQ7|PD1L1_HUMAN Programmed cell death 1 ligand 1 OS=Homo sapiens OX=9606 GN=CD274 PE=1 SV=1	15456	2D_IGP_A_R1.13340.13340.2	controllerType=0 controllerNumber=1 scan=13340	57.4795
K.VN[+1216.423]NTAVIEK.Q	HexNAc(2)Hex(5)	N[+1216]	1102.49	2	2203.97	2203.97	0	0.1	550	Specific	460.63	230.67	230.67	5.5	6	>sp|Q9H330|TM245_HUMAN Transmembrane protein 245 OS=Homo sapiens OX=9606 GN=TMEM245 PE=1 SV=3	16010	2D_IGP_A_R1.3660.3660.2	controllerType=0 controllerNumber=1 scan=3660	15.8152
K.LFN[+1702.581]VTSTLR.I	HexNAc(2)Hex(8)	N[+1703]	1377.09	2	2753.18	2753.18	0	2.2	190	Specific	460.97	263.32	263.32	5.13	2	>sp|Q9NZQ7|PD1L1_HUMAN Programmed cell death 1 ligand 1 OS=Homo sapiens OX=9606 GN=CD274 PE=1 SV=1	15456	2D_IGP_A_R1.13288.13288.2	controllerType=0 controllerNumber=1 scan=13288	57.2753
R.HPSC[+57.021]VN[+2059.735]VSK.W	HexNAc(4)Hex(5)Fuc(1)NeuAc(1)	C[+57], N[+2060]	1029.75	3	3087.23	3087.23	0	-0.4	975	Specific	466.29	141.81	141.81	5.2	9	>sp|Q9UHN6|CEIP2_HUMAN Cell surface hyaluronidase OS=Homo sapiens OX=9606 GN=CEMIP2 PE=1 SV=1	1119	2D_IGP_A_R1.3002.3002.3	controllerType=0 controllerNumber=1 scan=3002	12.9757
K.NFIIN[+1702.581]MTC[+57.021]R.F	HexNAc(2)Hex(8)	C[+57], N[+1703]	1436.07	2	2871.14	2871.14	0	0.2	118	Specific	468.64	206.44	206.44	5.43	11	>sp|Q9BRN9|TM2D3_HUMAN TM2 domain-containing protein 3 OS=Homo sapiens OX=9606 GN=TM2D3 PE=2 SV=2	3267	2D_IGP_A_R1.13648.13648.2	controllerType=0 controllerNumber=1 scan=13648	58.7147
K.VN[+1913.677]VTVEDER.T	HexNAc(4)Hex(5)NeuAc(1)	N[+1914]	992.072	3	2974.2	2974.2	0	-0.6	155	Specific	473.15	220.32	220.32	5.23	72	>sp|P13726|TF_HUMAN Tissue factor OS=Homo sapiens OX=9606 GN=F3 PE=1 SV=1	14732	2D_IGP_A_R1.6534.6534.3	controllerType=0 controllerNumber=1 scan=6534	28.2863
R.SLHVPGLN[+2059.735]K.T	HexNAc(4)Hex(5)Fuc(1)NeuAc(1)	N[+2060]	1512.65	2	3024.3	3024.29	0	1.1	191	Specific	474.9	164.86	164.86	5	13	>sp|P30530|UFO_HUMAN Tyrosine-protein kinase receptor UFO OS=Homo sapiens OX=9606 GN=AXL PE=1 SV=4	18964	2D_IGP_A_R1.9949.9949.2	controllerType=0 controllerNumber=1 scan=9949	43.1123
K.VN[+1622.582]VTVEDER.T	HexNAc(4)Hex(5)	N[+1623]	895.041	3	2683.11	2683.11	0	0.1	155	Specific	477.34	219.58	219.58	5.16	72	>sp|P13726|TF_HUMAN Tissue factor OS=Homo sapiens OX=9606 GN=F3 PE=1 SV=1	14732	2D_IGP_A_R1.5640.5640.3	controllerType=0 controllerNumber=1 scan=5640	24.3773
R.SLHVPGLN[+1864.634]K.T	HexNAc(2)Hex(9)	N[+1865]	943.734	3	2829.19	2829.19	0	-1.6	191	Specific	489.51	193.9	193.9	4.65	13	>sp|P30530|UFO_HUMAN Tyrosine-protein kinase receptor UFO OS=Homo sapiens OX=9606 GN=AXL PE=1 SV=4	18964	2D_IGP_A_R1.8364.8364.3	controllerType=0 controllerNumber=1 scan=8364	36.2504
R.LQVN[+1702.581]ISGLK.P	HexNAc(2)Hex(8)	N[+1703]	1337.59	2	2674.17	2674.17	0	0.8	255	Specific	492.34	219.68	219.68	5.46	6	>sp|Q12913|PTPRJ_HUMAN Receptor-type tyrosine-protein phosphatase eta OS=Homo sapiens OX=9606 GN=PTPRJ PE=1 SV=3	16437	2D_IGP_A_R1.12570.12570.2	controllerType=0 controllerNumber=1 scan=12570	54.2557
R.SLHVPGLN[+2350.830]K.T	HexNAc(4)Hex(5)Fuc(1)NeuAc(2)	N[+2351]	1105.8	3	3315.39	3315.39	0	0	191	Specific	495.17	165.26	165.26	5.4	13	>sp|P30530|UFO_HUMAN Tyrosine-protein kinase receptor UFO OS=Homo sapiens OX=9606 GN=AXL PE=1 SV=4	18964	2D_IGP_A_R1.11370.11370.3	controllerType=0 controllerNumber=1 scan=11370	49.1323
K.LN[+1864.634]ITC[+57.021]ESSK.K	HexNAc(2)Hex(9)	C[+57], N[+1865]	1458.58	2	2916.14	2916.14	0	-0.1	360	Specific	496.86	212.79	212.79	5.47	4	>sp|Q4KMQ2|ANO6_HUMAN Anoctamin-6 OS=Homo sapiens OX=9606 GN=ANO6 PE=1 SV=2	7035	2D_IGP_A_R1.4921.4921.2	controllerType=0 controllerNumber=1 scan=4921	21.2872
K.VN[+2570.925]VTVEDER.T	HexNAc(5)Hex(6)Fuc(2)NeuAc(1)	N[+2571]	1211.15	3	3631.45	3631.45	0	-1.2	155	Specific	497.16	190.21	190.21	4.89	72	>sp|P13726|TF_HUMAN Tissue factor OS=Homo sapiens OX=9606 GN=F3 PE=1 SV=1	14732	2D_IGP_A_R1.6690.6690.3	controllerType=0 controllerNumber=1 scan=6690	28.9657
K.WSDIWN[+1702.581]ATK.Y	HexNAc(2)Hex(8)	N[+1703]	1412.07	2	2823.13	2823.12	0	1.8	80	Specific	498.6	312.06	312.06	5.21	12	>sp|P06276|CHLE_HUMAN Cholinesterase OS=Homo sapiens OX=9606 GN=BCHE PE=1 SV=1	6937	2D_IGP_A_R1.12317.12317.2	controllerType=0 controllerNumber=1 scan=12317	53.1726
K.DAVNN[+1864.634]ITAK.G	HexNAc(2)Hex(9)	N[+1865]	1405.57	2	2810.13	2810.13	0	0.2	320	Specific	499.9	228.07	228.07	5.54	11	>sp|P54289|CA2D1_HUMAN Voltage-dependent calcium channel subunit alpha-2/delta-1 OS=Homo sapiens OX=9606 GN=CACNA2D1 PE=1 SV=3	20369	2D_IGP_A_R1.3971.3971.2	controllerType=0 controllerNumber=1 scan=3971	17.1511
R.DHVHC[+57.021]LGN[+1702.581]R.T	HexNAc(2)Hex(8)	C[+57], N[+1703]	937.369	3	2810.09	2810.09	0	0.3	162	Specific	501.11	344.88	344.88	5.72	11	>sp|Q9BRN9|TM2D3_HUMAN TM2 domain-containing protein 3 OS=Homo sapiens OX=9606 GN=TM2D3 PE=2 SV=2	3267	2D_IGP_A_R1.1946.1946.3	controllerType=0 controllerNumber=1 scan=1946	8.3992
R.SLHVPGLN[+2059.735]K.T	HexNAc(4)Hex(5)Fuc(1)NeuAc(1)	N[+2060]	1008.77	3	3024.29	3024.29	0	-0.5	191	Specific	504.36	179.95	179.95	5.51	13	>sp|P30530|UFO_HUMAN Tyrosine-protein kinase receptor UFO OS=Homo sapiens OX=9606 GN=AXL PE=1 SV=4	18964	2D_IGP_A_R1.9952.9952.3	controllerType=0 controllerNumber=1 scan=9952	43.1227
R.LN[+1378.476]ITQEGPK.D	HexNAc(2)Hex(6)	N[+1378]	1189.51	2	2378.02	2378.02	0	-0.8	353	Specific	509.33	342.89	342.89	5.71	7	>sp|Q5NDL2|EOGT_HUMAN EGF domain-specific O-linked N-acetylglucosamine transferase OS=Homo sapiens OX=9606 GN=EOGT PE=1 SV=1	6179	2D_IGP_A_R1.6660.6660.2	controllerType=0 controllerNumber=1 scan=6660	28.833
R.LN[+1702.581]ITQEGPK.D	HexNAc(2)Hex(8)	N[+1703]	1351.57	2	2702.13	2702.13	0	0.3	353	Specific	510.06	361.96	361.96	6.28	7	>sp|Q5NDL2|EOGT_HUMAN EGF domain-specific O-linked N-acetylglucosamine transferase OS=Homo sapiens OX=9606 GN=EOGT PE=1 SV=1	6179	2D_IGP_A_R1.6504.6504.2	controllerType=0 controllerNumber=1 scan=6504	28.1532
K.LIDNN[+876.322]KTEK.E	HexNAc(2)Hex(2)Fuc(1)	N[+876]	975.953	2	1950.9	1950.9	0	-1.1	328	Specific	510.11	302.9	302.9	2.44	64	>sp|P07602|SAP_HUMAN Prosaposin OS=Homo sapiens OX=9606 GN=PSAP PE=1 SV=2	14314	2D_IGP_A_R1.2095.2095.2	controllerType=0 controllerNumber=1 scan=2095	9.0497
K.VN[+1702.581]VTVEDER.T	HexNAc(2)Hex(8)	N[+1703]	1382.06	2	2763.11	2763.11	0	1	155	Specific	511.09	223.24	223.24	5.64	72	>sp|P13726|TF_HUMAN Tissue factor OS=Homo sapiens OX=9606 GN=F3 PE=1 SV=1	14732	2D_IGP_A_R1.5398.5398.2	controllerType=0 controllerNumber=1 scan=5398	23.3493
K.VN[+2717.978]VTVEDER.T	HexNAc(7)Hex(8)	N[+2718]	1260.17	3	3778.51	3778.51	0	0.4	155	Specific	515.99	238.52	238.52	5.37	72	>sp|P13726|TF_HUMAN Tissue factor OS=Homo sapiens OX=9606 GN=F3 PE=1 SV=1	14732	2D_IGP_A_R1.5446.5446.3	controllerType=0 controllerNumber=1 scan=5446	23.5577
R.DHPN[+1864.634]ATVWR.K	HexNAc(2)Hex(9)	N[+1865]	987.394	3	2960.17	2960.17	0	0.1	203	Specific	517.27	153.98	153.98	4.53	1	>sp|Q9UMR5|PPT2_HUMAN Lysosomal thioesterase PPT2 OS=Homo sapiens OX=9606 GN=PPT2 PE=1 SV=4	11873	2D_IGP_A_R1.5352.5352.3	controllerType=0 controllerNumber=1 scan=5352	23.1552
K.EEGDWN[+1864.634]SSK.Y	HexNAc(2)Hex(9)	N[+1865]	1458.54	2	2916.07	2916.07	0	1.1	52	Specific	518.18	399.87	399.87	7.37	3	>sp|Q92478|CLC2B_HUMAN C-type lectin domain family 2 member B OS=Homo sapiens OX=9606 GN=CLEC2B PE=1 SV=2	19738	2D_IGP_A_R1.2819.2819.2	controllerType=0 controllerNumber=1 scan=2819	12.178
K.VN[+2715.963]VTVEDER.T	HexNAc(5)Hex(6)Fuc(1)NeuAc(2)	N[+2716]	1259.5	3	3776.49	3776.49	0	0.9	155	Specific	521.64	185.8	185.8	5.47	72	>sp|P13726|TF_HUMAN Tissue factor OS=Homo sapiens OX=9606 GN=F3 PE=1 SV=1	14732	2D_IGP_A_R1.7536.7536.3	controllerType=0 controllerNumber=1 scan=7536	32.6395
R.YEQLQN[+1702.581]ETR.Q	HexNAc(2)Hex(8)	N[+1703]	1442.08	2	2883.14	2883.14	0	1.1	162	Specific	522.76	334.45	334.45	6.09	5	>sp|P11117|PPAL_HUMAN Lysosomal acid phosphatase OS=Homo sapiens OX=9606 GN=ACP2 PE=1 SV=3	11545	2D_IGP_A_R1.3605.3605.2	controllerType=0 controllerNumber=1 scan=3605	15.5732
K.DAVNN[+1702.581]ITAK.G	HexNAc(2)Hex(8)	N[+1703]	1324.55	2	2648.08	2648.08	0	0.6	320	Specific	523.02	257.94	257.94	5.85	11	>sp|P54289|CA2D1_HUMAN Voltage-dependent calcium channel subunit alpha-2/delta-1 OS=Homo sapiens OX=9606 GN=CACNA2D1 PE=1 SV=3	20369	2D_IGP_A_R1.3997.3997.2	controllerType=0 controllerNumber=1 scan=3997	17.2614
K.VN[+1864.634]VTVEDER.T	HexNAc(2)Hex(9)	N[+1865]	1463.09	2	2925.16	2925.16	0	0.6	155	Specific	524.43	239.64	239.64	5.74	72	>sp|P13726|TF_HUMAN Tissue factor OS=Homo sapiens OX=9606 GN=F3 PE=1 SV=1	14732	2D_IGP_A_R1.5378.5378.2	controllerType=0 controllerNumber=1 scan=5378	23.2659
K.VN[+2715.963]VTVEDER.T	HexNAc(5)Hex(6)Fuc(1)NeuAc(2)	N[+2716]	1259.5	3	3776.49	3776.49	0	0.4	155	Specific	524.85	193.48	193.48	5.47	72	>sp|P13726|TF_HUMAN Tissue factor OS=Homo sapiens OX=9606 GN=F3 PE=1 SV=1	14732	2D_IGP_A_R1.7440.7440.3	controllerType=0 controllerNumber=1 scan=7440	32.222
K.EEGDWN[+1702.581]SSK.Y	HexNAc(2)Hex(8)	N[+1703]	1377.51	2	2754.01	2754.01	0	-0.4	52	Specific	528.92	358.19	358.19	6.19	3	>sp|Q92478|CLC2B_HUMAN C-type lectin domain family 2 member B OS=Homo sapiens OX=9606 GN=CLEC2B PE=1 SV=2	19738	2D_IGP_A_R1.2845.2845.2	controllerType=0 controllerNumber=1 scan=2845	12.2908
K.VN[+1419.502]VTVEDER.T	HexNAc(3)Hex(5)	N[+1420]	1240.52	2	2480.03	2480.03	0	-0.4	155	Specific	529.69	247.19	247.19	5.85	72	>sp|P13726|TF_HUMAN Tissue factor OS=Homo sapiens OX=9606 GN=F3 PE=1 SV=1	14732	2D_IGP_A_R1.5652.5652.2	controllerType=0 controllerNumber=1 scan=5652	24.4299
R.LQVN[+1540.529]ISGLK.P	HexNAc(2)Hex(7)	N[+1541]	1256.56	2	2512.12	2512.12	0	1.1	255	Specific	532.73	297.39	297.39	5.89	6	>sp|Q12913|PTPRJ_HUMAN Receptor-type tyrosine-protein phosphatase eta OS=Homo sapiens OX=9606 GN=PTPRJ PE=1 SV=3	16437	2D_IGP_A_R1.12617.12617.2	controllerType=0 controllerNumber=1 scan=12617	54.4512
K.VN[+1540.529]VTVEDER.T	HexNAc(2)Hex(7)	N[+1541]	1301.03	2	2601.06	2601.06	0	0.8	155	Specific	533.01	236.96	236.96	5.74	72	>sp|P13726|TF_HUMAN Tissue factor OS=Homo sapiens OX=9606 GN=F3 PE=1 SV=1	14732	2D_IGP_A_R1.5434.5434.2	controllerType=0 controllerNumber=1 scan=5434	23.5056
R.LN[+1216.423]ITQEGPK.D	HexNAc(2)Hex(5)	N[+1216]	1108.49	2	2215.97	2215.97	0	0	353	Specific	533.42	387.06	387.06	7.48	7	>sp|Q5NDL2|EOGT_HUMAN EGF domain-specific O-linked N-acetylglucosamine transferase OS=Homo sapiens OX=9606 GN=EOGT PE=1 SV=1	6179	2D_IGP_A_R1.6764.6764.2	controllerType=0 controllerNumber=1 scan=6764	29.2891
R.YEQLQN[+1378.476]ETR.Q	HexNAc(2)Hex(6)	N[+1378]	1280.02	2	2559.04	2559.03	0	0.7	162	Specific	535.7	330.65	330.65	6.09	5	>sp|P11117|PPAL_HUMAN Lysosomal acid phosphatase OS=Homo sapiens OX=9606 GN=ACP2 PE=1 SV=3	11545	2D_IGP_A_R1.3734.3734.2	controllerType=0 controllerNumber=1 scan=3734	16.1346
K.VN[+1581.555]VTVEDER.T	HexNAc(3)Hex(6)	N[+1582]	1321.55	2	2642.08	2642.08	0	0.8	155	Specific	536.9	248.07	248.07	5.85	72	>sp|P13726|TF_HUMAN Tissue factor OS=Homo sapiens OX=9606 GN=F3 PE=1 SV=1	14732	2D_IGP_A_R1.5563.5563.2	controllerType=0 controllerNumber=1 scan=5563	24.0437
K.VN[+1710.598]VTVEDER.T	HexNAc(3)Hex(5)NeuAc(1)	N[+1711]	924.379	3	2771.12	2771.12	0	-0.7	155	Specific	536.95	252.51	252.51	5.21	72	>sp|P13726|TF_HUMAN Tissue factor OS=Homo sapiens OX=9606 GN=F3 PE=1 SV=1	14732	2D_IGP_A_R1.6583.6583.3	controllerType=0 controllerNumber=1 scan=6583	28.4999
K.VN[+2278.809]VTVEDER.T	HexNAc(5)Hex(6)NeuAc(1)	N[+2279]	1113.78	3	3339.34	3339.34	0	-0.3	155	Specific	537.51	243.86	243.86	5.58	72	>sp|P13726|TF_HUMAN Tissue factor OS=Homo sapiens OX=9606 GN=F3 PE=1 SV=1	14732	2D_IGP_A_R1.6479.6479.3	controllerType=0 controllerNumber=1 scan=6479	28.0438
R.LN[+1540.529]ITQEGPK.D	HexNAc(2)Hex(7)	N[+1541]	1270.54	2	2540.07	2540.08	0	-0.2	353	Specific	539.14	400.35	400.35	7.48	7	>sp|Q5NDL2|EOGT_HUMAN EGF domain-specific O-linked N-acetylglucosamine transferase OS=Homo sapiens OX=9606 GN=EOGT PE=1 SV=1	6179	2D_IGP_A_R1.6557.6557.2	controllerType=0 controllerNumber=1 scan=6557	28.3864
K.VN[+2221.788]VTVEDER.T	HexNAc(4)Hex(6)Fuc(1)NeuAc(1)	N[+2222]	1094.78	3	3282.31	3282.31	0	-0.6	155	Specific	539.42	218.03	218.03	5.41	72	>sp|P13726|TF_HUMAN Tissue factor OS=Homo sapiens OX=9606 GN=F3 PE=1 SV=1	14732	2D_IGP_A_R1.6731.6731.3	controllerType=0 controllerNumber=1 scan=6731	29.1421
R.DHVHC[+57.021]LGN[+1864.634]R.T	HexNAc(2)Hex(9)	C[+57], N[+1865]	991.386	3	2972.14	2972.15	0	-0.3	162	Specific	539.54	305.96	305.96	5.57	11	>sp|Q9BRN9|TM2D3_HUMAN TM2 domain-containing protein 3 OS=Homo sapiens OX=9606 GN=TM2D3 PE=2 SV=2	3267	2D_IGP_A_R1.1934.1934.3	controllerType=0 controllerNumber=1 scan=1934	8.347
K.WSDIWN[+1864.634]ATK.Y	HexNAc(2)Hex(9)	N[+1865]	1493.1	2	2985.18	2985.18	0	2.2	80	Specific	541.51	355.59	355.59	5.8	12	>sp|P06276|CHLE_HUMAN Cholinesterase OS=Homo sapiens OX=9606 GN=BCHE PE=1 SV=1	6937	2D_IGP_A_R1.12266.12266.2	controllerType=0 controllerNumber=1 scan=12266	52.9535
K.VN[+2366.825]VTVEDER.T	HexNAc(4)Hex(5)Fuc(1)NeuAc(1)NeuGc(1)	N[+2367]	1143.12	3	3427.35	3427.35	0	0.2	155	Specific	541.9	208.02	208.02	5.54	72	>sp|P13726|TF_HUMAN Tissue factor OS=Homo sapiens OX=9606 GN=F3 PE=1 SV=1	14732	2D_IGP_A_R1.7548.7548.3	controllerType=0 controllerNumber=1 scan=7548	32.6919
R.DHVHC[+57.021]LGN[+1702.581]R.T	HexNAc(2)Hex(8)	C[+57], N[+1703]	937.369	3	2810.09	2810.09	0	-0.4	162	Specific	544.4	311.07	311.07	5.7	11	>sp|Q9BRN9|TM2D3_HUMAN TM2 domain-containing protein 3 OS=Homo sapiens OX=9606 GN=TM2D3 PE=2 SV=2	3267	2D_IGP_A_R1.1937.1937.3	controllerType=0 controllerNumber=1 scan=1937	8.3615
R.LN[+1378.476]ITQEGPK.D	HexNAc(2)Hex(6)	N[+1378]	1189.51	2	2378.02	2378.02	0	-0.2	353	Specific	545.17	368.57	368.57	6.51	7	>sp|Q5NDL2|EOGT_HUMAN EGF domain-specific O-linked N-acetylglucosamine transferase OS=Homo sapiens OX=9606 GN=EOGT PE=1 SV=1	6179	2D_IGP_A_R1.6674.6674.3	controllerType=0 controllerNumber=1 scan=6674	28.8952
K.VN[+2570.925]VTVEDER.T	HexNAc(5)Hex(6)Fuc(2)NeuAc(1)	N[+2571]	1211.15	3	3631.45	3631.45	0	-0.6	155	Specific	545.83	196.79	196.79	5.61	72	>sp|P13726|TF_HUMAN Tissue factor OS=Homo sapiens OX=9606 GN=F3 PE=1 SV=1	14732	2D_IGP_A_R1.6709.6709.3	controllerType=0 controllerNumber=1 scan=6709	29.0474
R.LN[+1864.634]ITQEGPK.D	HexNAc(2)Hex(9)	N[+1865]	1432.6	2	2864.18	2864.18	0	1	353	Specific	546.09	346.51	346.51	6.31	7	>sp|Q5NDL2|EOGT_HUMAN EGF domain-specific O-linked N-acetylglucosamine transferase OS=Homo sapiens OX=9606 GN=EOGT PE=1 SV=1	6179	2D_IGP_A_R1.6492.6492.2	controllerType=0 controllerNumber=1 scan=6492	28.1009
R.YEQLQN[+1540.529]ETR.Q	HexNAc(2)Hex(7)	N[+1541]	1361.05	2	2721.09	2721.09	0	0.7	162	Specific	547.27	381.02	381.02	7.6	5	>sp|P11117|PPAL_HUMAN Lysosomal acid phosphatase OS=Homo sapiens OX=9606 GN=ACP2 PE=1 SV=3	11545	2D_IGP_A_R1.3642.3642.2	controllerType=0 controllerNumber=1 scan=3642	15.7346
K.VN[+1710.598]VTVEDER.T	HexNAc(3)Hex(5)NeuAc(1)	N[+1711]	924.379	3	2771.12	2771.12	0	-0.4	155	Specific	549.35	231.24	231.24	5.61	72	>sp|P13726|TF_HUMAN Tissue factor OS=Homo sapiens OX=9606 GN=F3 PE=1 SV=1	14732	2D_IGP_A_R1.6671.6671.3	controllerType=0 controllerNumber=1 scan=6671	28.8807
R.SLHVPGLN[+1864.634]K.T	HexNAc(2)Hex(9)	N[+1865]	943.735	3	2829.19	2829.19	0	0.1	191	Specific	552.58	231.32	231.32	5.88	13	>sp|P30530|UFO_HUMAN Tyrosine-protein kinase receptor UFO OS=Homo sapiens OX=9606 GN=AXL PE=1 SV=4	18964	2D_IGP_A_R1.8436.8436.3	controllerType=0 controllerNumber=1 scan=8436	36.5612
K.LLNN[+1864.634]LTSIK.I	HexNAc(2)Hex(9)	N[+1865]	1440.63	2	2880.25	2880.25	0	1.8	647	Specific	558.54	325.95	325.95	5.7	20	>sp|P11047|LAMC1_HUMAN Laminin subunit gamma-1 OS=Homo sapiens OX=9606 GN=LAMC1 PE=1 SV=3	4746	2D_IGP_A_R1.11299.11299.2	controllerType=0 controllerNumber=1 scan=11299	48.8239
R.LQVN[+1864.634]ISGLK.P	HexNAc(2)Hex(9)	N[+1865]	1418.62	2	2836.23	2836.22	0	2.3	255	Specific	559.35	263.92	263.92	5.51	6	>sp|Q12913|PTPRJ_HUMAN Receptor-type tyrosine-protein phosphatase eta OS=Homo sapiens OX=9606 GN=PTPRJ PE=1 SV=3	16437	2D_IGP_A_R1.12515.12515.2	controllerType=0 controllerNumber=1 scan=12515	54.0191
K.VN[+2278.809]VTVEDER.T	HexNAc(5)Hex(6)NeuAc(1)	N[+2279]	1113.78	3	3339.33	3339.34	0	-0.6	155	Specific	560.23	245.08	245.08	5.51	72	>sp|P13726|TF_HUMAN Tissue factor OS=Homo sapiens OX=9606 GN=F3 PE=1 SV=1	14732	2D_IGP_A_R1.6558.6558.3	controllerType=0 controllerNumber=1 scan=6558	28.391
K.VN[+2805.994]VTVEDER.T	HexNAc(6)Hex(8)NeuAc(1)	N[+2806]	1289.51	3	3866.52	3866.52	0	0.8	155	Specific	561.15	270.16	270.16	5.93	72	>sp|P13726|TF_HUMAN Tissue factor OS=Homo sapiens OX=9606 GN=F3 PE=1 SV=1	14732	2D_IGP_A_R1.6409.6409.3	controllerType=0 controllerNumber=1 scan=6409	27.7413
K.VN[+2221.788]VTVEDER.T	HexNAc(4)Hex(6)Fuc(1)NeuAc(1)	N[+2222]	1094.78	3	3282.31	3282.31	0	-0.2	155	Specific	561.57	242.86	242.86	5.88	72	>sp|P13726|TF_HUMAN Tissue factor OS=Homo sapiens OX=9606 GN=F3 PE=1 SV=1	14732	2D_IGP_A_R1.6648.6648.3	controllerType=0 controllerNumber=1 scan=6648	28.7809
K.EEGDWN[+2026.687]SSK.Y	HexNAc(2)Hex(10)	N[+2027]	1539.56	2	3078.12	3078.12	0	-0.1	52	Specific	563.79	422.44	422.44	7.78	3	>sp|Q92478|CLC2B_HUMAN C-type lectin domain family 2 member B OS=Homo sapiens OX=9606 GN=CLEC2B PE=1 SV=2	19738	2D_IGP_A_R1.2849.2849.2	controllerType=0 controllerNumber=1 scan=2849	12.3092
R.SLHVPGLN[+1702.581]K.T	HexNAc(2)Hex(8)	N[+1703]	889.718	3	2667.14	2667.14	0	-0.2	191	Specific	565.09	251.09	251.09	6.15	13	>sp|P30530|UFO_HUMAN Tyrosine-protein kinase receptor UFO OS=Homo sapiens OX=9606 GN=AXL PE=1 SV=4	18964	2D_IGP_A_R1.8473.8473.3	controllerType=0 controllerNumber=1 scan=8473	36.7226
K.VN[+2237.783]VTVEDER.T	HexNAc(4)Hex(7)NeuAc(1)	N[+2238]	1100.11	3	3298.31	3298.31	0	-0.3	155	Specific	571.17	228.83	228.83	5.78	72	>sp|P13726|TF_HUMAN Tissue factor OS=Homo sapiens OX=9606 GN=F3 PE=1 SV=1	14732	2D_IGP_A_R1.6503.6503.3	controllerType=0 controllerNumber=1 scan=6503	28.1485
K.VN[+1540.529]NTAVIEK.Q	HexNAc(2)Hex(7)	N[+1541]	1264.54	2	2528.08	2528.08	0	0.7	550	Specific	571.6	317.19	317.19	6.23	6	>sp|Q9H330|TM245_HUMAN Transmembrane protein 245 OS=Homo sapiens OX=9606 GN=TMEM245 PE=1 SV=3	16010	2D_IGP_A_R1.3693.3693.2	controllerType=0 controllerNumber=1 scan=3693	15.9582
K.VN[+1872.651]VTVEDER.T	HexNAc(3)Hex(6)NeuAc(1)	N[+1873]	978.397	3	2933.18	2933.18	0	-0.4	155	Specific	582.72	254.29	254.29	7.07	72	>sp|P13726|TF_HUMAN Tissue factor OS=Homo sapiens OX=9606 GN=F3 PE=1 SV=1	14732	2D_IGP_A_R1.6554.6554.3	controllerType=0 controllerNumber=1 scan=6554	28.3726
K.VIN[+1702.581]ETWAWK.N	HexNAc(2)Hex(8)	N[+1703]	1425.09	2	2849.18	2849.18	0	1.2	860	Specific	588.11	313.96	313.96	7.42	39	>sp|Q9Y4L1|HYOU1_HUMAN Hypoxia up-regulated protein 1 OS=Homo sapiens OX=9606 GN=HYOU1 PE=1 SV=1	14756	2D_IGP_A_R1.13044.13044.2	controllerType=0 controllerNumber=1 scan=13044	56.2696
K.N[+1540.529]ATLAEQAK.L	HexNAc(2)Hex(7)	N[+1541]	1243.52	2	2486.03	2486.03	0	-0.4	869	Specific	588.16	345.91	345.91	7.67	39	>sp|Q9Y4L1|HYOU1_HUMAN Hypoxia up-regulated protein 1 OS=Homo sapiens OX=9606 GN=HYOU1 PE=1 SV=1	14756	2D_IGP_A_R1.2590.2590.2	controllerType=0 controllerNumber=1 scan=2590	11.1866
K.VN[+2424.867]VTVEDER.T	HexNAc(5)Hex(6)Fuc(1)NeuAc(1)	N[+2425]	1162.47	3	3485.39	3485.39	0	-0.2	155	Specific	588.29	224.13	224.13	6.97	72	>sp|P13726|TF_HUMAN Tissue factor OS=Homo sapiens OX=9606 GN=F3 PE=1 SV=1	14732	2D_IGP_A_R1.6685.6685.3	controllerType=0 controllerNumber=1 scan=6685	28.9426
K.VIN[+1540.529]ETWAWK.N	HexNAc(2)Hex(7)	N[+1541]	1344.07	2	2687.13	2687.12	0	0.9	860	Specific	590.1	318.59	318.59	7.42	39	>sp|Q9Y4L1|HYOU1_HUMAN Hypoxia up-regulated protein 1 OS=Homo sapiens OX=9606 GN=HYOU1 PE=1 SV=1	14756	2D_IGP_A_R1.13099.13099.2	controllerType=0 controllerNumber=1 scan=13099	56.507
K.N[+1054.370]ATLAEQAK.L	HexNAc(2)Hex(4)	N[+1054]	1000.44	2	1999.87	1999.87	0	-1.3	869	Specific	593.21	355.2	355.2	7.3	39	>sp|Q9Y4L1|HYOU1_HUMAN Hypoxia up-regulated protein 1 OS=Homo sapiens OX=9606 GN=HYOU1 PE=1 SV=1	14756	2D_IGP_A_R1.2659.2659.2	controllerType=0 controllerNumber=1 scan=2659	11.4867
K.VN[+1702.581]NTAVIEK.Q	HexNAc(2)Hex(8)	N[+1703]	1345.57	2	2690.13	2690.13	0	0.5	550	Specific	594.85	346.7	346.7	7.67	6	>sp|Q9H330|TM245_HUMAN Transmembrane protein 245 OS=Homo sapiens OX=9606 GN=TMEM245 PE=1 SV=3	16010	2D_IGP_A_R1.3653.3653.2	controllerType=0 controllerNumber=1 scan=3653	15.7823
K.VN[+1987.714]VTVEDER.T	HexNAc(5)Hex(6)	N[+1988]	1016.75	3	3048.24	3048.24	0	-0.3	155	Specific	595.98	306.34	306.34	7.15	72	>sp|P13726|TF_HUMAN Tissue factor OS=Homo sapiens OX=9606 GN=F3 PE=1 SV=1	14732	2D_IGP_A_R1.5607.5607.3	controllerType=0 controllerNumber=1 scan=5607	24.2348
K.N[+730.264]ATLAEQAK.L	HexNAc(2)Hex(2)	N[+730]	838.385	2	1675.76	1675.76	0	-1	869	Specific	596.52	356.79	356.79	7.3	39	>sp|Q9Y4L1|HYOU1_HUMAN Hypoxia up-regulated protein 1 OS=Homo sapiens OX=9606 GN=HYOU1 PE=1 SV=1	14756	2D_IGP_A_R1.2528.2528.2	controllerType=0 controllerNumber=1 scan=2528	10.9271
K.VN[+1378.476]NTAVIEK.Q	HexNAc(2)Hex(6)	N[+1378]	1183.51	2	2366.02	2366.02	0	-0.1	550	Specific	597.54	327.55	327.55	7.58	6	>sp|Q9H330|TM245_HUMAN Transmembrane protein 245 OS=Homo sapiens OX=9606 GN=TMEM245 PE=1 SV=3	16010	2D_IGP_A_R1.3797.3797.2	controllerType=0 controllerNumber=1 scan=3797	16.4033
K.N[+1864.634]ATLAEQAK.L	HexNAc(2)Hex(9)	N[+1865]	1405.57	2	2810.14	2810.13	0	0.4	869	Specific	601.07	322.02	322.02	8.58	39	>sp|Q9Y4L1|HYOU1_HUMAN Hypoxia up-regulated protein 1 OS=Homo sapiens OX=9606 GN=HYOU1 PE=1 SV=1	14756	2D_IGP_A_R1.2506.2506.2	controllerType=0 controllerNumber=1 scan=2506	10.8304
K.VIN[+1864.634]ETWAWK.N	HexNAc(2)Hex(9)	N[+1865]	1506.12	2	3011.23	3011.23	0	1.4	860	Specific	601.29	317.54	317.54	7.91	39	>sp|Q9Y4L1|HYOU1_HUMAN Hypoxia up-regulated protein 1 OS=Homo sapiens OX=9606 GN=HYOU1 PE=1 SV=1	14756	2D_IGP_A_R1.12989.12989.2	controllerType=0 controllerNumber=1 scan=12989	56.0342
K.VN[+2075.730]VTVEDER.T	HexNAc(4)Hex(6)NeuAc(1)	N[+2076]	1046.09	3	3136.25	3136.26	0	-0.7	155	Specific	603.13	277.35	277.35	7.75	72	>sp|P13726|TF_HUMAN Tissue factor OS=Homo sapiens OX=9606 GN=F3 PE=1 SV=1	14732	2D_IGP_A_R1.6602.6602.3	controllerType=0 controllerNumber=1 scan=6602	28.5816
K.VN[+1702.581]NTAVIEK.Q	HexNAc(2)Hex(8)	N[+1703]	1345.57	2	2690.13	2690.13	0	0.5	550	Specific	603.37	357.43	357.43	8.67	6	>sp|Q9H330|TM245_HUMAN Transmembrane protein 245 OS=Homo sapiens OX=9606 GN=TMEM245 PE=1 SV=3	16010	2D_IGP_A_R1.3645.3645.2	controllerType=0 controllerNumber=1 scan=3645	15.7491
K.VN[+1864.634]NTAVIEK.Q	HexNAc(2)Hex(9)	N[+1865]	1426.59	2	2852.18	2852.18	0	0.2	550	Specific	605.53	336.69	336.69	8.58	6	>sp|Q9H330|TM245_HUMAN Transmembrane protein 245 OS=Homo sapiens OX=9606 GN=TMEM245 PE=1 SV=3	16010	2D_IGP_A_R1.3629.3629.2	controllerType=0 controllerNumber=1 scan=3629	15.6777
K.EHYLSSVN[+1540.529]K.T	HexNAc(2)Hex(7)	N[+1541]	873.027	3	2617.07	2617.07	0	0.4	156	Specific	607.68	357.53	357.53	8.67	7	>sp|O75051|PLXA2_HUMAN Plexin-A2 OS=Homo sapiens OX=9606 GN=PLXNA2 PE=1 SV=4	17774	2D_IGP_A_R1.3852.3852.3	controllerType=0 controllerNumber=1 scan=3852	16.6405
K.N[+1702.581]ATLAEQAK.L	HexNAc(2)Hex(8)	N[+1703]	883.365	3	2648.08	2648.08	0	-0.7	869	Specific	622.44	268.53	268.53	7.75	39	>sp|Q9Y4L1|HYOU1_HUMAN Hypoxia up-regulated protein 1 OS=Homo sapiens OX=9606 GN=HYOU1 PE=1 SV=1	14756	2D_IGP_A_R1.2521.2521.3	controllerType=0 controllerNumber=1 scan=2521	10.8949
K.N[+1540.529]ATLAEQAK.L	HexNAc(2)Hex(7)	N[+1541]	1243.52	2	2486.03	2486.03	0	-0.7	869	Specific	622.9	343.15	343.15	8.3	39	>sp|Q9Y4L1|HYOU1_HUMAN Hypoxia up-regulated protein 1 OS=Homo sapiens OX=9606 GN=HYOU1 PE=1 SV=1	14756	2D_IGP_A_R1.2520.2520.2	controllerType=0 controllerNumber=1 scan=2520	10.8904
K.N[+1378.476]ATLAEQAK.L	HexNAc(2)Hex(6)	N[+1378]	1162.49	2	2323.98	2323.98	0	0	869	Specific	626.9	355.49	355.49	8.67	39	>sp|Q9Y4L1|HYOU1_HUMAN Hypoxia up-regulated protein 1 OS=Homo sapiens OX=9606 GN=HYOU1 PE=1 SV=1	14756	2D_IGP_A_R1.2519.2519.2	controllerType=0 controllerNumber=1 scan=2519	10.8868
K.N[+1864.634]ATLAEQAK.L	HexNAc(2)Hex(9)	N[+1865]	1405.57	2	2810.13	2810.13	0	-0.1	869	Specific	638.94	362.07	362.07	8.87	39	>sp|Q9Y4L1|HYOU1_HUMAN Hypoxia up-regulated protein 1 OS=Homo sapiens OX=9606 GN=HYOU1 PE=1 SV=1	14756	2D_IGP_A_R1.2518.2518.2	controllerType=0 controllerNumber=1 scan=2518	10.8824
K.N[+1216.423]ATLAEQAK.L	HexNAc(2)Hex(5)	N[+1216]	1081.46	2	2161.92	2161.92	0	-0.6	869	Specific	649.17	374.92	374.92	8.87	39	>sp|Q9Y4L1|HYOU1_HUMAN Hypoxia up-regulated protein 1 OS=Homo sapiens OX=9606 GN=HYOU1 PE=1 SV=1	14756	2D_IGP_A_R1.2523.2523.2	controllerType=0 controllerNumber=1 scan=2523	10.9041
K.N[+1378.476]ATLAEQAK.L	HexNAc(2)Hex(6)	N[+1378]	1162.49	2	2323.97	2323.98	0	-0.9	869	Specific	650.07	377.04	377.04	9.5	39	>sp|Q9Y4L1|HYOU1_HUMAN Hypoxia up-regulated protein 1 OS=Homo sapiens OX=9606 GN=HYOU1 PE=1 SV=1	14756	2D_IGP_A_R1.2663.2663.2	controllerType=0 controllerNumber=1 scan=2663	11.5016
K.N[+1054.370]ATLAEQAK.L	HexNAc(2)Hex(4)	N[+1054]	1000.44	2	1999.87	1999.87	0	-0.5	869	Specific	665.72	369.78	369.78	9.87	39	>sp|Q9Y4L1|HYOU1_HUMAN Hypoxia up-regulated protein 1 OS=Homo sapiens OX=9606 GN=HYOU1 PE=1 SV=1	14756	2D_IGP_A_R1.2524.2524.2	controllerType=0 controllerNumber=1 scan=2524	10.9087
K.EHYLSSVN[+1864.634]K.T	HexNAc(2)Hex(9)	N[+1865]	981.062	3	2941.17	2941.17	0	0.3	156	Specific	677.5	428.14	428.14	10.97	7	>sp|O75051|PLXA2_HUMAN Plexin-A2 OS=Homo sapiens OX=9606 GN=PLXNA2 PE=1 SV=4	17774	2D_IGP_A_R1.3778.3778.3	controllerType=0 controllerNumber=1 scan=3778	16.321
K.N[+892.317]ATLAEQAK.L	HexNAc(2)Hex(3)	N[+892]	919.41	2	1837.81	1837.82	0	-2.7	869	Specific	682.48	389.64	389.64	9.98	39	>sp|Q9Y4L1|HYOU1_HUMAN Hypoxia up-regulated protein 1 OS=Homo sapiens OX=9606 GN=HYOU1 PE=1 SV=1	14756	2D_IGP_A_R1.2534.2534.2	controllerType=0 controllerNumber=1 scan=2534	10.9503
K.EHYLSSVN[+1378.476]K.T	HexNAc(2)Hex(6)	N[+1378]	819.01	3	2455.01	2455.01	0	0.8	156	Specific	686.7	405.2	405.2	10.96	7	>sp|O75051|PLXA2_HUMAN Plexin-A2 OS=Homo sapiens OX=9606 GN=PLXNA2 PE=1 SV=4	17774	2D_IGP_A_R1.3935.3935.3	controllerType=0 controllerNumber=1 scan=3935	16.9944
K.EHYLSSVN[+1702.581]K.T	HexNAc(2)Hex(8)	N[+1703]	927.045	3	2779.12	2779.12	0	0.7	156	Specific	693.08	444.57	444.57	10.96	7	>sp|O75051|PLXA2_HUMAN Plexin-A2 OS=Homo sapiens OX=9606 GN=PLXNA2 PE=1 SV=4	17774	2D_IGP_A_R1.3802.3802.3	controllerType=0 controllerNumber=1 scan=3802	16.4223
R.N[+1647.613]YSDTPPTSK.S	HexNAc(5)Hex(3)Fuc(1)	N[+1648]	919.713	3	2757.12	2757.12	0	-0.4	81	Specific	200.35	141.33	141.33	2.01	10	>sp|Q9GZX9|TWSG1_HUMAN Twisted gastrulation protein homolog 1 OS=Homo sapiens OX=9606 GN=TWSG1 PE=1 SV=1	18509	2D_IGP_A_R1.3611.3611.3	controllerType=0 controllerNumber=1 scan=3611	15.6015
K.NN[+3155.132]HTASILDR.M	HexNAc(7)Hex(8)Fuc(1)NeuAc(1)	N[+3155]	1432.24	3	4294.71	4295.71	-1	0.7	129	Specific	200.39	82.32	82.32	2.1	34	>sp|P08962|CD63_HUMAN CD63 antigen OS=Homo sapiens OX=9606 GN=CD63 PE=1 SV=2	5151	2D_IGP_A_R1.5177.5177.3	controllerType=0 controllerNumber=1 scan=5177	22.4003
R.HN[+2569.905]TTSQNVSK.R	HexNAc(5)Hex(6)NeuAc(2)	N[+2570]	1229.16	3	3685.45	3685.45	0	1.3	683	Specific	200.77	24.09	24.09	0.29	6	>sp|Q96EV2|RBM33_HUMAN RNA-binding protein 33 OS=Homo sapiens OX=9606 GN=RBM33 PE=1 SV=3	15794	2D_IGP_A_R1.17206.17206.3	controllerType=0 controllerNumber=1 scan=17206	72.786
R.QGNN[+1702.581]HTC[+57.021]TWK.A	HexNAc(2)Hex(8)	C[+57], N[+1703]	983.378	3	2948.12	2948.12	0	-1.4	351	Specific	200.9	120.88	120.88	0.52	2	>sp|Q16610|ECM1_HUMAN Extracellular matrix protein 1 OS=Homo sapiens OX=9606 GN=ECM1 PE=1 SV=2	3591	2D_IGP_A_R1.2076.2076.2	controllerType=0 controllerNumber=1 scan=2076	8.9661
R.VQPFN[+1930.692]VTQGK.Y	HexNAc(4)Hex(6)Fuc(1)	N[+1931]	1016.77	3	3048.3	3048.29	0	3.3	352	Specific	206.63	91.79	91.79	1.51	84	>sp|P13473|LAMP2_HUMAN Lysosome-associated membrane glycoprotein 2 OS=Homo sapiens OX=9606 GN=LAMP2 PE=1 SV=2	6694	2D_IGP_A_R1.9213.9213.3	controllerType=0 controllerNumber=1 scan=9213	39.9338
K.LGVIEDHSN[+1540.529]R.T	HexNAc(2)Hex(7)	N[+1541]	894.04	3	2680.11	2680.11	0	-1.1	494	Specific	207.4	26.25	26.25	1.87	17	>sp|P14625|ENPL_HUMAN Endoplasmin OS=Homo sapiens OX=9606 GN=HSP90B1 PE=1 SV=1	4461	2D_IGP_A_R1.4243.4243.3	controllerType=0 controllerNumber=1 scan=4243	18.3387
K.NN[+2861.000]HTASILDR.M	HexNAc(5)Hex(6)NeuAc(3)	N[+2861]	1334.87	3	4002.6	4001.58	1	4.2	129	Specific	208.04	79.42	79.42	1.52	34	>sp|P08962|CD63_HUMAN CD63 antigen OS=Homo sapiens OX=9606 GN=CD63 PE=1 SV=2	5151	2D_IGP_A_R1.6645.6645.3	controllerType=0 controllerNumber=1 scan=6645	28.7706
K.ENQN[+1565.560]HSYSLK.S	HexNAc(3)Hex(5)Fuc(1)	N[+1566]	929.048	3	2785.13	2785.13	0	0	942	Specific	209.11	53.59	53.59	2.06	22	>sp|P06756|ITAV_HUMAN Integrin alpha-V OS=Homo sapiens OX=9606 GN=ITGAV PE=1 SV=2	6597	2D_IGP_A_R1.3078.3078.3	controllerType=0 controllerNumber=1 scan=3078	13.3087
K.TIKN[+1987.714]C[+57.021]SQDFK.K	HexNAc(5)Hex(6)	C[+57], N[+1988]	1076.78	3	3228.31	3228.31	0	0.3	106	Specific	209.21	32.22	32.22	0.79	10	>sp|Q9BXT8|RNF17_HUMAN RING finger protein 17 OS=Homo sapiens OX=9606 GN=RNF17 PE=1 SV=3	17923	2D_IGP_A_R1.8236.8236.3	controllerType=0 controllerNumber=1 scan=8236	35.6979
R.RN[+2246.819]QSLSLLYK.V	HexNAc(5)Hex(4)Fuc(2)NeuAc(1)	N[+2247]	1156.84	3	3468.51	3468.51	0	-1.9	540	Specific	213.78	71.6	71.6	0.93	6	>sp|Q06481|APLP2_HUMAN Amyloid-like protein 2 OS=Homo sapiens OX=9606 GN=APLP2 PE=1 SV=2	584	2D_IGP_A_R1.10074.10074.3	controllerType=0 controllerNumber=1 scan=10074	43.6554
K.N[+2133.772]LSC[+57.021]IVNEGK.K	HexNAc(5)Hex(6)Fuc(1)	C[+57], N[+2134]	1089.78	3	3267.33	3267.33	0	-0.7	131	Specific	213.84	64.49	64.49	1.05	3	>sp|P40189|IL6RB_HUMAN Interleukin-6 receptor subunit beta OS=Homo sapiens OX=9606 GN=IL6ST PE=1 SV=2	17457	2D_IGP_A_R1.7947.7947.3	controllerType=0 controllerNumber=1 scan=7947	34.4308
R.GHTLTLN[+1540.529]FTR.N	HexNAc(2)Hex(7)	N[+1541]	1350.58	2	2700.15	2700.15	0	0	97	Specific	213.99	85.72	85.72	2.09	56	>sp|P11279|LAMP1_HUMAN Lysosome-associated membrane glycoprotein 1 OS=Homo sapiens OX=9606 GN=LAMP1 PE=1 SV=3	4405	2D_IGP_A_R1.10610.10610.2	controllerType=0 controllerNumber=1 scan=10610	45.9462
R.HNTTSQN[+1913.677]VSK.R	HexNAc(4)Hex(5)NeuAc(1)	N[+1914]	1515.12	2	3029.23	3029.22	0	4.4	683	Specific	216.43	41.91	1.82	0.25	6	>sp|Q96EV2|RBM33_HUMAN RNA-binding protein 33 OS=Homo sapiens OX=9606 GN=RBM33 PE=1 SV=3	15794	2D_IGP_A_R1.16615.16615.2	controllerType=0 controllerNumber=1 scan=16615	70.5761
K.AN[+2585.900]STGILSVR.D	HexNAc(5)Hex(6)NeuAc(1)NeuGc(1)	N[+2586]	1201.84	3	3603.5	3603.47	0	8	497	Specific	216.56	91.98	91.98	0.66	8	>sp|Q02246|CNTN2_HUMAN Contactin-2 OS=Homo sapiens OX=9606 GN=CNTN2 PE=1 SV=1	1033	2D_IGP_A_R1.10480.10480.3	controllerType=0 controllerNumber=1 scan=10480	45.3942
K.TIKN[+2569.905]C[+57.021]SQDFK.K	HexNAc(5)Hex(6)NeuAc(2)	C[+57], N[+2570]	1270.84	3	3810.51	3810.5	0	0.4	106	Specific	217.55	59.4	59.4	0.99	10	>sp|Q9BXT8|RNF17_HUMAN RING finger protein 17 OS=Homo sapiens OX=9606 GN=RNF17 PE=1 SV=3	17923	2D_IGP_A_R1.10268.10268.3	controllerType=0 controllerNumber=1 scan=10268	44.4951
K.NN[+3594.301]HTASILDR.M	HexNAc(9)Hex(10)Fuc(1)	N[+3594]	1184.22	4	4733.87	4734.88	-1	-1.6	129	Specific	218.83	63.35	63.35	1.52	34	>sp|P08962|CD63_HUMAN CD63 antigen OS=Homo sapiens OX=9606 GN=CD63 PE=1 SV=2	5151	2D_IGP_A_R1.4359.4359.4	controllerType=0 controllerNumber=1 scan=4359	18.8392
R.HN[+2220.767]TTSQNVSK.R	HexNAc(4)Hex(5)NeuAc(1)NeuGc(1)	N[+2221]	1112.79	3	3336.34	3336.31	0	9.6	683	Specific	224.4	56.46	30.69	0.5	6	>sp|Q96EV2|RBM33_HUMAN RNA-binding protein 33 OS=Homo sapiens OX=9606 GN=RBM33 PE=1 SV=3	15794	2D_IGP_A_R1.17299.17299.3	controllerType=0 controllerNumber=1 scan=17299	73.1281
K.NN[+4102.455]HTASILDR.M	HexNAc(8)Hex(9)Fuc(1)NeuAc(3)	N[+4102]	1311.26	4	5242.03	5243.03	-1	1.4	129	Specific	225.53	14.26	14.26	1.9	34	>sp|P08962|CD63_HUMAN CD63 antigen OS=Homo sapiens OX=9606 GN=CD63 PE=1 SV=2	5151	2D_IGP_A_R1.6746.6746.4	controllerType=0 controllerNumber=1 scan=6746	29.2089
K.TIKN[+2569.905]C[+57.021]SQDFK.K	HexNAc(5)Hex(6)NeuAc(2)	C[+57], N[+2570]	1270.84	3	3810.51	3810.5	0	1.1	106	Specific	226.92	59.16	59.16	1.44	10	>sp|Q9BXT8|RNF17_HUMAN RING finger protein 17 OS=Homo sapiens OX=9606 GN=RNF17 PE=1 SV=3	17923	2D_IGP_A_R1.10544.10544.3	controllerType=0 controllerNumber=1 scan=10544	45.6635
K.NN[+2425.887]HTASILDR.M	HexNAc(5)Hex(6)Fuc(3)	N[+2426]	1189.49	3	3566.45	3566.46	0	-4.7	129	Specific	231.4	100.94	100.94	2.17	34	>sp|P08962|CD63_HUMAN CD63 antigen OS=Homo sapiens OX=9606 GN=CD63 PE=1 SV=2	5151	2D_IGP_A_R1.5377.5377.3	controllerType=0 controllerNumber=1 scan=5377	23.2613
K.LGVIEDHSN[+1378.476]R.T	HexNAc(2)Hex(6)	N[+1378]	1259.53	2	2518.06	2518.06	0	0.2	494	Specific	233.45	4.21	4.21	1.61	17	>sp|P14625|ENPL_HUMAN Endoplasmin OS=Homo sapiens OX=9606 GN=HSP90B1 PE=1 SV=1	4461	2D_IGP_A_R1.4276.4276.2	controllerType=0 controllerNumber=1 scan=4276	18.479
K.GPTN[+1054.370]NTC[+57.021]VVR.T	HexNAc(2)Hex(4)	C[+57], N[+1054]	1086.46	2	2171.92	2171.91	0	1.5	1438	Specific	233.68	93.99	93.99	2.14	11	>sp|Q8TEM1|PO210_HUMAN Nuclear pore membrane glycoprotein 210 OS=Homo sapiens OX=9606 GN=NUP210 PE=1 SV=3	3187	2D_IGP_A_R1.3343.3343.2	controllerType=0 controllerNumber=1 scan=3343	14.4569
R.VQPFN[+2034.703]VTQGK.Y	HexNAc(3)Hex(6)Fuc(1)NeuGc(1)	N[+2035]	1051.44	3	3152.3	3152.3	0	-1.2	352	Specific	235.62	79.38	79.38	2.07	84	>sp|P13473|LAMP2_HUMAN Lysosome-associated membrane glycoprotein 2 OS=Homo sapiens OX=9606 GN=LAMP2 PE=1 SV=2	6694	2D_IGP_A_R1.9096.9096.3	controllerType=0 controllerNumber=1 scan=9096	39.4297
R.EAIN[+1540.529]ITLDHK.C	HexNAc(2)Hex(7)	N[+1541]	898.721	3	2694.15	2694.15	0	-0.3	206	Specific	235.89	104.99	104.99	2.17	11	>sp|O00469|PLOD2_HUMAN Procollagen-lysine,2-oxoglutarate 5-dioxygenase 2 OS=Homo sapiens OX=9606 GN=PLOD2 PE=1 SV=2	15649	2D_IGP_A_R1.8964.8964.3	controllerType=0 controllerNumber=1 scan=8964	38.8541
R.VQPFN[+2643.941]VTQGK.Y	HexNAc(6)Hex(7)NeuAc(1)	N[+2644]	1254.52	3	3761.54	3761.54	0	0.1	352	Specific	239.16	71.17	71.17	2.3	84	>sp|P13473|LAMP2_HUMAN Lysosome-associated membrane glycoprotein 2 OS=Homo sapiens OX=9606 GN=LAMP2 PE=1 SV=2	6694	2D_IGP_A_R1.8768.8768.2	controllerType=0 controllerNumber=1 scan=8768	38.0015
K.TIKN[+2278.809]C[+57.021]SQDFK.K	HexNAc(5)Hex(6)NeuAc(1)	C[+57], N[+2279]	1173.81	3	3519.41	3519.41	0	0.7	106	Specific	239.9	75.06	75.06	1.34	10	>sp|Q9BXT8|RNF17_HUMAN RING finger protein 17 OS=Homo sapiens OX=9606 GN=RNF17 PE=1 SV=3	17923	2D_IGP_A_R1.9531.9531.3	controllerType=0 controllerNumber=1 scan=9531	41.3142
K.HTNM[+15.995]N[+1702.581]LTQLK.V	HexNAc(2)Hex(8)	M[+16], N[+1703]	973.404	3	2918.2	2918.2	0	0.9	250	Specific	241.36	40.84	40.84	2.14	5	>sp|Q15165|PON2_HUMAN Serum paraoxonase/arylesterase 2 OS=Homo sapiens OX=9606 GN=PON2 PE=1 SV=4	9244	2D_IGP_A_R1.7043.7043.3	controllerType=0 controllerNumber=1 scan=7043	30.5023
K.AN[+2569.905]STGILSVR.D	HexNAc(5)Hex(6)NeuAc(2)	N[+2570]	1196.5	3	3587.48	3587.47	0	1.3	497	Specific	241.71	21.42	21.42	1.2	8	>sp|Q02246|CNTN2_HUMAN Contactin-2 OS=Homo sapiens OX=9606 GN=CNTN2 PE=1 SV=1	1033	2D_IGP_A_R1.10590.10590.3	controllerType=0 controllerNumber=1 scan=10590	45.8602
K.TIKN[+2204.772]C[+57.021]SQDFK.K	HexNAc(4)Hex(5)NeuAc(2)	C[+57], N[+2205]	1149.13	3	3445.37	3445.37	0	0.9	106	Specific	242.58	4.05	4.05	1.07	10	>sp|Q9BXT8|RNF17_HUMAN RING finger protein 17 OS=Homo sapiens OX=9606 GN=RNF17 PE=1 SV=3	17923	2D_IGP_A_R1.10672.10672.6	controllerType=0 controllerNumber=1 scan=10672	46.2151
K.AN[+2861.000]STGILSVR.D	HexNAc(5)Hex(6)NeuAc(3)	N[+2861]	1293.53	3	3878.57	3878.57	0	0.6	497	Specific	244.09	17.22	17.22	1.17	8	>sp|Q02246|CNTN2_HUMAN Contactin-2 OS=Homo sapiens OX=9606 GN=CNTN2 PE=1 SV=1	1033	2D_IGP_A_R1.11675.11675.3	controllerType=0 controllerNumber=1 scan=11675	50.4419
K.TIKN[+2278.809]C[+57.021]SQDFK.K	HexNAc(5)Hex(6)NeuAc(1)	C[+57], N[+2279]	1173.81	3	3519.41	3519.41	0	-0.5	106	Specific	245.34	18.16	18.16	1.07	10	>sp|Q9BXT8|RNF17_HUMAN RING finger protein 17 OS=Homo sapiens OX=9606 GN=RNF17 PE=1 SV=3	17923	2D_IGP_A_R1.9526.9526.3	controllerType=0 controllerNumber=1 scan=9526	41.294
R.N[+1378.476]TSWDNAGFK.G	HexNAc(2)Hex(6)	N[+1378]	1259.5	2	2517.99	2517.99	0	-0.3	264	Specific	250.84	121.28	121.28	3.99	19	>sp|P78536|ADA17_HUMAN Disintegrin and metalloproteinase domain-containing protein 17 OS=Homo sapiens OX=9606 GN=ADAM17 PE=1 SV=1	606	2D_IGP_A_R1.8111.8111.2	controllerType=0 controllerNumber=1 scan=8111	35.15
K.NN[+3737.322]HTASILDR.M	HexNAc(7)Hex(8)Fuc(1)NeuAc(3)	N[+3737]	1220.23	4	4877.89	4877.9	0	-2.3	129	Specific	251.94	109.59	109.59	2.16	34	>sp|P08962|CD63_HUMAN CD63 antigen OS=Homo sapiens OX=9606 GN=CD63 PE=1 SV=2	5151	2D_IGP_A_R1.6851.6851.4	controllerType=0 controllerNumber=1 scan=6851	29.6655
R.IEN[+2026.687]YTPDLPR.A	HexNAc(2)Hex(10)	N[+2027]	1082.11	3	3244.31	3244.3	0	0.8	118	Specific	256.84	10.38	10.38	0.73	2	>sp|P03956|MMP1_HUMAN Interstitial collagenase OS=Homo sapiens OX=9606 GN=MMP1 PE=1 SV=3	4659	2D_IGP_A_R1.7038.7038.3	controllerType=0 controllerNumber=1 scan=7038	30.4828
K.GPTN[+1702.581]NTC[+57.021]VVR.T	HexNAc(2)Hex(8)	C[+57], N[+1703]	1410.57	2	2820.12	2820.12	0	0.6	1438	Specific	260.24	49.22	49.22	2.87	11	>sp|Q8TEM1|PO210_HUMAN Nuclear pore membrane glycoprotein 210 OS=Homo sapiens OX=9606 GN=NUP210 PE=1 SV=3	3187	2D_IGP_A_R1.3330.3330.2	controllerType=0 controllerNumber=1 scan=3330	14.4001
K.NN[+2569.905]HTASILDR.M	HexNAc(5)Hex(6)NeuAc(2)	N[+2570]	1237.51	3	3710.5	3710.48	0	5.5	129	Specific	261.61	135.04	135.04	2.3	34	>sp|P08962|CD63_HUMAN CD63 antigen OS=Homo sapiens OX=9606 GN=CD63 PE=1 SV=2	5151	2D_IGP_A_R1.5628.5628.3	controllerType=0 controllerNumber=1 scan=5628	24.325
K.TIKN[+2569.905]C[+57.021]SQDFK.K	HexNAc(5)Hex(6)NeuAc(2)	C[+57], N[+2570]	1270.84	3	3810.5	3810.5	0	-0.7	106	Specific	261.62	88.81	88.81	1.55	10	>sp|Q9BXT8|RNF17_HUMAN RING finger protein 17 OS=Homo sapiens OX=9606 GN=RNF17 PE=1 SV=3	17923	2D_IGP_A_R1.10151.10151.3	controllerType=0 controllerNumber=1 scan=10151	43.9899
R.RN[+1913.677]QSLSLLYK.V	HexNAc(4)Hex(5)NeuAc(1)	N[+1914]	1045.8	3	3135.39	3135.37	0	4.6	540	Specific	264.94	74	74	2	6	>sp|Q06481|APLP2_HUMAN Amyloid-like protein 2 OS=Homo sapiens OX=9606 GN=APLP2 PE=1 SV=2	584	2D_IGP_A_R1.8583.8583.3	controllerType=0 controllerNumber=1 scan=8583	37.2028
K.TIKN[+1751.624]C[+57.021]SQDFK.K	HexNAc(4)Hex(4)NeuAc(1)	C[+57], N[+1752]	998.079	3	2992.22	2992.22	0	-0.4	106	Specific	270.06	17.58	17.58	1.12	10	>sp|Q9BXT8|RNF17_HUMAN RING finger protein 17 OS=Homo sapiens OX=9606 GN=RNF17 PE=1 SV=3	17923	2D_IGP_A_R1.9520.9520.3	controllerType=0 controllerNumber=1 scan=9520	41.2664
K.N[+1872.651]QSVPLSC[+57.021]C[+57.021]R.E	HexNAc(3)Hex(6)NeuAc(1)	C[+57]*2, N[+1873]	1031.75	3	3093.22	3093.2	0	7.1	167	Specific	270.52	85.87	85.87	1.98	26	>sp|O60637|TSN3_HUMAN Tetraspanin-3 OS=Homo sapiens OX=9606 GN=TSPAN3 PE=2 SV=1	16532	2D_IGP_A_R1.6414.6414.3	controllerType=0 controllerNumber=1 scan=6414	27.7643
K.LN[+2481.889]M[+15.995]TPEEAER.W	HexNAc(6)Hex(6)NeuAc(1)	M[+16], N[+2482]	1229.82	3	3687.44	3687.44	0	0.1	360	Specific	275.2	49.27	49.27	1.4	2	>sp|P60228|EIF3E_HUMAN Eukaryotic translation initiation factor 3 subunit E OS=Homo sapiens OX=9606 GN=EIF3E PE=1 SV=1	19921	2D_IGP_A_R1.3637.3637.3	controllerType=0 controllerNumber=1 scan=3637	15.7151
R.IEN[+1864.634]YTPDLPR.A	HexNAc(2)Hex(9)	N[+1865]	1028.09	3	3082.25	3082.25	0	0	118	Specific	275.38	44.39	44.39	0.92	2	>sp|P03956|MMP1_HUMAN Interstitial collagenase OS=Homo sapiens OX=9606 GN=MMP1 PE=1 SV=3	4659	2D_IGP_A_R1.7056.7056.3	controllerType=0 controllerNumber=1 scan=7056	30.5591
R.GHTLTLN[+1216.423]FTR.N	HexNAc(2)Hex(5)	N[+1216]	1188.53	2	2376.05	2376.04	0	0.7	97	Specific	278.91	86.95	86.95	2.16	56	>sp|P11279|LAMP1_HUMAN Lysosome-associated membrane glycoprotein 1 OS=Homo sapiens OX=9606 GN=LAMP1 PE=1 SV=3	4405	2D_IGP_A_R1.10624.10624.2	controllerType=0 controllerNumber=1 scan=10624	46.0076
K.N[+406.159]QSVPLSC[+57.021]C[+57.021]R.E	HexNAc(2)	C[+57]*2, N[+406]	813.852	2	1626.7	1626.71	0	-8.1	167	Specific	278.99	196.52	196.52	2.16	26	>sp|O60637|TSN3_HUMAN Tetraspanin-3 OS=Homo sapiens OX=9606 GN=TSPAN3 PE=2 SV=1	16532	2D_IGP_A_R1.5358.5358.2	controllerType=0 controllerNumber=1 scan=5358	23.1828
K.YHVLHIN[+2205.793]TTK.N	HexNAc(4)Hex(5)Fuc(2)NeuAc(1)	N[+2206]	1144.49	3	3431.46	3431.46	0	0.5	102	Specific	279.28	108.23	108.23	2.17	15	>sp|Q7LGA3|HS2ST_HUMAN Heparan sulfate 2-O-sulfotransferase 1 OS=Homo sapiens OX=9606 GN=HS2ST1 PE=1 SV=1	4219	2D_IGP_A_R1.6834.6834.3	controllerType=0 controllerNumber=1 scan=6834	29.594
K.TIKN[+1913.677]C[+57.021]SQDFK.K	HexNAc(4)Hex(5)NeuAc(1)	C[+57], N[+1914]	1052.1	3	3154.27	3154.28	0	-0.6	106	Specific	286.03	36.73	36.73	1.36	10	>sp|Q9BXT8|RNF17_HUMAN RING finger protein 17 OS=Homo sapiens OX=9606 GN=RNF17 PE=1 SV=3	17923	2D_IGP_A_R1.9658.9658.3	controllerType=0 controllerNumber=1 scan=9658	41.8565
K.GSLSYLN[+1702.581]VTR.K	HexNAc(2)Hex(8)	N[+1703]	1406.59	2	2812.18	2812.18	0	1.4	257	Specific	287.99	94.17	94.17	3.06	2	>sp|P07339|CATD_HUMAN Cathepsin D OS=Homo sapiens OX=9606 GN=CTSD PE=1 SV=1	5175	2D_IGP_A_R1.11293.11293.2	controllerType=0 controllerNumber=1 scan=11293	48.8001
K.N[+2569.905]ITIVTGAPR.H	HexNAc(5)Hex(6)NeuAc(2)	N[+2570]	1204.51	3	3611.52	3611.51	0	1.5	265	Specific	288.23	132.58	132.58	3.11	55	>sp|P26006|ITA3_HUMAN Integrin alpha-3 OS=Homo sapiens OX=9606 GN=ITGA3 PE=1 SV=5	6507	2D_IGP_A_R1.11595.11595.3	controllerType=0 controllerNumber=1 scan=11595	50.1013
K.N[+1864.634]DTVAGQGER.D	HexNAc(2)Hex(9)	N[+1865]	1456.07	2	2911.12	2911.12	0	1	874	Specific	289.67	172.6	172.6	4.67	22	>sp|P06756|ITAV_HUMAN Integrin alpha-V OS=Homo sapiens OX=9606 GN=ITGAV PE=1 SV=2	6597	2D_IGP_A_R1.1823.1823.2	controllerType=0 controllerNumber=1 scan=1823	7.8707
K.N[+1914.697]VTMGQSSAR.M	HexNAc(4)Hex(5)Fuc(2)	N[+1915]	989.071	3	2965.2	2965.2	0	-0.1	371	Specific	292.67	32.24	32.24	2.14	22	>sp|P48960|CD97_HUMAN CD97 antigen OS=Homo sapiens OX=9606 GN=CD97 PE=1 SV=4	8146	2D_IGP_A_R1.3167.3167.3	controllerType=0 controllerNumber=1 scan=3167	13.6948
K.N[+2059.735]VTMGQSSAR.M	HexNAc(4)Hex(5)Fuc(1)NeuAc(1)	N[+2060]	1037.42	3	3110.24	3110.23	0	0.6	371	Specific	293.03	29.5	29.5	2.24	22	>sp|P48960|CD97_HUMAN CD97 antigen OS=Homo sapiens OX=9606 GN=CD97 PE=1 SV=4	8146	2D_IGP_A_R1.3983.3983.3	controllerType=0 controllerNumber=1 scan=3983	17.2035
K.TIKN[+2204.772]C[+57.021]SQDFK.K	HexNAc(4)Hex(5)NeuAc(2)	C[+57], N[+2205]	1149.13	3	3445.37	3445.37	0	0.3	106	Specific	294.27	4.26	4.26	1.39	10	>sp|Q9BXT8|RNF17_HUMAN RING finger protein 17 OS=Homo sapiens OX=9606 GN=RNF17 PE=1 SV=3	17923	2D_IGP_A_R1.10645.10645.3	controllerType=0 controllerNumber=1 scan=10645	46.0975
K.YHVLHIN[+2059.735]TTK.N	HexNAc(4)Hex(5)Fuc(1)NeuAc(1)	N[+2060]	1095.81	3	3285.4	3285.4	0	0	102	Specific	294.34	150.36	150.36	4.15	15	>sp|Q7LGA3|HS2ST_HUMAN Heparan sulfate 2-O-sulfotransferase 1 OS=Homo sapiens OX=9606 GN=HS2ST1 PE=1 SV=1	4219	2D_IGP_A_R1.6630.6630.3	controllerType=0 controllerNumber=1 scan=6630	28.7044
K.GEYFVN[+1540.529]VTTR.I	HexNAc(2)Hex(7)	N[+1541]	1363.56	2	2726.12	2726.12	0	1	1069	Specific	295.2	187.97	187.97	4.8	16	>sp|P17301|ITA2_HUMAN Integrin alpha-2 OS=Homo sapiens OX=9606 GN=ITGA2 PE=1 SV=1	3912	2D_IGP_A_R1.10704.10704.5	controllerType=0 controllerNumber=1 scan=10704	46.3435
K.N[+2278.809]ITIVTGAPR.H	HexNAc(5)Hex(6)NeuAc(1)	N[+2279]	1107.48	3	3320.41	3320.41	0	0.2	265	Specific	295.47	178.61	178.61	3.06	55	>sp|P26006|ITA3_HUMAN Integrin alpha-3 OS=Homo sapiens OX=9606 GN=ITGA3 PE=1 SV=5	6507	2D_IGP_A_R1.10232.10232.3	controllerType=0 controllerNumber=1 scan=10232	44.341
K.YHVLHIN[+1419.502]TTK.N	HexNAc(3)Hex(5)	N[+1420]	882.395	3	2645.17	2645.17	0	-0.6	102	Specific	296.78	127.32	127.32	4.04	15	>sp|Q7LGA3|HS2ST_HUMAN Heparan sulfate 2-O-sulfotransferase 1 OS=Homo sapiens OX=9606 GN=HS2ST1 PE=1 SV=1	4219	2D_IGP_A_R1.5654.5654.3	controllerType=0 controllerNumber=1 scan=5654	24.4395
K.N[+2861.000]ITIVTGAPR.H	HexNAc(5)Hex(6)NeuAc(3)	N[+2861]	1301.54	3	3902.61	3902.61	0	0.9	265	Specific	297.47	108.64	108.64	3.65	55	>sp|P26006|ITA3_HUMAN Integrin alpha-3 OS=Homo sapiens OX=9606 GN=ITGA3 PE=1 SV=5	6507	2D_IGP_A_R1.12753.12753.3	controllerType=0 controllerNumber=1 scan=12753	55.0245
R.VQPFN[+1403.507]VTQGK.Y	HexNAc(3)Hex(4)Fuc(1)	N[+1404]	1261.06	2	2521.11	2521.11	0	0.7	352	Specific	298.51	183.03	183.03	4.8	84	>sp|P13473|LAMP2_HUMAN Lysosome-associated membrane glycoprotein 2 OS=Homo sapiens OX=9606 GN=LAMP2 PE=1 SV=2	6694	2D_IGP_A_R1.7807.7807.2	controllerType=0 controllerNumber=1 scan=7807	33.8224
K.NN[+1768.640]HTASILDR.M	HexNAc(4)Hex(5)Fuc(1)	N[+1769]	970.41	3	2909.21	2909.22	0	-0.3	129	Specific	299.51	78.74	78.74	3.66	34	>sp|P08962|CD63_HUMAN CD63 antigen OS=Homo sapiens OX=9606 GN=CD63 PE=1 SV=2	5151	2D_IGP_A_R1.4737.4737.3	controllerType=0 controllerNumber=1 scan=4737	20.4836
K.N[+2220.767]ITIVTGAPR.H	HexNAc(4)Hex(5)NeuAc(1)NeuGc(1)	N[+2221]	1088.13	3	3262.38	3262.37	0	1.1	265	Specific	300.09	156.63	156.63	4.48	55	>sp|P26006|ITA3_HUMAN Integrin alpha-3 OS=Homo sapiens OX=9606 GN=ITGA3 PE=1 SV=5	6507	2D_IGP_A_R1.11699.11699.3	controllerType=0 controllerNumber=1 scan=11699	50.545
K.NN[+3446.227]HTASILDR.M	HexNAc(7)Hex(8)Fuc(1)NeuAc(2)	N[+3446]	1529.94	3	4587.81	4586.8	1	1.7	129	Specific	300.18	104.53	97.65	3.65	34	>sp|P08962|CD63_HUMAN CD63 antigen OS=Homo sapiens OX=9606 GN=CD63 PE=1 SV=2	5151	2D_IGP_A_R1.5957.5957.3	controllerType=0 controllerNumber=1 scan=5957	25.7594
K.LN[+2116.756]M[+15.995]TPEEAER.W	HexNAc(5)Hex(5)NeuAc(1)	M[+16], N[+2117]	1108.11	3	3322.3	3322.3	0	0.2	360	Specific	301.08	67.34	67.34	2.48	2	>sp|P60228|EIF3E_HUMAN Eukaryotic translation initiation factor 3 subunit E OS=Homo sapiens OX=9606 GN=EIF3E PE=1 SV=1	19921	2D_IGP_A_R1.3617.3617.3	controllerType=0 controllerNumber=1 scan=3617	15.6256
K.TIKN[+1548.545]C[+57.021]SQDFK.K	HexNAc(3)Hex(4)NeuAc(1)	C[+57], N[+1549]	930.385	3	2789.14	2789.14	0	-0.8	106	Specific	303.43	21.8	21.8	1.29	10	>sp|Q9BXT8|RNF17_HUMAN RING finger protein 17 OS=Homo sapiens OX=9606 GN=RNF17 PE=1 SV=3	17923	2D_IGP_A_R1.9797.9797.3	controllerType=0 controllerNumber=1 scan=9797	42.451
K.NN[+2336.851]HTASILDR.M	HexNAc(6)Hex(6)Fuc(1)	N[+2337]	1159.81	3	3477.43	3477.43	0	0.7	129	Specific	307.21	107.87	107.87	4.38	34	>sp|P08962|CD63_HUMAN CD63 antigen OS=Homo sapiens OX=9606 GN=CD63 PE=1 SV=2	5151	2D_IGP_A_R1.4543.4543.3	controllerType=0 controllerNumber=1 scan=4543	19.6406
K.NN[+2789.999]HTASILDR.M	HexNAc(6)Hex(7)Fuc(1)NeuAc(1)	N[+2790]	1310.86	3	3930.57	3930.57	0	-2.1	129	Specific	309.02	107.01	107.01	2.9	34	>sp|P08962|CD63_HUMAN CD63 antigen OS=Homo sapiens OX=9606 GN=CD63 PE=1 SV=2	5151	2D_IGP_A_R1.5277.5277.3	controllerType=0 controllerNumber=1 scan=5277	22.8324
K.ENQN[+2059.735]HSYSLK.S	HexNAc(4)Hex(5)Fuc(1)NeuAc(1)	N[+2060]	1093.77	3	3279.31	3279.31	0	0.6	942	Specific	309.79	33.98	33.98	2.87	22	>sp|P06756|ITAV_HUMAN Integrin alpha-V OS=Homo sapiens OX=9606 GN=ITGAV PE=1 SV=2	6597	2D_IGP_A_R1.3655.3655.3	controllerType=0 controllerNumber=1 scan=3655	15.7922
K.NN[+2627.947]HTASILDR.M	HexNAc(6)Hex(6)Fuc(1)NeuAc(1)	N[+2628]	1256.84	3	3768.52	3768.52	0	-1	129	Specific	314.22	99.38	99.38	3.97	34	>sp|P08962|CD63_HUMAN CD63 antigen OS=Homo sapiens OX=9606 GN=CD63 PE=1 SV=2	5151	2D_IGP_A_R1.5455.5455.3	controllerType=0 controllerNumber=1 scan=5455	23.5951
M.[+42.011]AAN[+2043.740]YSSTSTR.R	HexNAc(4)Hex(4)Fuc(2)NeuAc(1)	.[42], N[+2044]	1048.41	3	3143.22	3143.24	0	-7.2	2	NRagged	317.6	142.93	142.93	1.23	1	>sp|Q9BTV4|TMM43_HUMAN Transmembrane protein 43 OS=Homo sapiens OX=9606 GN=TMEM43 PE=1 SV=1	15261	2D_IGP_A_R1.4223.4223.3	controllerType=0 controllerNumber=1 scan=4223	18.2495
R.YVQN[+2059.735]GTYTVK.I	HexNAc(4)Hex(5)Fuc(1)NeuAc(1)	N[+2060]	1078.11	3	3232.33	3232.33	0	-0.5	459	Specific	321.08	94.81	94.81	2.45	15	>sp|Q14126|DSG2_HUMAN Desmoglein-2 OS=Homo sapiens OX=9606 GN=DSG2 PE=1 SV=2	1442	2D_IGP_A_R1.6234.6234.3	controllerType=0 controllerNumber=1 scan=6234	26.9788
K.NN[+2262.814]HTASILDR.M	HexNAc(5)Hex(5)Fuc(1)NeuAc(1)	N[+2263]	1135.14	3	3403.39	3403.39	0	0.3	129	Specific	323.56	30.03	30.03	2.88	34	>sp|P08962|CD63_HUMAN CD63 antigen OS=Homo sapiens OX=9606 GN=CD63 PE=1 SV=2	5151	2D_IGP_A_R1.5612.5612.3	controllerType=0 controllerNumber=1 scan=5612	24.2578
K.EQYIHEN[+1864.634]YSR.A	HexNAc(2)Hex(9)	N[+1865]	1068.42	3	3203.24	3203.24	0	-0.1	542	Specific	329.76	229.56	229.56	4.23	13	>sp|O60568|PLOD3_HUMAN Multifunctional procollagen lysine hydroxylase and glycosyltransferase LH3 OS=Homo sapiens OX=9606 GN=PLOD3 PE=1 SV=1	10856	2D_IGP_A_R1.5019.5019.2	controllerType=0 controllerNumber=1 scan=5019	21.7143
K.C[+57.021]QEAIN[+1622.582]ATC[+57.021]K.G	HexNAc(4)Hex(5)	C[+57]*2, N[+1623]	1409.06	2	2817.1	2817.11	0	-0.9	534	Specific	337.65	154.68	154.68	4.38	19	>sp|P78536|ADA17_HUMAN Disintegrin and metalloproteinase domain-containing protein 17 OS=Homo sapiens OX=9606 GN=ADAM17 PE=1 SV=1	606	2D_IGP_A_R1.3439.3439.2	controllerType=0 controllerNumber=1 scan=3439	14.8756
R.EAIN[+1540.529]ITLDHK.C	HexNAc(2)Hex(7)	N[+1541]	898.721	3	2694.15	2694.15	0	0	206	Specific	338.34	186.15	186.15	5.04	11	>sp|O00469|PLOD2_HUMAN Procollagen-lysine,2-oxoglutarate 5-dioxygenase 2 OS=Homo sapiens OX=9606 GN=PLOD2 PE=1 SV=2	15649	2D_IGP_A_R1.8953.8953.3	controllerType=0 controllerNumber=1 scan=8953	38.8062
R.SEQLVN[+2026.687]FTGK.A	HexNAc(2)Hex(10)	N[+2027]	1575.14	2	3149.27	3149.27	0	0.2	181	Specific	342.72	175.53	175.53	4.94	2	>sp|Q9BVX2|T106C_HUMAN Transmembrane protein 106C OS=Homo sapiens OX=9606 GN=TMEM106C PE=1 SV=1	18267	2D_IGP_A_R1.9453.9453.2	controllerType=0 controllerNumber=1 scan=9453	40.9761
R.RN[+1864.634]QSLSLLYK.V	HexNAc(2)Hex(9)	N[+1865]	1029.45	3	3086.33	3086.33	0	0.1	540	Specific	345.95	122.08	122.08	4.67	6	>sp|Q06481|APLP2_HUMAN Amyloid-like protein 2 OS=Homo sapiens OX=9606 GN=APLP2 PE=1 SV=2	584	2D_IGP_A_R1.8376.8376.3	controllerType=0 controllerNumber=1 scan=8376	36.3007
R.N[+1378.476]C[+57.021]SFEDDNIR.S	HexNAc(2)Hex(6)	C[+57], N[+1378]	883.335	3	2647.99	2647.99	0	-0.5	387	Specific	346.73	286.09	286.09	4.95	6	>sp|Q4G148|GXLT1_HUMAN Glucoside xylosyltransferase 1 OS=Homo sapiens OX=9606 GN=GXYLT1 PE=1 SV=2	11558	2D_IGP_A_R1.6495.6495.3	controllerType=0 controllerNumber=1 scan=6495	28.1153
R.VQPFN[+1768.640]VTQGK.Y	HexNAc(4)Hex(5)Fuc(1)	N[+1769]	962.751	3	2886.24	2886.24	0	-0.3	352	Specific	347.66	171.82	171.82	4.67	84	>sp|P13473|LAMP2_HUMAN Lysosome-associated membrane glycoprotein 2 OS=Homo sapiens OX=9606 GN=LAMP2 PE=1 SV=2	6694	2D_IGP_A_R1.7982.7982.3	controllerType=0 controllerNumber=1 scan=7982	34.5834
R.FINYN[+1540.529]QTVSR.M	HexNAc(2)Hex(7)	N[+1541]	1391.58	2	2782.16	2782.16	0	1.2	909	Specific	349.8	132.99	132.99	4.67	6	>sp|Q8N766|EMC1_HUMAN ER membrane protein complex subunit 1 OS=Homo sapiens OX=9606 GN=EMC1 PE=1 SV=1	4991	2D_IGP_A_R1.8292.8292.2	controllerType=0 controllerNumber=1 scan=8292	35.9408
K.GEYFVN[+1864.634]VTTR.I	HexNAc(2)Hex(9)	N[+1865]	1525.62	2	3050.22	3050.22	0	-0.2	1069	Specific	351.9	154.94	154.94	4.78	16	>sp|P17301|ITA2_HUMAN Integrin alpha-2 OS=Homo sapiens OX=9606 GN=ITGA2 PE=1 SV=1	3912	2D_IGP_A_R1.10581.10581.2	controllerType=0 controllerNumber=1 scan=10581	45.8225
K.N[+1606.587]QSVPLSC[+57.021]C[+57.021]R.E	HexNAc(4)Hex(4)Fuc(1)	C[+57]*2, N[+1607]	943.05	3	2827.14	2827.14	0	-0.5	167	Specific	352.17	134.2	134.2	2.45	26	>sp|O60637|TSN3_HUMAN Tetraspanin-3 OS=Homo sapiens OX=9606 GN=TSPAN3 PE=2 SV=1	16532	2D_IGP_A_R1.5546.5546.3	controllerType=0 controllerNumber=1 scan=5546	23.9688
K.NN[+2279.830]HTASILDR.M	HexNAc(5)Hex(6)Fuc(2)	N[+2280]	1140.81	3	3420.41	3420.41	0	0.2	129	Specific	354	203.08	203.08	5.01	34	>sp|P08962|CD63_HUMAN CD63 antigen OS=Homo sapiens OX=9606 GN=CD63 PE=1 SV=2	5151	2D_IGP_A_R1.4695.4695.3	controllerType=0 controllerNumber=1 scan=4695	20.3025
R.RN[+1702.581]QSLSLLYK.V	HexNAc(2)Hex(8)	N[+1703]	975.431	3	2924.28	2924.28	0	0.7	540	Specific	354.02	271.32	271.32	5.23	6	>sp|Q06481|APLP2_HUMAN Amyloid-like protein 2 OS=Homo sapiens OX=9606 GN=APLP2 PE=1 SV=2	584	2D_IGP_A_R1.8437.8437.3	controllerType=0 controllerNumber=1 scan=8437	36.5658
K.N[+2498.904]QSVPLSC[+57.021]C[+57.021]R.E	HexNAc(6)Hex(7)Fuc(1)	C[+57]*2, N[+2499]	1240.49	3	3719.46	3719.45	0	1.1	167	Specific	354.39	132.88	132.88	4.4	26	>sp|O60637|TSN3_HUMAN Tetraspanin-3 OS=Homo sapiens OX=9606 GN=TSPAN3 PE=2 SV=1	16532	2D_IGP_A_R1.5149.5149.3	controllerType=0 controllerNumber=1 scan=5149	22.2773
K.NN[+3155.132]HTASILDR.M	HexNAc(7)Hex(8)Fuc(1)NeuAc(1)	N[+3155]	1432.57	3	4295.71	4295.71	0	0.6	129	Specific	354.98	185.74	185.74	5.07	34	>sp|P08962|CD63_HUMAN CD63 antigen OS=Homo sapiens OX=9606 GN=CD63 PE=1 SV=2	5151	2D_IGP_A_R1.5214.5214.3	controllerType=0 controllerNumber=1 scan=5214	22.5616
K.N[+2352.846]QSVPLSC[+57.021]C[+57.021]R.E	HexNAc(6)Hex(7)	C[+57]*2, N[+2353]	1191.8	3	3573.4	3573.4	0	-0.1	167	Specific	356.46	212.17	212.17	4.74	26	>sp|O60637|TSN3_HUMAN Tetraspanin-3 OS=Homo sapiens OX=9606 GN=TSPAN3 PE=2 SV=1	16532	2D_IGP_A_R1.5061.5061.3	controllerType=0 controllerNumber=1 scan=5061	21.8952
R.EQIN[+1216.423]ITLDHR.C	HexNAc(2)Hex(5)	N[+1216]	819.029	3	2455.07	2455.07	0	0.7	194	Specific	359.82	125.24	125.24	3.12	14	>sp|Q02809|PLOD1_HUMAN Procollagen-lysine,2-oxoglutarate 5-dioxygenase 1 OS=Homo sapiens OX=9606 GN=PLOD1 PE=1 SV=2	10199	2D_IGP_A_R1.9206.9206.3	controllerType=0 controllerNumber=1 scan=9206	39.9016
R.SEQLVN[+1378.476]FTGK.A	HexNAc(2)Hex(6)	N[+1378]	1251.03	2	2501.06	2501.05	0	1.2	181	Specific	360.03	168.6	168.6	5	2	>sp|Q9BVX2|T106C_HUMAN Transmembrane protein 106C OS=Homo sapiens OX=9606 GN=TMEM106C PE=1 SV=1	18267	2D_IGP_A_R1.9707.9707.2	controllerType=0 controllerNumber=1 scan=9707	42.0624
K.N[+2059.735]VTMGQSSAR.M	HexNAc(4)Hex(5)Fuc(1)NeuAc(1)	N[+2060]	1555.62	2	3110.24	3110.23	0	0.7	371	Specific	360.81	29.74	29.74	3.05	22	>sp|P48960|CD97_HUMAN CD97 antigen OS=Homo sapiens OX=9606 GN=CD97 PE=1 SV=4	8146	2D_IGP_A_R1.3894.3894.2	controllerType=0 controllerNumber=1 scan=3894	16.8177
K.N[+2059.735]VTMGQSSAR.M	HexNAc(4)Hex(5)Fuc(1)NeuAc(1)	N[+2060]	1037.42	3	3110.24	3110.23	0	0.4	371	Specific	362.51	129.57	129.57	4.46	22	>sp|P48960|CD97_HUMAN CD97 antigen OS=Homo sapiens OX=9606 GN=CD97 PE=1 SV=4	8146	2D_IGP_A_R1.3897.3897.3	controllerType=0 controllerNumber=1 scan=3897	16.828
K.LGIYADVGN[+2026.687]K.T	HexNAc(2)Hex(10)	N[+2027]	1538.63	2	3076.25	3076.25	0	-0.5	131	Specific	365.06	195.8	195.8	5.14	4	>sp|P06280|AGAL_HUMAN Alpha-galactosidase A OS=Homo sapiens OX=9606 GN=GLA PE=1 SV=1	202	2D_IGP_A_R1.8888.8888.2	controllerType=0 controllerNumber=1 scan=8888	38.5241
R.N[+1540.529]VTHHVSVTK.Q	HexNAc(2)Hex(7)	N[+1541]	888.049	3	2662.13	2662.13	0	-0.6	588	Specific	366.29	186.88	186.88	4.41	5	>sp|O94901|SUN1_HUMAN SUN domain-containing protein 1 OS=Homo sapiens OX=9606 GN=SUN1 PE=1 SV=3	14458	2D_IGP_A_R1.1886.1886.3	controllerType=0 controllerNumber=1 scan=1886	8.1421
R.VQPFN[+2643.941]VTQGK.Y	HexNAc(6)Hex(7)NeuAc(1)	N[+2644]	1254.52	3	3761.54	3761.54	0	0.2	352	Specific	367.13	183.41	183.41	4.87	84	>sp|P13473|LAMP2_HUMAN Lysosome-associated membrane glycoprotein 2 OS=Homo sapiens OX=9606 GN=LAMP2 PE=1 SV=2	6694	2D_IGP_A_R1.8775.8775.3	controllerType=0 controllerNumber=1 scan=8775	38.031
R.N[+1444.534]YSDTPPTSK.S	HexNAc(4)Hex(3)Fuc(1)	N[+1445]	1277.53	2	2554.05	2554.04	0	0.4	81	Specific	369.38	185.35	185.35	5.14	10	>sp|Q9GZX9|TWSG1_HUMAN Twisted gastrulation protein homolog 1 OS=Homo sapiens OX=9606 GN=TWSG1 PE=1 SV=1	18509	2D_IGP_A_R1.3717.3717.2	controllerType=0 controllerNumber=1 scan=3717	16.0591
K.NN[+1702.581]ESLDEGLR.L	HexNAc(2)Hex(8)	N[+1703]	1425.06	2	2849.12	2849.12	0	0	504	Specific	374.11	196.04	196.04	5.14	28	>sp|Q86SQ4|AGRG6_HUMAN Adhesion G-protein coupled receptor G6 OS=Homo sapiens OX=9606 GN=ADGRG6 PE=1 SV=3	642	2D_IGP_A_R1.5629.5629.2	controllerType=0 controllerNumber=1 scan=5629	24.3296
K.N[+2424.867]QSVPLSC[+57.021]C[+57.021]R.E	HexNAc(5)Hex(6)Fuc(1)NeuAc(1)	C[+57]*2, N[+2425]	1215.81	3	3645.42	3645.42	0	1	167	Specific	374.74	171.15	171.15	4.73	26	>sp|O60637|TSN3_HUMAN Tetraspanin-3 OS=Homo sapiens OX=9606 GN=TSPAN3 PE=2 SV=1	16532	2D_IGP_A_R1.6093.6093.3	controllerType=0 controllerNumber=1 scan=6093	26.3624
R.GHTLTLN[+1702.581]FTR.N	HexNAc(2)Hex(8)	N[+1703]	954.739	3	2862.2	2862.2	0	-0.7	97	Specific	375.01	267.51	267.51	4.93	56	>sp|P11279|LAMP1_HUMAN Lysosome-associated membrane glycoprotein 1 OS=Homo sapiens OX=9606 GN=LAMP1 PE=1 SV=3	4405	2D_IGP_A_R1.10570.10570.3	controllerType=0 controllerNumber=1 scan=10570	45.7749
R.N[+1216.423]NSNNFDLNR.N	HexNAc(2)Hex(5)	N[+1216]	1212.49	2	2423.97	2423.97	0	-0.3	626	Specific	375.11	167.97	167.97	5.01	21	>sp|O75976|CBPD_HUMAN Carboxypeptidase D OS=Homo sapiens OX=9606 GN=CPD PE=1 SV=2	3458	2D_IGP_A_R1.5764.5764.2	controllerType=0 controllerNumber=1 scan=5764	24.9186
R.RN[+2350.830]QSLSLLYK.V	HexNAc(4)Hex(5)Fuc(1)NeuAc(2)	N[+2351]	1191.51	3	3572.53	3572.53	0	0.5	540	Specific	380.84	197.52	197.52	5.28	6	>sp|Q06481|APLP2_HUMAN Amyloid-like protein 2 OS=Homo sapiens OX=9606 GN=APLP2 PE=1 SV=2	584	2D_IGP_A_R1.11327.11327.3	controllerType=0 controllerNumber=1 scan=11327	48.9473
R.RN[+2350.830]QSLSLLYK.V	HexNAc(4)Hex(5)Fuc(1)NeuAc(2)	N[+2351]	1191.51	3	3572.52	3572.53	0	-0.3	540	Specific	381.84	188.52	188.52	5.29	6	>sp|Q06481|APLP2_HUMAN Amyloid-like protein 2 OS=Homo sapiens OX=9606 GN=APLP2 PE=1 SV=2	584	2D_IGP_A_R1.11422.11422.3	controllerType=0 controllerNumber=1 scan=11422	49.3557
R.N[+1872.651]NSNNFDLNR.N	HexNAc(3)Hex(6)NeuAc(1)	N[+1873]	1027.4	3	3080.2	3080.2	0	0.1	626	Specific	387.32	82.77	82.77	4.32	21	>sp|O75976|CBPD_HUMAN Carboxypeptidase D OS=Homo sapiens OX=9606 GN=CPD PE=1 SV=2	3458	2D_IGP_A_R1.6737.6737.3	controllerType=0 controllerNumber=1 scan=6737	29.1704
K.N[+1864.634]ISGALEAFR.Q	HexNAc(2)Hex(9)	N[+1865]	1471.61	2	2942.21	2942.2	0	3.1	704	Specific	389.31	119.65	119.65	1.92	1	>sp|Q96AE7|TTC17_HUMAN Tetratricopeptide repeat protein 17 OS=Homo sapiens OX=9606 GN=TTC17 PE=1 SV=1	17770	2D_IGP_A_R1.13891.13891.2	controllerType=0 controllerNumber=1 scan=13891	59.7622
K.N[+2498.904]QSVPLSC[+57.021]C[+57.021]R.E	HexNAc(6)Hex(7)Fuc(1)	C[+57]*2, N[+2499]	1240.49	3	3719.46	3719.45	0	0.4	167	Specific	390.38	172.69	172.69	4.88	26	>sp|O60637|TSN3_HUMAN Tetraspanin-3 OS=Homo sapiens OX=9606 GN=TSPAN3 PE=2 SV=1	16532	2D_IGP_A_R1.5142.5142.3	controllerType=0 controllerNumber=1 scan=5142	22.248
R.N[+1913.677]NSNNFDLNR.N	HexNAc(4)Hex(5)NeuAc(1)	N[+1914]	1041.08	3	3121.22	3121.22	0	0.7	626	Specific	391.28	53.94	53.94	3.57	21	>sp|O75976|CBPD_HUMAN Carboxypeptidase D OS=Homo sapiens OX=9606 GN=CPD PE=1 SV=2	3458	2D_IGP_A_R1.6830.6830.3	controllerType=0 controllerNumber=1 scan=6830	29.5756
K.NN[+2133.772]HTASILDR.M	HexNAc(5)Hex(6)Fuc(1)	N[+2134]	1092.12	3	3274.35	3274.35	0	-0.2	129	Specific	395.79	132.61	132.61	4.89	34	>sp|P08962|CD63_HUMAN CD63 antigen OS=Homo sapiens OX=9606 GN=CD63 PE=1 SV=2	5151	2D_IGP_A_R1.4498.4498.3	controllerType=0 controllerNumber=1 scan=4498	19.4428
K.N[+2133.772]QSVPLSC[+57.021]C[+57.021]R.E	HexNAc(5)Hex(6)Fuc(1)	C[+57]*2, N[+2134]	1118.78	3	3354.32	3354.32	0	0.5	167	Specific	398.55	182.13	182.13	5.01	26	>sp|O60637|TSN3_HUMAN Tetraspanin-3 OS=Homo sapiens OX=9606 GN=TSPAN3 PE=2 SV=1	16532	2D_IGP_A_R1.5397.5397.3	controllerType=0 controllerNumber=1 scan=5397	23.3446
K.C[+57.021]QEAIN[+1914.697]ATC[+57.021]K.G	HexNAc(4)Hex(5)Fuc(2)	C[+57]*2, N[+1915]	1037.07	3	3109.2	3109.22	0	-5.5	534	Specific	398.81	304.89	304.89	4.26	19	>sp|P78536|ADA17_HUMAN Disintegrin and metalloproteinase domain-containing protein 17 OS=Homo sapiens OX=9606 GN=ADAM17 PE=1 SV=1	606	2D_IGP_A_R1.4096.4096.3	controllerType=0 controllerNumber=1 scan=4096	17.7011
K.N[+2569.905]ITIVTGAPR.H	HexNAc(5)Hex(5)Fuc(1)NeuAc(1)NeuGc(1)	N[+2570]	1204.51	3	3611.51	3611.51	0	0.9	265	Specific	401.16	221.31	221.31	5	55	>sp|P26006|ITA3_HUMAN Integrin alpha-3 OS=Homo sapiens OX=9606 GN=ITGA3 PE=1 SV=5	6507	2D_IGP_A_R1.11539.11539.3	controllerType=0 controllerNumber=1 scan=11539	49.8608
K.N[+2059.735]VTMGQSSAR.M	HexNAc(4)Hex(5)Fuc(1)NeuAc(1)	N[+2060]	1037.42	3	3110.24	3110.23	0	0.1	371	Specific	404.5	107.45	107.45	4.34	22	>sp|P48960|CD97_HUMAN CD97 antigen OS=Homo sapiens OX=9606 GN=CD97 PE=1 SV=4	8146	2D_IGP_A_R1.3757.3757.3	controllerType=0 controllerNumber=1 scan=3757	16.2301
R.QRYPAN[+1864.634]C[+57.021]TVR.D	HexNAc(2)Hex(9)	C[+57], N[+1865]	1043.76	3	3129.26	3129.26	0	0.4	152	Specific	404.62	218.13	218.13	4.29	11	>sp|Q9BRN9|TM2D3_HUMAN TM2 domain-containing protein 3 OS=Homo sapiens OX=9606 GN=TM2D3 PE=2 SV=2	3267	2D_IGP_A_R1.3047.3047.3	controllerType=0 controllerNumber=1 scan=3047	13.1711
K.NN[+1914.697]HTASILDR.M	HexNAc(4)Hex(5)Fuc(2)	N[+1915]	1019.1	3	3055.27	3055.27	0	-0.1	129	Specific	404.87	145.47	145.47	4.98	34	>sp|P08962|CD63_HUMAN CD63 antigen OS=Homo sapiens OX=9606 GN=CD63 PE=1 SV=2	5151	2D_IGP_A_R1.4739.4739.3	controllerType=0 controllerNumber=1 scan=4739	20.4937
K.GPTN[+1702.581]NTC[+57.021]VVR.T	HexNAc(2)Hex(8)	C[+57], N[+1703]	1410.57	2	2820.13	2820.12	0	1.7	1438	Specific	406.51	214.8	214.8	4.69	11	>sp|Q8TEM1|PO210_HUMAN Nuclear pore membrane glycoprotein 210 OS=Homo sapiens OX=9606 GN=NUP210 PE=1 SV=3	3187	2D_IGP_A_R1.3264.3264.2	controllerType=0 controllerNumber=1 scan=3264	14.1121
R.NYFLVN[+1702.581]GTSR.E	HexNAc(2)Hex(8)	N[+1703]	1437.09	2	2873.18	2873.17	0	1.5	190	Specific	407.08	174.81	174.81	3.8	1	>sp|P15509|CSF2R_HUMAN Granulocyte-macrophage colony-stimulating factor receptor subunit alpha OS=Homo sapiens OX=9606 GN=CSF2RA PE=1 SV=1	5252	2D_IGP_A_R1.10173.10173.2	controllerType=0 controllerNumber=1 scan=10173	44.0855
K.N[+1419.502]QSVPLSC[+57.021]C[+57.021]R.E	HexNAc(3)Hex(5)	C[+57]*2, N[+1420]	880.689	3	2640.05	2640.05	0	-0.3	167	Specific	409.96	274.14	274.14	5.16	26	>sp|O60637|TSN3_HUMAN Tetraspanin-3 OS=Homo sapiens OX=9606 GN=TSPAN3 PE=2 SV=1	16532	2D_IGP_A_R1.5390.5390.3	controllerType=0 controllerNumber=1 scan=5390	23.316
R.N[+1378.476]NSNNFDLNR.N	HexNAc(2)Hex(6)	N[+1378]	1293.51	2	2586.02	2586.02	0	0	626	Specific	410.75	194.6	194.6	5.28	21	>sp|O75976|CBPD_HUMAN Carboxypeptidase D OS=Homo sapiens OX=9606 GN=CPD PE=1 SV=2	3458	2D_IGP_A_R1.5630.5630.2	controllerType=0 controllerNumber=1 scan=5630	24.3349
R.GHTLTLN[+1710.598]FTR.N	HexNAc(3)Hex(5)NeuAc(1)	N[+1711]	957.412	3	2870.22	2870.22	0	1	97	Specific	411.69	188.93	188.93	5.27	56	>sp|P11279|LAMP1_HUMAN Lysosome-associated membrane glycoprotein 1 OS=Homo sapiens OX=9606 GN=LAMP1 PE=1 SV=3	4405	2D_IGP_A_R1.12296.12296.3	controllerType=0 controllerNumber=1 scan=12296	53.0789
K.LGIYADVGN[+1702.581]K.T	HexNAc(2)Hex(8)	N[+1703]	1376.58	2	2752.15	2752.14	0	1.8	131	Specific	414.17	271.07	271.07	4.91	4	>sp|P06280|AGAL_HUMAN Alpha-galactosidase A OS=Homo sapiens OX=9606 GN=GLA PE=1 SV=1	202	2D_IGP_A_R1.8976.8976.2	controllerType=0 controllerNumber=1 scan=8976	38.9062
K.N[+1864.634]ITIVTGAPR.H	HexNAc(2)Hex(9)	N[+1865]	969.418	3	2906.24	2906.24	0	0.6	265	Specific	414.75	154.69	154.69	4.71	55	>sp|P26006|ITA3_HUMAN Integrin alpha-3 OS=Homo sapiens OX=9606 GN=ITGA3 PE=1 SV=5	6507	2D_IGP_A_R1.8916.8916.3	controllerType=0 controllerNumber=1 scan=8916	38.6446
K.NIN[+1864.634]GTDPIQK.Y	HexNAc(2)Hex(9)	N[+1865]	1482.61	2	2964.21	2964.21	0	0.3	491	Specific	414.84	245.38	245.38	5.38	4	>sp|Q4KMQ2|ANO6_HUMAN Anoctamin-6 OS=Homo sapiens OX=9606 GN=ANO6 PE=1 SV=2	7035	2D_IGP_A_R1.5296.5296.2	controllerType=0 controllerNumber=1 scan=5296	22.9177
K.N[+2026.687]ITIVTGAPR.H	HexNAc(2)Hex(10)	N[+2027]	1534.65	2	3068.29	3068.29	0	-1.3	265	Specific	417.05	176.32	176.32	4.77	55	>sp|P26006|ITA3_HUMAN Integrin alpha-3 OS=Homo sapiens OX=9606 GN=ITGA3 PE=1 SV=5	6507	2D_IGP_A_R1.8899.8899.2	controllerType=0 controllerNumber=1 scan=8899	38.5719
R.SAEFFN[+1540.529]YTVR.T	HexNAc(2)Hex(7)	N[+1541]	1387.57	2	2774.12	2774.12	0	1.6	58	Specific	419.43	281.02	281.02	4.9	13	>sp|O60568|PLOD3_HUMAN Multifunctional procollagen lysine hydroxylase and glycosyltransferase LH3 OS=Homo sapiens OX=9606 GN=PLOD3 PE=1 SV=1	10856	2D_IGP_A_R1.13716.13716.2	controllerType=0 controllerNumber=1 scan=13716	59.0065
K.NN[+1647.613]HTASILDR.M	HexNAc(5)Hex(3)Fuc(1)	N[+1648]	930.068	3	2788.19	2788.19	0	0	129	Specific	419.48	183.07	183.07	5.28	34	>sp|P08962|CD63_HUMAN CD63 antigen OS=Homo sapiens OX=9606 GN=CD63 PE=1 SV=2	5151	2D_IGP_A_R1.4755.4755.3	controllerType=0 controllerNumber=1 scan=4755	20.5643
K.NN[+3155.132]HTASILDR.M	HexNAc(7)Hex(8)Fuc(1)NeuAc(1)	N[+3155]	1432.57	3	4295.71	4295.71	0	0.6	129	Specific	419.81	202.07	202.07	5.21	34	>sp|P08962|CD63_HUMAN CD63 antigen OS=Homo sapiens OX=9606 GN=CD63 PE=1 SV=2	5151	2D_IGP_A_R1.5291.5291.3	controllerType=0 controllerNumber=1 scan=5291	22.8947
K.N[+1710.598]QSVPLSC[+57.021]C[+57.021]R.E	HexNAc(3)Hex(5)NeuAc(1)	C[+57]*2, N[+1711]	977.721	3	2931.15	2931.15	0	-0.6	167	Specific	420.88	158.58	158.58	4.77	26	>sp|O60637|TSN3_HUMAN Tetraspanin-3 OS=Homo sapiens OX=9606 GN=TSPAN3 PE=2 SV=1	16532	2D_IGP_A_R1.6316.6316.3	controllerType=0 controllerNumber=1 scan=6316	27.3364
R.FANEYPN[+2350.830]ITR.L	HexNAc(4)Hex(5)Fuc(1)NeuAc(2)	N[+2351]	1192.48	3	3575.44	3575.43	0	1.3	516	Specific	421.97	260.4	260.4	5.21	21	>sp|O75976|CBPD_HUMAN Carboxypeptidase D OS=Homo sapiens OX=9606 GN=CPD PE=1 SV=2	3458	2D_IGP_A_R1.11958.11958.3	controllerType=0 controllerNumber=1 scan=11958	51.657
K.N[+2133.772]QSVPLSC[+57.021]C[+57.021]R.E	HexNAc(5)Hex(6)Fuc(1)	C[+57]*2, N[+2134]	1118.78	3	3354.32	3354.32	0	0.2	167	Specific	423.56	191.97	191.97	5.06	26	>sp|O60637|TSN3_HUMAN Tetraspanin-3 OS=Homo sapiens OX=9606 GN=TSPAN3 PE=2 SV=1	16532	2D_IGP_A_R1.5220.5220.3	controllerType=0 controllerNumber=1 scan=5220	22.5863
K.N[+2204.772]ITIVTGAPR.H	HexNAc(4)Hex(5)NeuAc(2)	N[+2205]	1082.8	3	3246.38	3246.38	0	0.7	265	Specific	424.52	256.5	256.5	5.16	55	>sp|P26006|ITA3_HUMAN Integrin alpha-3 OS=Homo sapiens OX=9606 GN=ITGA3 PE=1 SV=5	6507	2D_IGP_A_R1.11933.11933.3	controllerType=0 controllerNumber=1 scan=11933	51.5504
K.NIN[+1702.581]GTDPIQK.Y	HexNAc(2)Hex(8)	N[+1703]	1401.58	2	2802.15	2802.16	0	-0.4	491	Specific	427.2	274	274	5.49	4	>sp|Q4KMQ2|ANO6_HUMAN Anoctamin-6 OS=Homo sapiens OX=9606 GN=ANO6 PE=1 SV=2	7035	2D_IGP_A_R1.5342.5342.2	controllerType=0 controllerNumber=1 scan=5342	23.1138
R.FINYN[+1378.476]QTVSR.M	HexNAc(2)Hex(6)	N[+1378]	1310.56	2	2620.1	2620.1	0	0.1	909	Specific	430.26	188.69	188.69	5.34	6	>sp|Q8N766|EMC1_HUMAN ER membrane protein complex subunit 1 OS=Homo sapiens OX=9606 GN=EMC1 PE=1 SV=1	4991	2D_IGP_A_R1.8294.8294.2	controllerType=0 controllerNumber=1 scan=8294	35.95
K.NN[+2864.036]HTASILDR.M	HexNAc(7)Hex(8)Fuc(1)	N[+2864]	1335.54	3	4004.61	4004.61	0	0.5	129	Specific	430.58	229.32	229.32	5.33	34	>sp|P08962|CD63_HUMAN CD63 antigen OS=Homo sapiens OX=9606 GN=CD63 PE=1 SV=2	5151	2D_IGP_A_R1.4462.4462.3	controllerType=0 controllerNumber=1 scan=4462	19.2866
R.VQPFN[+2424.867]VTQGK.Y	HexNAc(5)Hex(6)Fuc(1)NeuAc(1)	N[+2425]	1181.49	3	3542.47	3542.47	0	0.4	352	Specific	431.26	197.82	197.82	5.06	84	>sp|P13473|LAMP2_HUMAN Lysosome-associated membrane glycoprotein 2 OS=Homo sapiens OX=9606 GN=LAMP2 PE=1 SV=2	6694	2D_IGP_A_R1.8945.8945.3	controllerType=0 controllerNumber=1 scan=8945	38.7723
K.N[+1864.634]VTMGQSSAR.M	HexNAc(2)Hex(9)	N[+1865]	1458.07	2	2915.13	2915.13	0	-1.4	371	Specific	431.87	189.81	189.81	4.96	22	>sp|P48960|CD97_HUMAN CD97 antigen OS=Homo sapiens OX=9606 GN=CD97 PE=1 SV=4	8146	2D_IGP_A_R1.2736.2736.2	controllerType=0 controllerNumber=1 scan=2736	11.8171
K.N[+1913.677]ITIVTGAPR.H	HexNAc(4)Hex(5)NeuAc(1)	N[+1914]	985.765	3	2955.28	2955.28	0	-0.4	265	Specific	434.21	252.6	252.6	5.17	55	>sp|P26006|ITA3_HUMAN Integrin alpha-3 OS=Homo sapiens OX=9606 GN=ITGA3 PE=1 SV=5	6507	2D_IGP_A_R1.10497.10497.3	controllerType=0 controllerNumber=1 scan=10497	45.4641
K.NN[+1971.719]HTASILDR.M	HexNAc(5)Hex(5)Fuc(1)	N[+1972]	1038.1	3	3112.3	3112.29	0	0.4	129	Specific	435.77	178.69	178.69	5.2	34	>sp|P08962|CD63_HUMAN CD63 antigen OS=Homo sapiens OX=9606 GN=CD63 PE=1 SV=2	5151	2D_IGP_A_R1.4649.4649.3	controllerType=0 controllerNumber=1 scan=4649	20.1024
K.GPTN[+1864.634]NTC[+57.021]VVR.T	HexNAc(2)Hex(9)	C[+57], N[+1865]	1491.59	2	2982.18	2982.18	0	0.6	1438	Specific	436.48	216.88	216.88	5.26	11	>sp|Q8TEM1|PO210_HUMAN Nuclear pore membrane glycoprotein 210 OS=Homo sapiens OX=9606 GN=NUP210 PE=1 SV=3	3187	2D_IGP_A_R1.3231.3231.2	controllerType=0 controllerNumber=1 scan=3231	13.9735
K.ENQN[+1581.555]HSYSLK.S	HexNAc(3)Hex(6)	N[+1582]	934.38	3	2801.12	2801.13	0	-0.1	942	Specific	437.77	225.69	225.69	5.34	22	>sp|P06756|ITAV_HUMAN Integrin alpha-V OS=Homo sapiens OX=9606 GN=ITGAV PE=1 SV=2	6597	2D_IGP_A_R1.2905.2905.3	controllerType=0 controllerNumber=1 scan=2905	12.5519
R.VQPFN[+1378.476]VTQGK.Y	HexNAc(2)Hex(6)	N[+1378]	832.695	3	2496.07	2496.08	0	-1.8	352	Specific	438.01	238.2	238.2	4.17	84	>sp|P13473|LAMP2_HUMAN Lysosome-associated membrane glycoprotein 2 OS=Homo sapiens OX=9606 GN=LAMP2 PE=1 SV=2	6694	2D_IGP_A_R1.7779.7779.3	controllerType=0 controllerNumber=1 scan=7779	33.6997
R.GHTLTLN[+1913.677]FTR.N	HexNAc(4)Hex(5)NeuAc(1)	N[+1914]	1025.11	3	3073.3	3073.3	0	0.5	97	Specific	439.18	147.49	147.49	5.04	56	>sp|P11279|LAMP1_HUMAN Lysosome-associated membrane glycoprotein 1 OS=Homo sapiens OX=9606 GN=LAMP1 PE=1 SV=3	4405	2D_IGP_A_R1.12174.12174.3	controllerType=0 controllerNumber=1 scan=12174	52.5798
K.HTNM[+15.995]N[+1702.581]LTQLK.V	HexNAc(2)Hex(8)	M[+16], N[+1703]	973.404	3	2918.2	2918.2	0	0.2	250	Specific	440.51	197.24	197.24	5.42	5	>sp|Q15165|PON2_HUMAN Serum paraoxonase/arylesterase 2 OS=Homo sapiens OX=9606 GN=PON2 PE=1 SV=4	9244	2D_IGP_A_R1.3996.3996.3	controllerType=0 controllerNumber=1 scan=3996	17.2568
R.N[+1710.598]NSNNFDLNR.N	HexNAc(3)Hex(5)NeuAc(1)	N[+1711]	973.385	3	2918.14	2918.14	0	-0.4	626	Specific	442.67	95.71	95.71	4.45	21	>sp|O75976|CBPD_HUMAN Carboxypeptidase D OS=Homo sapiens OX=9606 GN=CPD PE=1 SV=2	3458	2D_IGP_A_R1.6869.6869.3	controllerType=0 controllerNumber=1 scan=6869	29.7459
R.N[+1540.529]YSDTPPTSK.S	HexNAc(2)Hex(7)	N[+1541]	1325.52	2	2650.04	2650.04	0	-0.7	81	Specific	443.99	234.69	234.69	5.05	10	>sp|Q9GZX9|TWSG1_HUMAN Twisted gastrulation protein homolog 1 OS=Homo sapiens OX=9606 GN=TWSG1 PE=1 SV=1	18509	2D_IGP_A_R1.3281.3281.2	controllerType=0 controllerNumber=1 scan=3281	14.1865
R.QRYPAN[+1702.581]C[+57.021]TVR.D	HexNAc(2)Hex(8)	C[+57], N[+1703]	989.739	3	2967.2	2967.2	0	-0.2	152	Specific	445.36	212.37	212.37	4.44	11	>sp|Q9BRN9|TM2D3_HUMAN TM2 domain-containing protein 3 OS=Homo sapiens OX=9606 GN=TM2D3 PE=2 SV=2	3267	2D_IGP_A_R1.3062.3062.3	controllerType=0 controllerNumber=1 scan=3062	13.2378
K.VIN[+1702.581]SSSNC[+57.021]NR.V	HexNAc(2)Hex(8)	C[+57], N[+1703]	951.705	3	2853.1	2853.11	0	-2.4	622	Specific	445.81	157.17	157.17	2.87	2	>sp|Q92611|EDEM1_HUMAN ER degradation-enhancing alpha-mannosidase-like protein 1 OS=Homo sapiens OX=9606 GN=EDEM1 PE=1 SV=1	3693	2D_IGP_A_R1.1738.1738.3	controllerType=0 controllerNumber=1 scan=1738	7.503
K.SAEGTFFIN[+1864.634]K.T	HexNAc(2)Hex(9)	N[+1865]	1489.6	2	2978.19	2978.19	0	0.9	149	Specific	447.16	299.73	299.73	5.55	2	>sp|P06865|HEXA_HUMAN Beta-hexosaminidase subunit alpha OS=Homo sapiens OX=9606 GN=HEXA PE=1 SV=2	13346	2D_IGP_A_R1.10072.10072.2	controllerType=0 controllerNumber=1 scan=10072	43.6452
K.N[+2424.867]QSVPLSC[+57.021]C[+57.021]R.E	HexNAc(5)Hex(6)Fuc(1)NeuAc(1)	C[+57]*2, N[+2425]	1215.81	3	3645.42	3645.42	0	-0.6	167	Specific	447.62	175.64	175.64	5.01	26	>sp|O60637|TSN3_HUMAN Tetraspanin-3 OS=Homo sapiens OX=9606 GN=TSPAN3 PE=2 SV=1	16532	2D_IGP_A_R1.6248.6248.3	controllerType=0 controllerNumber=1 scan=6248	27.0405
R.EADN[+1864.634]HTAFIR.I	HexNAc(2)Hex(9)	N[+1865]	1013.4	3	3038.2	3038.2	0	-0.1	287	Specific	448.03	246.35	246.35	5.52	14	>sp|Q92545|TM131_HUMAN Transmembrane protein 131 OS=Homo sapiens OX=9606 GN=TMEM131 PE=1 SV=3	13901	2D_IGP_A_R1.4654.4654.3	controllerType=0 controllerNumber=1 scan=4654	20.1219
R.VQPFN[+2424.867]VTQGK.Y	HexNAc(5)Hex(6)Fuc(1)NeuAc(1)	N[+2425]	1181.5	3	3542.47	3542.47	0	1.5	352	Specific	448.95	272.13	272.13	4.78	84	>sp|P13473|LAMP2_HUMAN Lysosome-associated membrane glycoprotein 2 OS=Homo sapiens OX=9606 GN=LAMP2 PE=1 SV=2	6694	2D_IGP_A_R1.8965.8965.3	controllerType=0 controllerNumber=1 scan=8965	38.8587
K.N[+2059.735]ITIVTGAPR.H	HexNAc(4)Hex(5)Fuc(1)NeuAc(1)	N[+2060]	1034.45	3	3101.34	3101.34	0	0.1	265	Specific	448.97	200.74	200.74	5.08	55	>sp|P26006|ITA3_HUMAN Integrin alpha-3 OS=Homo sapiens OX=9606 GN=ITGA3 PE=1 SV=5	6507	2D_IGP_A_R1.10567.10567.3	controllerType=0 controllerNumber=1 scan=10567	45.7604
K.N[+2350.830]ITIVTGAPR.H	HexNAc(4)Hex(5)Fuc(1)NeuAc(2)	N[+2351]	1131.48	3	3392.44	3392.44	0	1	265	Specific	449.6	197.1	197.1	5.14	55	>sp|P26006|ITA3_HUMAN Integrin alpha-3 OS=Homo sapiens OX=9606 GN=ITGA3 PE=1 SV=5	6507	2D_IGP_A_R1.11890.11890.3	controllerType=0 controllerNumber=1 scan=11890	51.3701
K.NN[+2498.904]HTASILDR.M	HexNAc(6)Hex(7)Fuc(1)	N[+2499]	1213.83	3	3639.48	3639.48	0	-0.4	129	Specific	449.73	239.47	239.47	5.42	34	>sp|P08962|CD63_HUMAN CD63 antigen OS=Homo sapiens OX=9606 GN=CD63 PE=1 SV=2	5151	2D_IGP_A_R1.4463.4463.3	controllerType=0 controllerNumber=1 scan=4463	19.2918
R.RN[+2059.735]QSLSLLYK.V	HexNAc(4)Hex(5)Fuc(1)NeuAc(1)	N[+2060]	1094.48	3	3281.43	3281.43	0	0.3	540	Specific	449.97	154.05	154.05	4.11	6	>sp|Q06481|APLP2_HUMAN Amyloid-like protein 2 OS=Homo sapiens OX=9606 GN=APLP2 PE=1 SV=2	584	2D_IGP_A_R1.9964.9964.3	controllerType=0 controllerNumber=1 scan=9964	43.1757
R.VQPFN[+2311.819]VTQGK.Y	HexNAc(5)Hex(8)	N[+2312]	1143.81	3	3429.41	3429.42	0	-2	352	Specific	453.55	260.75	260.75	4.41	84	>sp|P13473|LAMP2_HUMAN Lysosome-associated membrane glycoprotein 2 OS=Homo sapiens OX=9606 GN=LAMP2 PE=1 SV=2	6694	2D_IGP_A_R1.7641.7641.3	controllerType=0 controllerNumber=1 scan=7641	33.1
K.GSN[+1864.634]YSEILDK.Y	HexNAc(2)Hex(9)	N[+1865]	1495.59	2	2990.18	2990.18	0	1.2	142	Specific	453.82	305.85	305.85	5.6	2	>sp|Q12841|FSTL1_HUMAN Follistatin-related protein 1 OS=Homo sapiens OX=9606 GN=FSTL1 PE=1 SV=1	6481	2D_IGP_A_R1.8824.8824.2	controllerType=0 controllerNumber=1 scan=8824	38.2449
K.EQYIHEN[+1444.534]YSR.A	HexNAc(4)Hex(3)Fuc(1)	N[+1445]	928.384	3	2783.14	2783.14	0	-1.9	542	Specific	454.02	294.67	294.67	4.67	13	>sp|O60568|PLOD3_HUMAN Multifunctional procollagen lysine hydroxylase and glycosyltransferase LH3 OS=Homo sapiens OX=9606 GN=PLOD3 PE=1 SV=1	10856	2D_IGP_A_R1.5386.5386.3	controllerType=0 controllerNumber=1 scan=5386	23.299
R.EQIN[+2026.687]ITLDHR.C	HexNAc(2)Hex(10)	N[+2027]	1089.12	3	3265.34	3265.34	0	0.4	194	Specific	454.3	225.73	225.73	5.41	14	>sp|Q02809|PLOD1_HUMAN Procollagen-lysine,2-oxoglutarate 5-dioxygenase 1 OS=Homo sapiens OX=9606 GN=PLOD1 PE=1 SV=2	10199	2D_IGP_A_R1.8919.8919.3	controllerType=0 controllerNumber=1 scan=8919	38.6584
K.N[+1768.640]QSVPLSC[+57.021]C[+57.021]R.E	HexNAc(4)Hex(5)Fuc(1)	C[+57]*2, N[+1769]	997.068	3	2989.19	2989.19	0	0.1	167	Specific	456.09	209.89	209.89	5.08	26	>sp|O60637|TSN3_HUMAN Tetraspanin-3 OS=Homo sapiens OX=9606 GN=TSPAN3 PE=2 SV=1	16532	2D_IGP_A_R1.5443.5443.3	controllerType=0 controllerNumber=1 scan=5443	23.5476
K.NN[+1768.640]HTASILDR.M	HexNAc(4)Hex(5)Fuc(1)	N[+1769]	970.409	3	2909.21	2909.22	0	-0.9	129	Specific	456.81	237.67	237.67	5.05	34	>sp|P08962|CD63_HUMAN CD63 antigen OS=Homo sapiens OX=9606 GN=CD63 PE=1 SV=2	5151	2D_IGP_A_R1.4626.4626.3	controllerType=0 controllerNumber=1 scan=4626	20.002
K.EQYIHEN[+1702.581]YSR.A	HexNAc(2)Hex(8)	N[+1703]	1014.4	3	3041.19	3041.19	0	0.7	542	Specific	459.52	379.53	379.53	6.05	13	>sp|O60568|PLOD3_HUMAN Multifunctional procollagen lysine hydroxylase and glycosyltransferase LH3 OS=Homo sapiens OX=9606 GN=PLOD3 PE=1 SV=1	10856	2D_IGP_A_R1.5094.5094.3	controllerType=0 controllerNumber=1 scan=5094	22.0419
K.N[+1622.582]QSVPLSC[+57.021]C[+57.021]R.E	HexNAc(4)Hex(5)	C[+57]*2, N[+1623]	948.382	3	2843.13	2843.13	0	-0.4	167	Specific	459.59	255.05	255.05	5.25	26	>sp|O60637|TSN3_HUMAN Tetraspanin-3 OS=Homo sapiens OX=9606 GN=TSPAN3 PE=2 SV=1	16532	2D_IGP_A_R1.5363.5363.3	controllerType=0 controllerNumber=1 scan=5363	23.2027
K.N[+1702.581]QSVPLSC[+57.021]C[+57.021]R.E	HexNAc(2)Hex(8)	C[+57]*2, N[+1703]	975.05	3	2923.13	2923.13	0	0.8	167	Specific	461.28	277.27	277.27	5.38	26	>sp|O60637|TSN3_HUMAN Tetraspanin-3 OS=Homo sapiens OX=9606 GN=TSPAN3 PE=2 SV=1	16532	2D_IGP_A_R1.5051.5051.3	controllerType=0 controllerNumber=1 scan=5051	21.8528
R.VQPFN[+1216.423]VTQGK.Y	HexNAc(2)Hex(5)	N[+1216]	1167.52	2	2334.03	2334.02	0	1.4	352	Specific	462.16	274.04	274.04	5.13	84	>sp|P13473|LAMP2_HUMAN Lysosome-associated membrane glycoprotein 2 OS=Homo sapiens OX=9606 GN=LAMP2 PE=1 SV=2	6694	2D_IGP_A_R1.7795.7795.2	controllerType=0 controllerNumber=1 scan=7795	33.7701
K.ILSN[+1864.634]LSC[+57.021]NVK.G	HexNAc(2)Hex(9)	C[+57], N[+1865]	1004.75	3	3012.25	3012.25	0	0.3	321	Specific	462.77	207.64	207.64	5.16	28	>sp|Q86SQ4|AGRG6_HUMAN Adhesion G-protein coupled receptor G6 OS=Homo sapiens OX=9606 GN=ADGRG6 PE=1 SV=3	642	2D_IGP_A_R1.8088.8088.3	controllerType=0 controllerNumber=1 scan=8088	35.0504
K.GPTN[+1540.529]NTC[+57.021]VVR.T	HexNAc(2)Hex(7)	C[+57], N[+1541]	1329.54	2	2658.07	2658.07	0	0.6	1438	Specific	462.85	289.35	289.35	5.63	11	>sp|Q8TEM1|PO210_HUMAN Nuclear pore membrane glycoprotein 210 OS=Homo sapiens OX=9606 GN=NUP210 PE=1 SV=3	3187	2D_IGP_A_R1.3328.3328.2	controllerType=0 controllerNumber=1 scan=3328	14.3909
K.GEYFVN[+1540.529]VTTR.I	HexNAc(2)Hex(7)	N[+1541]	1363.56	2	2726.12	2726.12	0	1.2	1069	Specific	462.97	291.56	291.56	5.63	16	>sp|P17301|ITA2_HUMAN Integrin alpha-2 OS=Homo sapiens OX=9606 GN=ITGA2 PE=1 SV=1	3912	2D_IGP_A_R1.10671.10671.2	controllerType=0 controllerNumber=1 scan=10671	46.2105
K.YHVLHIN[+2060.755]TTK.N	HexNAc(4)Hex(5)Fuc(3)	N[+2061]	1096.15	3	3286.42	3286.42	0	-0.7	102	Specific	465.41	362.89	362.89	5.4	15	>sp|Q7LGA3|HS2ST_HUMAN Heparan sulfate 2-O-sulfotransferase 1 OS=Homo sapiens OX=9606 GN=HS2ST1 PE=1 SV=1	4219	2D_IGP_A_R1.5547.5547.3	controllerType=0 controllerNumber=1 scan=5547	23.9732
K.NN[+1378.476]HTASILDR.M	HexNAc(2)Hex(6)	N[+1378]	840.355	3	2519.05	2519.05	0	0.2	129	Specific	466.51	178.85	178.85	5.36	34	>sp|P08962|CD63_HUMAN CD63 antigen OS=Homo sapiens OX=9606 GN=CD63 PE=1 SV=2	5151	2D_IGP_A_R1.4372.4372.3	controllerType=0 controllerNumber=1 scan=4372	18.896
K.GSN[+1702.581]YSEILDK.Y	HexNAc(2)Hex(8)	N[+1703]	1414.57	2	2828.12	2828.12	0	0.2	142	Specific	466.63	296.82	296.82	5.64	2	>sp|Q12841|FSTL1_HUMAN Follistatin-related protein 1 OS=Homo sapiens OX=9606 GN=FSTL1 PE=1 SV=1	6481	2D_IGP_A_R1.8858.8858.2	controllerType=0 controllerNumber=1 scan=8858	38.3928
R.VQPFN[+1257.449]VTQGK.Y	HexNAc(3)Hex(4)	N[+1257]	1188.03	2	2375.05	2375.05	0	0.7	352	Specific	466.73	243.11	243.11	5.59	84	>sp|P13473|LAMP2_HUMAN Lysosome-associated membrane glycoprotein 2 OS=Homo sapiens OX=9606 GN=LAMP2 PE=1 SV=2	6694	2D_IGP_A_R1.9220.9220.2	controllerType=0 controllerNumber=1 scan=9220	39.963
R.YVQN[+2350.830]GTYTVK.I	HexNAc(4)Hex(5)Fuc(1)NeuAc(2)	N[+2351]	1175.15	3	3523.43	3523.43	0	0.8	459	Specific	467.41	214.61	214.61	5.15	15	>sp|Q14126|DSG2_HUMAN Desmoglein-2 OS=Homo sapiens OX=9606 GN=DSG2 PE=1 SV=2	1442	2D_IGP_A_R1.7117.7117.3	controllerType=0 controllerNumber=1 scan=7117	30.8224
R.N[+1864.634]YSDTPPTSK.S	HexNAc(2)Hex(9)	N[+1865]	1487.58	2	2974.14	2974.15	0	-0.1	81	Specific	470.21	257.15	257.15	5.6	10	>sp|Q9GZX9|TWSG1_HUMAN Twisted gastrulation protein homolog 1 OS=Homo sapiens OX=9606 GN=TWSG1 PE=1 SV=1	18509	2D_IGP_A_R1.3237.3237.2	controllerType=0 controllerNumber=1 scan=3237	14.0012
R.VQPFN[+2352.846]VTQGK.Y	HexNAc(6)Hex(7)	N[+2353]	1157.49	3	3470.45	3470.45	0	0	352	Specific	472.39	307.23	307.23	5.41	84	>sp|P13473|LAMP2_HUMAN Lysosome-associated membrane glycoprotein 2 OS=Homo sapiens OX=9606 GN=LAMP2 PE=1 SV=2	6694	2D_IGP_A_R1.7669.7669.3	controllerType=0 controllerNumber=1 scan=7669	33.2194
K.N[+1930.692]QSVPLSC[+57.021]C[+57.021]R.E	HexNAc(4)Hex(6)Fuc(1)	C[+57]*2, N[+1931]	1051.09	3	3151.24	3151.24	0	-0.5	167	Specific	474.58	200.22	200.22	5.16	26	>sp|O60637|TSN3_HUMAN Tetraspanin-3 OS=Homo sapiens OX=9606 GN=TSPAN3 PE=2 SV=1	16532	2D_IGP_A_R1.5433.5433.3	controllerType=0 controllerNumber=1 scan=5433	23.5009
K.NN[+2715.963]HTASILDR.M	HexNAc(5)Hex(6)Fuc(1)NeuAc(2)	N[+2716]	1286.18	3	3856.54	3856.54	0	-0.4	129	Specific	475.08	231.52	231.52	5.5	34	>sp|P08962|CD63_HUMAN CD63 antigen OS=Homo sapiens OX=9606 GN=CD63 PE=1 SV=2	5151	2D_IGP_A_R1.6579.6579.3	controllerType=0 controllerNumber=1 scan=6579	28.4815
K.N[+1864.634]ITIVTGAPR.H	HexNAc(2)Hex(9)	N[+1865]	1453.62	2	2906.24	2906.24	0	1	265	Specific	475.69	259.6	259.6	5.59	55	>sp|P26006|ITA3_HUMAN Integrin alpha-3 OS=Homo sapiens OX=9606 GN=ITGA3 PE=1 SV=5	6507	2D_IGP_A_R1.8915.8915.2	controllerType=0 controllerNumber=1 scan=8915	38.6392
R.FINYN[+2043.740]QTVSR.M	HexNAc(4)Hex(4)Fuc(2)NeuAc(1)	N[+2044]	1095.79	3	3285.34	3285.37	0	-8.1	909	Specific	477.61	215.96	215.96	3.78	6	>sp|Q8N766|EMC1_HUMAN ER membrane protein complex subunit 1 OS=Homo sapiens OX=9606 GN=EMC1 PE=1 SV=1	4991	2D_IGP_A_R1.8261.8261.3	controllerType=0 controllerNumber=1 scan=8261	35.807
K.N[+1565.560]QSVPLSC[+57.021]C[+57.021]R.E	HexNAc(3)Hex(5)Fuc(1)	C[+57]*2, N[+1566]	1393.56	2	2786.11	2786.11	0	0.5	167	Specific	480.14	218.66	218.66	5.46	26	>sp|O60637|TSN3_HUMAN Tetraspanin-3 OS=Homo sapiens OX=9606 GN=TSPAN3 PE=2 SV=1	16532	2D_IGP_A_R1.5479.5479.2	controllerType=0 controllerNumber=1 scan=5479	23.6913
K.TYN[+1702.581]ASVLPVR.V	HexNAc(2)Hex(8)	N[+1703]	1411.6	2	2822.2	2822.2	0	1.6	368	Specific	480.91	316.58	316.58	5.21	3	>sp|Q96S52|PIGS_HUMAN GPI transamidase component PIG-S OS=Homo sapiens OX=9606 GN=PIGS PE=1 SV=3	10741	2D_IGP_A_R1.10522.10522.2	controllerType=0 controllerNumber=1 scan=10522	45.5714
R.EADN[+1702.581]HTAFIR.I	HexNAc(2)Hex(8)	N[+1703]	959.387	3	2876.15	2876.15	0	0.4	287	Specific	481.17	255.53	255.53	5.64	14	>sp|Q92545|TM131_HUMAN Transmembrane protein 131 OS=Homo sapiens OX=9606 GN=TMEM131 PE=1 SV=3	13901	2D_IGP_A_R1.4713.4713.3	controllerType=0 controllerNumber=1 scan=4713	20.3789
K.N[+1378.476]QSVPLSC[+57.021]C[+57.021]R.E	HexNAc(2)Hex(6)	C[+57]*2, N[+1378]	1300.02	2	2599.03	2599.03	0	-0.4	167	Specific	481.17	335.83	335.83	5.88	26	>sp|O60637|TSN3_HUMAN Tetraspanin-3 OS=Homo sapiens OX=9606 GN=TSPAN3 PE=2 SV=1	16532	2D_IGP_A_R1.5217.5217.2	controllerType=0 controllerNumber=1 scan=5217	22.5718
K.GPTN[+1378.476]NTC[+57.021]VVR.T	HexNAc(2)Hex(6)	C[+57], N[+1378]	1248.51	2	2496.02	2496.02	0	0	1438	Specific	482.08	297.03	297.03	5.68	11	>sp|Q8TEM1|PO210_HUMAN Nuclear pore membrane glycoprotein 210 OS=Homo sapiens OX=9606 GN=NUP210 PE=1 SV=3	3187	2D_IGP_A_R1.3363.3363.2	controllerType=0 controllerNumber=1 scan=3363	14.5429
R.N[+1702.581]TSWDNAGFK.G	HexNAc(2)Hex(8)	N[+1703]	1421.55	2	2842.1	2842.09	0	0.8	264	Specific	483.96	298.87	298.87	5.68	19	>sp|P78536|ADA17_HUMAN Disintegrin and metalloproteinase domain-containing protein 17 OS=Homo sapiens OX=9606 GN=ADAM17 PE=1 SV=1	606	2D_IGP_A_R1.7910.7910.2	controllerType=0 controllerNumber=1 scan=7910	34.2693
K.GSLSYLN[+1864.634]VTR.K	HexNAc(2)Hex(9)	N[+1865]	1487.62	2	2974.23	2974.23	0	0.7	257	Specific	484.4	261.68	261.68	5.69	2	>sp|P07339|CATD_HUMAN Cathepsin D OS=Homo sapiens OX=9606 GN=CTSD PE=1 SV=1	5175	2D_IGP_A_R1.11219.11219.2	controllerType=0 controllerNumber=1 scan=11219	48.4804
K.N[+1768.640]LSC[+57.021]IVNEGK.K	HexNAc(4)Hex(5)Fuc(1)	C[+57], N[+1769]	968.072	3	2902.2	2902.2	0	0.1	131	Specific	485.99	237.57	237.57	4.44	3	>sp|P40189|IL6RB_HUMAN Interleukin-6 receptor subunit beta OS=Homo sapiens OX=9606 GN=IL6ST PE=1 SV=2	17457	2D_IGP_A_R1.8176.8176.3	controllerType=0 controllerNumber=1 scan=8176	35.4358
K.N[+1581.555]QSVPLSC[+57.021]C[+57.021]R.E	HexNAc(3)Hex(6)	C[+57]*2, N[+1582]	934.707	3	2802.11	2802.11	0	0.1	167	Specific	489.1	321.2	321.2	5.61	26	>sp|O60637|TSN3_HUMAN Tetraspanin-3 OS=Homo sapiens OX=9606 GN=TSPAN3 PE=2 SV=1	16532	2D_IGP_A_R1.5262.5262.3	controllerType=0 controllerNumber=1 scan=5262	22.7702
K.EQYIHEN[+1298.476]YSR.A	HexNAc(4)Hex(3)	N[+1298]	879.699	3	2637.08	2637.08	0	-0.2	542	Specific	489.3	245.61	245.61	5.64	13	>sp|O60568|PLOD3_HUMAN Multifunctional procollagen lysine hydroxylase and glycosyltransferase LH3 OS=Homo sapiens OX=9606 GN=PLOD3 PE=1 SV=1	10856	2D_IGP_A_R1.5339.5339.3	controllerType=0 controllerNumber=1 scan=5339	23.1
R.VQPFN[+2133.772]VTQGK.Y	HexNAc(5)Hex(6)Fuc(1)	N[+2134]	1084.46	3	3251.37	3251.37	0	0.1	352	Specific	491.34	310.77	310.77	5.45	84	>sp|P13473|LAMP2_HUMAN Lysosome-associated membrane glycoprotein 2 OS=Homo sapiens OX=9606 GN=LAMP2 PE=1 SV=2	6694	2D_IGP_A_R1.7741.7741.3	controllerType=0 controllerNumber=1 scan=7741	33.533
K.ENQN[+1216.423]HSYSLK.S	HexNAc(2)Hex(5)	N[+1216]	812.669	3	2435.99	2435.99	0	-0.7	942	Specific	491.91	319.72	319.72	5.35	22	>sp|P06756|ITAV_HUMAN Integrin alpha-V OS=Homo sapiens OX=9606 GN=ITGAV PE=1 SV=2	6597	2D_IGP_A_R1.2920.2920.3	controllerType=0 controllerNumber=1 scan=2920	12.6182
R.N[+1378.476]VTHHVSVTK.Q	HexNAc(2)Hex(6)	N[+1378]	834.032	3	2500.08	2500.08	0	-0.2	588	Specific	492.42	223.69	223.69	5.18	5	>sp|O94901|SUN1_HUMAN SUN domain-containing protein 1 OS=Homo sapiens OX=9606 GN=SUN1 PE=1 SV=3	14458	2D_IGP_A_R1.1910.1910.3	controllerType=0 controllerNumber=1 scan=1910	8.2458
R.VQPFN[+1540.529]VTQGK.Y	HexNAc(2)Hex(7)	N[+1541]	1329.57	2	2658.13	2658.13	0	0.6	352	Specific	494.15	262.05	262.05	5.69	84	>sp|P13473|LAMP2_HUMAN Lysosome-associated membrane glycoprotein 2 OS=Homo sapiens OX=9606 GN=LAMP2 PE=1 SV=2	6694	2D_IGP_A_R1.7776.7776.2	controllerType=0 controllerNumber=1 scan=7776	33.6853
R.VQPFN[+1702.581]VTQGK.Y	HexNAc(2)Hex(8)	N[+1703]	1410.6	2	2820.18	2820.18	0	0.7	352	Specific	494.63	277.86	277.86	5.69	84	>sp|P13473|LAMP2_HUMAN Lysosome-associated membrane glycoprotein 2 OS=Homo sapiens OX=9606 GN=LAMP2 PE=1 SV=2	6694	2D_IGP_A_R1.7742.7742.2	controllerType=0 controllerNumber=1 scan=7742	33.5383
K.N[+1864.634]YSVLYFQQK.V	HexNAc(2)Hex(9)	N[+1865]	1052.1	3	3154.29	3154.29	0	1.3	47	Specific	497.01	230.29	230.29	4.43	1	>sp|P42785|PCP_HUMAN Lysosomal Pro-X carboxypeptidase OS=Homo sapiens OX=9606 GN=PRCP PE=1 SV=1	7262	2D_IGP_A_R1.12628.12628.3	controllerType=0 controllerNumber=1 scan=12628	54.4967
K.GEYFVN[+1702.581]VTTR.I	HexNAc(2)Hex(8)	N[+1703]	1444.59	2	2888.17	2888.17	0	0.8	1069	Specific	500.77	284.89	284.89	5.79	16	>sp|P17301|ITA2_HUMAN Integrin alpha-2 OS=Homo sapiens OX=9606 GN=ITGA2 PE=1 SV=1	3912	2D_IGP_A_R1.10628.10628.2	controllerType=0 controllerNumber=1 scan=10628	46.0224
K.NN[+2059.735]HTASILDR.M	HexNAc(4)Hex(5)Fuc(1)NeuAc(1)	N[+2060]	1067.44	3	3200.31	3200.31	0	-0.1	129	Specific	502.01	182.28	182.28	5.65	34	>sp|P08962|CD63_HUMAN CD63 antigen OS=Homo sapiens OX=9606 GN=CD63 PE=1 SV=2	5151	2D_IGP_A_R1.5557.5557.3	controllerType=0 controllerNumber=1 scan=5557	24.0156
K.N[+1702.581]ITIVTGAPR.H	HexNAc(2)Hex(8)	N[+1703]	1372.6	2	2744.19	2744.19	0	0.9	265	Specific	502.54	360.32	360.32	6.28	55	>sp|P26006|ITA3_HUMAN Integrin alpha-3 OS=Homo sapiens OX=9606 GN=ITGA3 PE=1 SV=5	6507	2D_IGP_A_R1.8954.8954.2	controllerType=0 controllerNumber=1 scan=8954	38.8108
R.VQPFN[+1622.582]VTQGK.Y	HexNAc(4)Hex(5)	N[+1623]	914.066	3	2740.18	2740.18	0	0.3	352	Specific	504.4	258.92	258.92	5.47	84	>sp|P13473|LAMP2_HUMAN Lysosome-associated membrane glycoprotein 2 OS=Homo sapiens OX=9606 GN=LAMP2 PE=1 SV=2	6694	2D_IGP_A_R1.7933.7933.3	controllerType=0 controllerNumber=1 scan=7933	34.3688
K.N[+1872.651]QSVPLSC[+57.021]C[+57.021]R.E	HexNAc(3)Hex(6)NeuAc(1)	C[+57]*2, N[+1873]	1031.74	3	3093.2	3093.2	0	-1	167	Specific	505.43	257.22	257.22	5.11	26	>sp|O60637|TSN3_HUMAN Tetraspanin-3 OS=Homo sapiens OX=9606 GN=TSPAN3 PE=2 SV=1	16532	2D_IGP_A_R1.6172.6172.3	controllerType=0 controllerNumber=1 scan=6172	26.7079
R.YVQN[+2350.830]GTYTVK.I	HexNAc(4)Hex(5)Fuc(1)NeuAc(2)	N[+2351]	1175.15	3	3523.43	3523.43	0	0.4	459	Specific	505.57	261.14	261.14	5.53	15	>sp|Q14126|DSG2_HUMAN Desmoglein-2 OS=Homo sapiens OX=9606 GN=DSG2 PE=1 SV=2	1442	2D_IGP_A_R1.6995.6995.3	controllerType=0 controllerNumber=1 scan=6995	30.2933
K.N[+2018.708]QSVPLSC[+57.021]C[+57.021]R.E	HexNAc(3)Hex(6)Fuc(1)NeuAc(1)	C[+57]*2, N[+2019]	1080.42	3	3239.26	3239.26	0	-0.1	167	Specific	506.35	319.58	319.58	5.56	26	>sp|O60637|TSN3_HUMAN Tetraspanin-3 OS=Homo sapiens OX=9606 GN=TSPAN3 PE=2 SV=1	16532	2D_IGP_A_R1.6263.6263.3	controllerType=0 controllerNumber=1 scan=6263	27.1032
R.GHTLTLN[+1864.634]FTR.N	HexNAc(2)Hex(9)	N[+1865]	1008.76	3	3024.25	3024.26	0	-0.5	97	Specific	506.56	299.65	299.65	5.79	56	>sp|P11279|LAMP1_HUMAN Lysosome-associated membrane glycoprotein 1 OS=Homo sapiens OX=9606 GN=LAMP1 PE=1 SV=3	4405	2D_IGP_A_R1.10543.10543.3	controllerType=0 controllerNumber=1 scan=10543	45.6588
K.ENQN[+1768.640]HSYSLK.S	HexNAc(4)Hex(5)Fuc(1)	N[+1769]	996.742	3	2988.21	2988.21	0	0.2	942	Specific	507.3	279.98	279.98	5.8	22	>sp|P06756|ITAV_HUMAN Integrin alpha-V OS=Homo sapiens OX=9606 GN=ITGAV PE=1 SV=2	6597	2D_IGP_A_R1.3107.3107.3	controllerType=0 controllerNumber=1 scan=3107	13.4328
R.VQPFN[+1914.697]VTQGK.Y	HexNAc(4)Hex(5)Fuc(2)	N[+1915]	1011.44	3	3032.3	3032.3	0	0.6	352	Specific	507.82	304.13	304.13	5.56	84	>sp|P13473|LAMP2_HUMAN Lysosome-associated membrane glycoprotein 2 OS=Homo sapiens OX=9606 GN=LAMP2 PE=1 SV=2	6694	2D_IGP_A_R1.7827.7827.3	controllerType=0 controllerNumber=1 scan=7827	33.9087
R.EQIN[+1864.634]ITLDHR.C	HexNAc(2)Hex(9)	N[+1865]	1552.15	2	3103.28	3103.28	0	0.6	194	Specific	509.16	258.15	258.15	5.39	14	>sp|Q02809|PLOD1_HUMAN Procollagen-lysine,2-oxoglutarate 5-dioxygenase 1 OS=Homo sapiens OX=9606 GN=PLOD1 PE=1 SV=2	10199	2D_IGP_A_R1.8946.8946.2	controllerType=0 controllerNumber=1 scan=8946	38.7769
R.VQPFN[+2498.904]VTQGK.Y	HexNAc(6)Hex(7)Fuc(1)	N[+2499]	1206.17	3	3616.5	3616.5	0	0.1	352	Specific	510.73	294.72	294.72	5.52	84	>sp|P13473|LAMP2_HUMAN Lysosome-associated membrane glycoprotein 2 OS=Homo sapiens OX=9606 GN=LAMP2 PE=1 SV=2	6694	2D_IGP_A_R1.7538.7538.3	controllerType=0 controllerNumber=1 scan=7538	32.6494
R.GHTLTLN[+1540.529]FTR.N	HexNAc(2)Hex(7)	N[+1541]	900.721	3	2700.15	2700.15	0	-0.6	97	Specific	511.12	291.35	291.35	5.79	56	>sp|P11279|LAMP1_HUMAN Lysosome-associated membrane glycoprotein 1 OS=Homo sapiens OX=9606 GN=LAMP1 PE=1 SV=3	4405	2D_IGP_A_R1.10653.10653.3	controllerType=0 controllerNumber=1 scan=10653	46.1306
K.NN[+2789.999]HTASILDR.M	HexNAc(6)Hex(7)Fuc(1)NeuAc(1)	N[+2790]	1310.86	3	3930.58	3930.57	0	1	129	Specific	511.62	260.68	260.68	5.8	34	>sp|P08962|CD63_HUMAN CD63 antigen OS=Homo sapiens OX=9606 GN=CD63 PE=1 SV=2	5151	2D_IGP_A_R1.5353.5353.3	controllerType=0 controllerNumber=1 scan=5353	23.1598
K.TYN[+1378.476]ASVLPVR.V	HexNAc(2)Hex(6)	N[+1378]	1249.55	2	2498.09	2498.09	0	-0.2	368	Specific	514.45	327.91	327.91	5.99	3	>sp|Q96S52|PIGS_HUMAN GPI transamidase component PIG-S OS=Homo sapiens OX=9606 GN=PIGS PE=1 SV=3	10741	2D_IGP_A_R1.10677.10677.2	controllerType=0 controllerNumber=1 scan=10677	46.2318
R.VQPFN[+1710.598]VTQGK.Y	HexNAc(3)Hex(5)NeuAc(1)	N[+1711]	943.404	3	2828.2	2828.2	0	-0.1	352	Specific	515.1	244.94	244.94	5.48	84	>sp|P13473|LAMP2_HUMAN Lysosome-associated membrane glycoprotein 2 OS=Homo sapiens OX=9606 GN=LAMP2 PE=1 SV=2	6694	2D_IGP_A_R1.9211.9211.3	controllerType=0 controllerNumber=1 scan=9211	39.9246
K.N[+1216.423]QSVPLSC[+57.021]C[+57.021]R.E	HexNAc(2)Hex(5)	C[+57]*2, N[+1216]	1218.99	2	2436.97	2436.97	0	-0.2	167	Specific	515.42	333.13	333.13	5.99	26	>sp|O60637|TSN3_HUMAN Tetraspanin-3 OS=Homo sapiens OX=9606 GN=TSPAN3 PE=2 SV=1	16532	2D_IGP_A_R1.5340.5340.2	controllerType=0 controllerNumber=1 scan=5340	23.1046
K.NN[+2715.963]HTASILDR.M	HexNAc(5)Hex(6)Fuc(1)NeuAc(2)	N[+2716]	1286.18	3	3856.54	3856.54	0	0	129	Specific	516.41	327.59	327.59	5.99	34	>sp|P08962|CD63_HUMAN CD63 antigen OS=Homo sapiens OX=9606 GN=CD63 PE=1 SV=2	5151	2D_IGP_A_R1.6362.6362.3	controllerType=0 controllerNumber=1 scan=6362	27.5363
R.N[+1702.581]YSDTPPTSK.S	HexNAc(2)Hex(8)	N[+1703]	1406.55	2	2812.1	2812.09	0	1.1	81	Specific	518.51	313.16	313.16	5.83	10	>sp|Q9GZX9|TWSG1_HUMAN Twisted gastrulation protein homolog 1 OS=Homo sapiens OX=9606 GN=TWSG1 PE=1 SV=1	18509	2D_IGP_A_R1.3252.3252.2	controllerType=0 controllerNumber=1 scan=3252	14.0597
K.N[+1378.476]ITIVTGAPR.H	HexNAc(2)Hex(6)	N[+1378]	1210.54	2	2420.08	2420.08	0	0.4	265	Specific	518.53	378.96	378.96	6.28	55	>sp|P26006|ITA3_HUMAN Integrin alpha-3 OS=Homo sapiens OX=9606 GN=ITGA3 PE=1 SV=5	6507	2D_IGP_A_R1.9144.9144.2	controllerType=0 controllerNumber=1 scan=9144	39.6327
K.LGVIEDHSN[+1702.581]R.T	HexNAc(2)Hex(8)	N[+1703]	948.058	3	2842.16	2842.16	0	-0.4	494	Specific	518.67	375.16	375.16	6.29	17	>sp|P14625|ENPL_HUMAN Endoplasmin OS=Homo sapiens OX=9606 GN=HSP90B1 PE=1 SV=1	4461	2D_IGP_A_R1.4113.4113.3	controllerType=0 controllerNumber=1 scan=4113	17.773
R.VQPFN[+2059.735]VTQGK.Y	HexNAc(4)Hex(5)Fuc(1)NeuAc(1)	N[+2060]	1059.78	3	3177.33	3177.34	0	-0.2	352	Specific	520.27	265.26	265.26	5.63	84	>sp|P13473|LAMP2_HUMAN Lysosome-associated membrane glycoprotein 2 OS=Homo sapiens OX=9606 GN=LAMP2 PE=1 SV=2	6694	2D_IGP_A_R1.8914.8914.3	controllerType=0 controllerNumber=1 scan=8914	38.6346
K.N[+1727.613]QSVPLSC[+57.021]C[+57.021]R.E	HexNAc(3)Hex(6)Fuc(1)	C[+57]*2, N[+1728]	983.393	3	2948.16	2948.16	0	-0.1	167	Specific	521.01	246.79	246.79	5.58	26	>sp|O60637|TSN3_HUMAN Tetraspanin-3 OS=Homo sapiens OX=9606 GN=TSPAN3 PE=2 SV=1	16532	2D_IGP_A_R1.5355.5355.3	controllerType=0 controllerNumber=1 scan=5355	23.169
R.VQPFN[+1768.640]VTQGK.Y	HexNAc(4)Hex(5)Fuc(1)	N[+1769]	962.751	3	2886.24	2886.24	0	-0.2	352	Specific	521.15	238.9	238.9	5.48	84	>sp|P13473|LAMP2_HUMAN Lysosome-associated membrane glycoprotein 2 OS=Homo sapiens OX=9606 GN=LAMP2 PE=1 SV=2	6694	2D_IGP_A_R1.7789.7789.3	controllerType=0 controllerNumber=1 scan=7789	33.7419
R.EQIN[+1864.634]ITLDHR.C	HexNAc(2)Hex(9)	N[+1865]	1035.1	3	3103.29	3103.28	0	0.8	194	Specific	521.52	251.54	251.54	5.85	14	>sp|Q02809|PLOD1_HUMAN Procollagen-lysine,2-oxoglutarate 5-dioxygenase 1 OS=Homo sapiens OX=9606 GN=PLOD1 PE=1 SV=2	10199	2D_IGP_A_R1.8970.8970.3	controllerType=0 controllerNumber=1 scan=8970	38.8817
R.FINYN[+1864.634]QTVSR.M	HexNAc(2)Hex(9)	N[+1865]	1553.64	2	3106.26	3106.26	0	0.6	909	Specific	524.43	263.81	263.81	5.9	6	>sp|Q8N766|EMC1_HUMAN ER membrane protein complex subunit 1 OS=Homo sapiens OX=9606 GN=EMC1 PE=1 SV=1	4991	2D_IGP_A_R1.8306.8306.2	controllerType=0 controllerNumber=1 scan=8306	36.0022
K.N[+1702.581]DTVAGQGER.D	HexNAc(2)Hex(8)	N[+1703]	1375.04	2	2749.07	2749.07	0	0.3	874	Specific	524.59	295.5	295.5	5.89	22	>sp|P06756|ITAV_HUMAN Integrin alpha-V OS=Homo sapiens OX=9606 GN=ITGAV PE=1 SV=2	6597	2D_IGP_A_R1.1829.1829.2	controllerType=0 controllerNumber=1 scan=1829	7.8956
K.EN[+1702.581]ATTDLLTK.L	HexNAc(2)Hex(8)	N[+1703]	1404.58	2	2808.15	2808.15	0	-0.6	264	Specific	528.6	400.72	400.72	7.48	21	>sp|P28799|GRN_HUMAN Progranulin OS=Homo sapiens OX=9606 GN=GRN PE=1 SV=2	9918	2D_IGP_A_R1.7217.7217.2	controllerType=0 controllerNumber=1 scan=7217	31.2582
R.VQPFN[+1565.560]VTQGK.Y	HexNAc(3)Hex(5)Fuc(1)	N[+1566]	895.058	3	2683.16	2683.16	0	-0.3	352	Specific	529.31	303.88	303.88	5.66	84	>sp|P13473|LAMP2_HUMAN Lysosome-associated membrane glycoprotein 2 OS=Homo sapiens OX=9606 GN=LAMP2 PE=1 SV=2	6694	2D_IGP_A_R1.7885.7885.3	controllerType=0 controllerNumber=1 scan=7885	34.1606
R.VQPFN[+1419.502]VTQGK.Y	HexNAc(3)Hex(5)	N[+1420]	1269.06	2	2537.1	2537.1	0	0.9	352	Specific	530.68	254.33	254.33	5.85	84	>sp|P13473|LAMP2_HUMAN Lysosome-associated membrane glycoprotein 2 OS=Homo sapiens OX=9606 GN=LAMP2 PE=1 SV=2	6694	2D_IGP_A_R1.8019.8019.2	controllerType=0 controllerNumber=1 scan=8019	34.7474
R.VQPFN[+2026.687]VTQGK.Y	HexNAc(2)Hex(10)	N[+2027]	1048.77	3	3144.29	3144.29	0	-0.4	352	Specific	533.65	328.13	328.13	5.82	84	>sp|P13473|LAMP2_HUMAN Lysosome-associated membrane glycoprotein 2 OS=Homo sapiens OX=9606 GN=LAMP2 PE=1 SV=2	6694	2D_IGP_A_R1.7673.7673.3	controllerType=0 controllerNumber=1 scan=7673	33.2385
K.N[+2204.772]ITIVTGAPR.H	HexNAc(4)Hex(5)NeuAc(2)	N[+2205]	1082.8	3	3246.38	3246.38	0	1	265	Specific	534.71	312.14	312.14	5.66	55	>sp|P26006|ITA3_HUMAN Integrin alpha-3 OS=Homo sapiens OX=9606 GN=ITGA3 PE=1 SV=5	6507	2D_IGP_A_R1.11885.11885.3	controllerType=0 controllerNumber=1 scan=11885	51.3509
R.VQPFN[+1378.476]VTQGK.Y	HexNAc(2)Hex(6)	N[+1378]	1248.54	2	2496.08	2496.08	0	0.1	352	Specific	535.37	295.38	295.38	5.89	84	>sp|P13473|LAMP2_HUMAN Lysosome-associated membrane glycoprotein 2 OS=Homo sapiens OX=9606 GN=LAMP2 PE=1 SV=2	6694	2D_IGP_A_R1.7872.7872.2	controllerType=0 controllerNumber=1 scan=7872	34.1036
R.VQPFN[+1581.555]VTQGK.Y	HexNAc(3)Hex(6)	N[+1582]	1350.08	2	2699.16	2699.16	0	0.7	352	Specific	536.86	264.57	264.57	5.9	84	>sp|P13473|LAMP2_HUMAN Lysosome-associated membrane glycoprotein 2 OS=Homo sapiens OX=9606 GN=LAMP2 PE=1 SV=2	6694	2D_IGP_A_R1.7908.7908.2	controllerType=0 controllerNumber=1 scan=7908	34.2593
K.LGVIEDHSN[+1864.634]R.T	HexNAc(2)Hex(9)	N[+1865]	1002.08	3	3004.21	3004.21	0	0	494	Specific	538.66	412.88	412.88	7.48	17	>sp|P14625|ENPL_HUMAN Endoplasmin OS=Homo sapiens OX=9606 GN=HSP90B1 PE=1 SV=1	4461	2D_IGP_A_R1.4078.4078.3	controllerType=0 controllerNumber=1 scan=4078	17.6186
K.N[+2026.687]QSVPLSC[+57.021]C[+57.021]R.E	HexNAc(2)Hex(10)	C[+57]*2, N[+2027]	1083.08	3	3247.24	3247.24	0	-0.6	167	Specific	539.24	344.96	344.96	5.91	26	>sp|O60637|TSN3_HUMAN Tetraspanin-3 OS=Homo sapiens OX=9606 GN=TSPAN3 PE=2 SV=1	16532	2D_IGP_A_R1.5002.5002.3	controllerType=0 controllerNumber=1 scan=5002	21.6386
R.VQPFN[+1710.598]VTQGK.Y	HexNAc(3)Hex(5)NeuAc(1)	N[+1711]	1414.6	2	2828.2	2828.2	0	1.1	352	Specific	541.46	261.67	261.67	6.03	84	>sp|P13473|LAMP2_HUMAN Lysosome-associated membrane glycoprotein 2 OS=Homo sapiens OX=9606 GN=LAMP2 PE=1 SV=2	6694	2D_IGP_A_R1.9315.9315.2	controllerType=0 controllerNumber=1 scan=9315	40.3773
K.LGIYADVGN[+1864.634]K.T	HexNAc(2)Hex(9)	N[+1865]	1457.6	2	2914.2	2914.2	0	1.9	131	Specific	543.56	285.79	285.79	5.5	4	>sp|P06280|AGAL_HUMAN Alpha-galactosidase A OS=Homo sapiens OX=9606 GN=GLA PE=1 SV=1	202	2D_IGP_A_R1.8928.8928.2	controllerType=0 controllerNumber=1 scan=8928	38.6969
R.SAEFFN[+1378.476]YTVR.T	HexNAc(2)Hex(6)	N[+1378]	1306.54	2	2612.07	2612.07	0	0.8	58	Specific	544.34	375.11	375.11	6.51	13	>sp|O60568|PLOD3_HUMAN Multifunctional procollagen lysine hydroxylase and glycosyltransferase LH3 OS=Homo sapiens OX=9606 GN=PLOD3 PE=1 SV=1	10856	2D_IGP_A_R1.13781.13781.2	controllerType=0 controllerNumber=1 scan=13781	59.2854
R.SAEFFN[+1864.634]YTVR.T	HexNAc(2)Hex(9)	N[+1865]	1549.62	2	3098.22	3098.22	0	0.2	58	Specific	546.02	385.3	385.3	7.61	13	>sp|O60568|PLOD3_HUMAN Multifunctional procollagen lysine hydroxylase and glycosyltransferase LH3 OS=Homo sapiens OX=9606 GN=PLOD3 PE=1 SV=1	10856	2D_IGP_A_R1.13566.13566.2	controllerType=0 controllerNumber=1 scan=13566	58.3686
K.YHVLHIN[+2059.735]TTK.N	HexNAc(4)Hex(5)Fuc(1)NeuAc(1)	N[+2060]	1095.81	3	3285.42	3285.4	0	4.3	102	Specific	546.2	319.68	319.68	4.6	15	>sp|Q7LGA3|HS2ST_HUMAN Heparan sulfate 2-O-sulfotransferase 1 OS=Homo sapiens OX=9606 GN=HS2ST1 PE=1 SV=1	4219	2D_IGP_A_R1.5560.5560.3	controllerType=0 controllerNumber=1 scan=5560	24.0299
R.VQPFN[+1913.677]VTQGK.Y	HexNAc(4)Hex(5)NeuAc(1)	N[+1914]	1011.1	3	3031.28	3031.28	0	0.1	352	Specific	547.8	270.04	270.04	5.76	84	>sp|P13473|LAMP2_HUMAN Lysosome-associated membrane glycoprotein 2 OS=Homo sapiens OX=9606 GN=LAMP2 PE=1 SV=2	6694	2D_IGP_A_R1.9204.9204.3	controllerType=0 controllerNumber=1 scan=9204	39.8917
R.EQIN[+1702.581]ITLDHR.C	HexNAc(2)Hex(8)	N[+1703]	981.082	3	2941.23	2941.23	0	0.6	194	Specific	548.26	264.53	264.53	6.03	14	>sp|Q02809|PLOD1_HUMAN Procollagen-lysine,2-oxoglutarate 5-dioxygenase 1 OS=Homo sapiens OX=9606 GN=PLOD1 PE=1 SV=2	10199	2D_IGP_A_R1.8978.8978.3	controllerType=0 controllerNumber=1 scan=8978	38.9154
R.GHTLTLN[+1872.651]FTR.N	HexNAc(3)Hex(6)NeuAc(1)	N[+1873]	1011.43	3	3032.27	3032.27	0	0.2	97	Specific	550.45	316.35	316.35	6.06	56	>sp|P11279|LAMP1_HUMAN Lysosome-associated membrane glycoprotein 1 OS=Homo sapiens OX=9606 GN=LAMP1 PE=1 SV=3	4405	2D_IGP_A_R1.12124.12124.3	controllerType=0 controllerNumber=1 scan=12124	52.3746
K.N[+1565.560]QSVPLSC[+57.021]C[+57.021]R.E	HexNAc(3)Hex(5)Fuc(1)	C[+57]*2, N[+1566]	929.375	3	2786.11	2786.11	0	0.2	167	Specific	550.65	282.12	282.12	5.75	26	>sp|O60637|TSN3_HUMAN Tetraspanin-3 OS=Homo sapiens OX=9606 GN=TSPAN3 PE=2 SV=1	16532	2D_IGP_A_R1.5483.5483.3	controllerType=0 controllerNumber=1 scan=5483	23.7061
R.GHTLTLN[+1872.651]FTR.N	HexNAc(3)Hex(6)NeuAc(1)	N[+1873]	1011.43	3	3032.27	3032.27	0	0.4	97	Specific	550.92	343.28	343.28	6.31	56	>sp|P11279|LAMP1_HUMAN Lysosome-associated membrane glycoprotein 1 OS=Homo sapiens OX=9606 GN=LAMP1 PE=1 SV=3	4405	2D_IGP_A_R1.12211.12211.3	controllerType=0 controllerNumber=1 scan=12211	52.7223
R.VQPFN[+1702.581]VTQGK.Y	HexNAc(2)Hex(8)	N[+1703]	1410.59	2	2820.18	2820.18	0	0.3	352	Specific	551.18	318.03	318.03	6.06	84	>sp|P13473|LAMP2_HUMAN Lysosome-associated membrane glycoprotein 2 OS=Homo sapiens OX=9606 GN=LAMP2 PE=1 SV=2	6694	2D_IGP_A_R1.7735.7735.2	controllerType=0 controllerNumber=1 scan=7735	33.5091
R.EADN[+1378.476]HTAFIR.I	HexNAc(2)Hex(6)	N[+1378]	851.352	3	2552.04	2552.04	0	0.4	287	Specific	551.9	322.39	322.39	6.22	14	>sp|Q92545|TM131_HUMAN Transmembrane protein 131 OS=Homo sapiens OX=9606 GN=TMEM131 PE=1 SV=3	13901	2D_IGP_A_R1.4882.4882.3	controllerType=0 controllerNumber=1 scan=4882	21.1164
R.YVQN[+2059.735]GTYTVK.I	HexNAc(4)Hex(5)Fuc(1)NeuAc(1)	N[+2060]	1078.11	3	3232.33	3232.33	0	-1.3	459	Specific	553.39	255.74	255.74	5.34	15	>sp|Q14126|DSG2_HUMAN Desmoglein-2 OS=Homo sapiens OX=9606 GN=DSG2 PE=1 SV=2	1442	2D_IGP_A_R1.6073.6073.3	controllerType=0 controllerNumber=1 scan=6073	26.2722
R.VQPFN[+1216.423]VTQGK.Y	HexNAc(2)Hex(5)	N[+1216]	1167.52	2	2334.02	2334.02	0	0.5	352	Specific	554.96	287.29	287.29	6.01	84	>sp|P13473|LAMP2_HUMAN Lysosome-associated membrane glycoprotein 2 OS=Homo sapiens OX=9606 GN=LAMP2 PE=1 SV=2	6694	2D_IGP_A_R1.7983.7983.2	controllerType=0 controllerNumber=1 scan=7983	34.588
K.HTNM[+15.995]N[+1702.581]LTQLK.V	HexNAc(2)Hex(8)	M[+16], N[+1703]	973.404	3	2918.2	2918.2	0	0.8	250	Specific	555.99	267.78	267.78	6.03	5	>sp|Q15165|PON2_HUMAN Serum paraoxonase/arylesterase 2 OS=Homo sapiens OX=9606 GN=PON2 PE=1 SV=4	9244	2D_IGP_A_R1.3918.3918.3	controllerType=0 controllerNumber=1 scan=3918	16.922
K.NN[+1540.529]HTASILDR.M	HexNAc(2)Hex(7)	N[+1541]	894.374	3	2681.11	2681.1	0	0.8	129	Specific	556.18	291.1	291.1	6.01	34	>sp|P08962|CD63_HUMAN CD63 antigen OS=Homo sapiens OX=9606 GN=CD63 PE=1 SV=2	5151	2D_IGP_A_R1.4266.4266.3	controllerType=0 controllerNumber=1 scan=4266	18.4381
K.EN[+1864.634]ATTDLLTK.L	HexNAc(2)Hex(9)	N[+1865]	1485.61	2	2970.21	2970.21	0	0.1	264	Specific	556.31	396.96	396.96	7.61	21	>sp|P28799|GRN_HUMAN Progranulin OS=Homo sapiens OX=9606 GN=GRN PE=1 SV=2	9918	2D_IGP_A_R1.7187.7187.2	controllerType=0 controllerNumber=1 scan=7187	31.1258
R.N[+1216.423]YSDTPPTSK.S	HexNAc(2)Hex(5)	N[+1216]	1163.47	2	2325.93	2325.93	0	-0.1	81	Specific	557.95	330.25	330.25	6.22	10	>sp|Q9GZX9|TWSG1_HUMAN Twisted gastrulation protein homolog 1 OS=Homo sapiens OX=9606 GN=TWSG1 PE=1 SV=1	18509	2D_IGP_A_R1.3438.3438.2	controllerType=0 controllerNumber=1 scan=3438	14.871
R.VQPFN[+2059.735]VTQGK.Y	HexNAc(4)Hex(5)Fuc(1)NeuAc(1)	N[+2060]	1059.78	3	3177.33	3177.34	0	-0.4	352	Specific	558.33	306.25	306.25	5.79	84	>sp|P13473|LAMP2_HUMAN Lysosome-associated membrane glycoprotein 2 OS=Homo sapiens OX=9606 GN=LAMP2 PE=1 SV=2	6694	2D_IGP_A_R1.9010.9010.3	controllerType=0 controllerNumber=1 scan=9010	39.0533
K.NN[+2424.867]HTASILDR.M	HexNAc(5)Hex(6)Fuc(1)NeuAc(1)	N[+2425]	1189.15	3	3565.44	3565.44	0	0	129	Specific	558.71	238.74	238.74	5.88	34	>sp|P08962|CD63_HUMAN CD63 antigen OS=Homo sapiens OX=9606 GN=CD63 PE=1 SV=2	5151	2D_IGP_A_R1.5510.5510.3	controllerType=0 controllerNumber=1 scan=5510	23.8226
K.NN[+2133.772]HTASILDR.M	HexNAc(5)Hex(6)Fuc(1)	N[+2134]	1092.12	3	3274.35	3274.35	0	1	129	Specific	559.57	301.61	301.61	6.06	34	>sp|P08962|CD63_HUMAN CD63 antigen OS=Homo sapiens OX=9606 GN=CD63 PE=1 SV=2	5151	2D_IGP_A_R1.4603.4603.3	controllerType=0 controllerNumber=1 scan=4603	19.9022
R.YVQN[+1768.640]GTYTVK.I	HexNAc(4)Hex(5)Fuc(1)	N[+1769]	981.083	3	2941.23	2941.23	0	0.1	459	Specific	561.63	334.41	334.41	6.12	15	>sp|Q14126|DSG2_HUMAN Desmoglein-2 OS=Homo sapiens OX=9606 GN=DSG2 PE=1 SV=2	1442	2D_IGP_A_R1.5221.5221.3	controllerType=0 controllerNumber=1 scan=5221	22.591
K.N[+1540.529]QSVPLSC[+57.021]C[+57.021]R.E	HexNAc(2)Hex(7)	C[+57]*2, N[+1541]	1381.04	2	2761.08	2761.08	0	0.3	167	Specific	567.67	376.68	376.68	6.69	26	>sp|O60637|TSN3_HUMAN Tetraspanin-3 OS=Homo sapiens OX=9606 GN=TSPAN3 PE=2 SV=1	16532	2D_IGP_A_R1.5098.5098.2	controllerType=0 controllerNumber=1 scan=5098	22.0565
K.EQYIHEN[+1540.529]YSR.A	HexNAc(2)Hex(7)	N[+1541]	960.384	3	2879.14	2879.14	0	0	542	Specific	568.34	357.55	357.55	6.49	13	>sp|O60568|PLOD3_HUMAN Multifunctional procollagen lysine hydroxylase and glycosyltransferase LH3 OS=Homo sapiens OX=9606 GN=PLOD3 PE=1 SV=1	10856	2D_IGP_A_R1.5056.5056.3	controllerType=0 controllerNumber=1 scan=5056	21.8758
R.VQPFN[+1872.651]VTQGK.Y	HexNAc(3)Hex(6)NeuAc(1)	N[+1873]	997.422	3	2990.25	2990.25	0	0.3	352	Specific	569.41	368.07	368.07	6.42	84	>sp|P13473|LAMP2_HUMAN Lysosome-associated membrane glycoprotein 2 OS=Homo sapiens OX=9606 GN=LAMP2 PE=1 SV=2	6694	2D_IGP_A_R1.9094.9094.3	controllerType=0 controllerNumber=1 scan=9094	39.4198
K.SAEGTFFIN[+1702.581]K.T	HexNAc(2)Hex(8)	N[+1703]	1408.57	2	2816.14	2816.14	0	-0.3	149	Specific	570.2	350.92	350.92	6.49	2	>sp|P06865|HEXA_HUMAN Beta-hexosaminidase subunit alpha OS=Homo sapiens OX=9606 GN=HEXA PE=1 SV=2	13346	2D_IGP_A_R1.10099.10099.2	controllerType=0 controllerNumber=1 scan=10099	43.7644
K.ENQN[+1702.581]HSYSLK.S	HexNAc(2)Hex(8)	N[+1703]	974.721	3	2922.15	2922.15	0	-0.7	942	Specific	570.35	371.88	371.88	6.31	22	>sp|P06756|ITAV_HUMAN Integrin alpha-V OS=Homo sapiens OX=9606 GN=ITGAV PE=1 SV=2	6597	2D_IGP_A_R1.2710.2710.3	controllerType=0 controllerNumber=1 scan=2710	11.7063
K.YHVLHIN[+1914.697]TTK.N	HexNAc(4)Hex(5)Fuc(2)	N[+1915]	1047.46	3	3140.37	3140.37	0	-0.1	102	Specific	572.99	407.49	407.49	7.42	15	>sp|Q7LGA3|HS2ST_HUMAN Heparan sulfate 2-O-sulfotransferase 1 OS=Homo sapiens OX=9606 GN=HS2ST1 PE=1 SV=1	4219	2D_IGP_A_R1.5519.5519.3	controllerType=0 controllerNumber=1 scan=5519	23.8579
R.SAEFFN[+1702.581]YTVR.T	HexNAc(2)Hex(8)	N[+1703]	1468.59	2	2936.17	2936.17	0	0.9	58	Specific	575.1	331.55	331.55	6.39	13	>sp|O60568|PLOD3_HUMAN Multifunctional procollagen lysine hydroxylase and glycosyltransferase LH3 OS=Homo sapiens OX=9606 GN=PLOD3 PE=1 SV=1	10856	2D_IGP_A_R1.13610.13610.2	controllerType=0 controllerNumber=1 scan=13610	58.5572
R.VQPFN[+1913.677]VTQGK.Y	HexNAc(4)Hex(5)NeuAc(1)	N[+1914]	1011.1	3	3031.28	3031.28	0	0.4	352	Specific	575.92	300.39	300.39	5.96	84	>sp|P13473|LAMP2_HUMAN Lysosome-associated membrane glycoprotein 2 OS=Homo sapiens OX=9606 GN=LAMP2 PE=1 SV=2	6694	2D_IGP_A_R1.9095.9095.3	controllerType=0 controllerNumber=1 scan=9095	39.4244
K.TFLHYDC[+57.021]GN[+1768.640]K.T	HexNAc(4)Hex(5)Fuc(1)	C[+57], N[+1769]	1008.4	3	3023.2	3023.2	0	-0.2	60	Specific	576.16	330.23	330.23	6.4	3	>sp|Q9BZM5|ULBP2_HUMAN UL16-binding protein 2 OS=Homo sapiens OX=9606 GN=ULBP2 PE=1 SV=1	16815	2D_IGP_A_R1.6770.6770.3	controllerType=0 controllerNumber=1 scan=6770	29.3138
R.VQPFN[+1378.476]VTQGK.Y	HexNAc(2)Hex(6)	N[+1378]	1248.54	2	2496.08	2496.08	0	0.4	352	Specific	576.6	297.66	297.66	6.19	84	>sp|P13473|LAMP2_HUMAN Lysosome-associated membrane glycoprotein 2 OS=Homo sapiens OX=9606 GN=LAMP2 PE=1 SV=2	6694	2D_IGP_A_R1.7890.7890.2	controllerType=0 controllerNumber=1 scan=7890	34.1844
R.GVYELTHNN[+1702.581]K.T	HexNAc(2)Hex(8)	N[+1703]	959.728	3	2877.17	2877.17	0	0.8	115	Specific	576.95	440.63	440.63	7.77	3	>sp|Q7Z388|D19L4_HUMAN Probable C-mannosyltransferase DPY19L4 OS=Homo sapiens OX=9606 GN=DPY19L4 PE=1 SV=1	3670	2D_IGP_A_R1.4211.4211.3	controllerType=0 controllerNumber=1 scan=4211	18.1971
R.EQIN[+1540.529]ITLDHR.C	HexNAc(2)Hex(7)	N[+1541]	927.064	3	2779.18	2779.18	0	0.1	194	Specific	580.07	330.84	330.84	7.58	14	>sp|Q02809|PLOD1_HUMAN Procollagen-lysine,2-oxoglutarate 5-dioxygenase 1 OS=Homo sapiens OX=9606 GN=PLOD1 PE=1 SV=2	10199	2D_IGP_A_R1.9022.9022.3	controllerType=0 controllerNumber=1 scan=9022	39.1057
R.VQPFN[+1872.651]VTQGK.Y	HexNAc(3)Hex(6)NeuAc(1)	N[+1873]	997.422	3	2990.25	2990.25	0	0.3	352	Specific	583.11	354.35	354.35	7.4	84	>sp|P13473|LAMP2_HUMAN Lysosome-associated membrane glycoprotein 2 OS=Homo sapiens OX=9606 GN=LAMP2 PE=1 SV=2	6694	2D_IGP_A_R1.9180.9180.3	controllerType=0 controllerNumber=1 scan=9180	39.7869
K.NN[+2424.867]HTASILDR.M	HexNAc(5)Hex(6)Fuc(1)NeuAc(1)	N[+2425]	1189.15	3	3565.44	3565.44	0	-0.2	129	Specific	585.72	300.01	300.01	7.42	34	>sp|P08962|CD63_HUMAN CD63 antigen OS=Homo sapiens OX=9606 GN=CD63 PE=1 SV=2	5151	2D_IGP_A_R1.5533.5533.3	controllerType=0 controllerNumber=1 scan=5533	23.9167
K.EQYIHEN[+2026.687]YSR.A	HexNAc(2)Hex(10)	N[+2027]	1122.44	3	3365.3	3365.29	0	0.4	542	Specific	594.1	326.91	326.91	7.58	13	>sp|O60568|PLOD3_HUMAN Multifunctional procollagen lysine hydroxylase and glycosyltransferase LH3 OS=Homo sapiens OX=9606 GN=PLOD3 PE=1 SV=1	10856	2D_IGP_A_R1.4994.4994.3	controllerType=0 controllerNumber=1 scan=4994	21.6056
R.EQIN[+1378.476]ITLDHR.C	HexNAc(2)Hex(6)	N[+1378]	873.046	3	2617.12	2617.12	0	-0.2	194	Specific	595.05	323.75	323.75	7.58	14	>sp|Q02809|PLOD1_HUMAN Procollagen-lysine,2-oxoglutarate 5-dioxygenase 1 OS=Homo sapiens OX=9606 GN=PLOD1 PE=1 SV=2	10199	2D_IGP_A_R1.9098.9098.3	controllerType=0 controllerNumber=1 scan=9098	39.4389
R.ENVGIYN[+1702.581]LSK.G	HexNAc(2)Hex(8)	N[+1703]	1420.09	2	2839.18	2839.18	0	-0.1	612	Specific	595.93	349.35	349.35	7.67	13	>sp|Q5JPE7|NOMO2_HUMAN Nodal modulator 2 OS=Homo sapiens OX=9606 GN=NOMO2 PE=1 SV=1	6463	2D_IGP_A_R1.10399.10399.2	controllerType=0 controllerNumber=1 scan=10399	45.0571
R.FINYN[+2026.687]QTVSR.M	HexNAc(2)Hex(10)	N[+2027]	1090.11	3	3268.32	3268.31	0	0.4	909	Specific	595.94	350	350	7.4	6	>sp|Q8N766|EMC1_HUMAN ER membrane protein complex subunit 1 OS=Homo sapiens OX=9606 GN=EMC1 PE=1 SV=1	4991	2D_IGP_A_R1.8255.8255.3	controllerType=0 controllerNumber=1 scan=8255	35.7787
K.ENQN[+1864.634]HSYSLK.S	HexNAc(2)Hex(9)	N[+1865]	1028.74	3	3084.2	3084.2	0	-0.1	942	Specific	596.04	384.94	384.94	8.97	22	>sp|P06756|ITAV_HUMAN Integrin alpha-V OS=Homo sapiens OX=9606 GN=ITGAV PE=1 SV=2	6597	2D_IGP_A_R1.2689.2689.3	controllerType=0 controllerNumber=1 scan=2689	11.6161
R.EQIN[+1864.634]ITLDHR.C	HexNAc(2)Hex(9)	N[+1865]	1035.1	3	3103.28	3103.28	0	0.3	194	Specific	596.45	335.63	335.63	7.58	14	>sp|Q02809|PLOD1_HUMAN Procollagen-lysine,2-oxoglutarate 5-dioxygenase 1 OS=Homo sapiens OX=9606 GN=PLOD1 PE=1 SV=2	10199	2D_IGP_A_R1.8930.8930.3	controllerType=0 controllerNumber=1 scan=8930	38.7061
R.ENVGIYN[+1540.529]LSK.G	HexNAc(2)Hex(7)	N[+1541]	1339.07	2	2677.12	2677.12	0	0.7	612	Specific	597.65	349.5	349.5	7.67	13	>sp|Q5JPE7|NOMO2_HUMAN Nodal modulator 2 OS=Homo sapiens OX=9606 GN=NOMO2 PE=1 SV=1	6463	2D_IGP_A_R1.10459.10459.2	controllerType=0 controllerNumber=1 scan=10459	45.3053
K.YHVLHIN[+1727.613]TTK.N	HexNAc(3)Hex(6)Fuc(1)	N[+1728]	985.099	3	2953.28	2953.28	0	-0.1	102	Specific	601.43	423.98	423.98	9.61	15	>sp|Q7LGA3|HS2ST_HUMAN Heparan sulfate 2-O-sulfotransferase 1 OS=Homo sapiens OX=9606 GN=HS2ST1 PE=1 SV=1	4219	2D_IGP_A_R1.5568.5568.3	controllerType=0 controllerNumber=1 scan=5568	24.0631
R.GHTLTLN[+1581.555]FTR.N	HexNAc(3)Hex(6)	N[+1582]	914.397	3	2741.18	2741.18	0	0	97	Specific	602.45	347.35	347.35	8.67	56	>sp|P11279|LAMP1_HUMAN Lysosome-associated membrane glycoprotein 1 OS=Homo sapiens OX=9606 GN=LAMP1 PE=1 SV=3	4405	2D_IGP_A_R1.10701.10701.3	controllerType=0 controllerNumber=1 scan=10701	46.3331
K.N[+1864.634]QSVPLSC[+57.021]C[+57.021]R.E	HexNAc(2)Hex(9)	C[+57]*2, N[+1865]	1029.07	3	3085.19	3085.19	0	1.2	167	Specific	602.96	349.66	349.66	8.4	26	>sp|O60637|TSN3_HUMAN Tetraspanin-3 OS=Homo sapiens OX=9606 GN=TSPAN3 PE=2 SV=1	16532	2D_IGP_A_R1.4996.4996.3	controllerType=0 controllerNumber=1 scan=4996	21.6148
K.NN[+1864.634]HTASILDR.M	HexNAc(2)Hex(9)	N[+1865]	1002.41	3	3005.21	3005.21	0	0	129	Specific	603.32	316.82	316.82	8.42	34	>sp|P08962|CD63_HUMAN CD63 antigen OS=Homo sapiens OX=9606 GN=CD63 PE=1 SV=2	5151	2D_IGP_A_R1.4185.4185.3	controllerType=0 controllerNumber=1 scan=4185	18.0852
K.YHVLHIN[+2205.793]TTK.N	HexNAc(4)Hex(5)Fuc(2)NeuAc(1)	N[+2206]	1144.49	3	3431.46	3431.46	0	-0.3	102	Specific	605.27	401.4	401.4	9.61	15	>sp|Q7LGA3|HS2ST_HUMAN Heparan sulfate 2-O-sulfotransferase 1 OS=Homo sapiens OX=9606 GN=HS2ST1 PE=1 SV=1	4219	2D_IGP_A_R1.6501.6501.3	controllerType=0 controllerNumber=1 scan=6501	28.1429
R.ENVGIYN[+1864.634]LSK.G	HexNAc(2)Hex(9)	N[+1865]	1501.12	2	3001.23	3001.23	0	1.3	612	Specific	606.32	365.13	365.13	8.87	13	>sp|Q5JPE7|NOMO2_HUMAN Nodal modulator 2 OS=Homo sapiens OX=9606 GN=NOMO2 PE=1 SV=1	6463	2D_IGP_A_R1.10300.10300.2	controllerType=0 controllerNumber=1 scan=10300	44.6292
R.YVQN[+2059.735]GTYTVK.I	HexNAc(4)Hex(5)Fuc(1)NeuAc(1)	N[+2060]	1078.11	3	3232.33	3232.33	0	-0.7	459	Specific	606.77	338.13	338.13	7.94	15	>sp|Q14126|DSG2_HUMAN Desmoglein-2 OS=Homo sapiens OX=9606 GN=DSG2 PE=1 SV=2	1442	2D_IGP_A_R1.5966.5966.3	controllerType=0 controllerNumber=1 scan=5966	25.7971
K.EQYIHEN[+1378.476]YSR.A	HexNAc(2)Hex(6)	N[+1378]	906.366	3	2717.08	2717.08	0	0.3	542	Specific	608.01	292.03	292.03	8.38	13	>sp|O60568|PLOD3_HUMAN Multifunctional procollagen lysine hydroxylase and glycosyltransferase LH3 OS=Homo sapiens OX=9606 GN=PLOD3 PE=1 SV=1	10856	2D_IGP_A_R1.5141.5141.4	controllerType=0 controllerNumber=1 scan=5141	22.2462
R.N[+1864.634]VTHHVSVTK.Q	HexNAc(2)Hex(9)	N[+1865]	996.085	3	2986.24	2986.24	0	0	588	Specific	610.64	363.17	363.17	8.51	5	>sp|O94901|SUN1_HUMAN SUN domain-containing protein 1 OS=Homo sapiens OX=9606 GN=SUN1 PE=1 SV=3	14458	2D_IGP_A_R1.1802.1802.3	controllerType=0 controllerNumber=1 scan=1802	7.7759
R.N[+1702.581]VTHHVSVTK.Q	HexNAc(2)Hex(8)	N[+1703]	942.067	3	2824.19	2824.19	0	0.1	588	Specific	610.78	353.49	353.49	8.31	5	>sp|O94901|SUN1_HUMAN SUN domain-containing protein 1 OS=Homo sapiens OX=9606 GN=SUN1 PE=1 SV=3	14458	2D_IGP_A_R1.1811.1811.3	controllerType=0 controllerNumber=1 scan=1811	7.8182
K.EQYIHEN[+1864.634]YSR.A	HexNAc(2)Hex(9)	N[+1865]	1068.42	3	3203.24	3203.24	0	0.2	542	Specific	611.61	397.55	397.55	9.97	13	>sp|O60568|PLOD3_HUMAN Multifunctional procollagen lysine hydroxylase and glycosyltransferase LH3 OS=Homo sapiens OX=9606 GN=PLOD3 PE=1 SV=1	10856	2D_IGP_A_R1.4989.4989.3	controllerType=0 controllerNumber=1 scan=4989	21.5818
K.NN[+1403.507]HTASILDR.M	HexNAc(3)Hex(4)Fuc(1)	N[+1404]	848.7	3	2544.08	2544.08	0	0.7	129	Specific	612.97	336.29	336.29	8.58	34	>sp|P08962|CD63_HUMAN CD63 antigen OS=Homo sapiens OX=9606 GN=CD63 PE=1 SV=2	5151	2D_IGP_A_R1.4764.4764.3	controllerType=0 controllerNumber=1 scan=4764	20.6029
K.C[+57.021]QEAIN[+1864.634]ATC[+57.021]K.G	HexNAc(2)Hex(9)	C[+57]*2, N[+1865]	1530.08	2	3059.16	3059.16	0	0.4	534	Specific	613.28	419.42	419.42	9.96	19	>sp|P78536|ADA17_HUMAN Disintegrin and metalloproteinase domain-containing protein 17 OS=Homo sapiens OX=9606 GN=ADAM17 PE=1 SV=1	606	2D_IGP_A_R1.3182.3182.2	controllerType=0 controllerNumber=1 scan=3182	13.7613
K.NN[+2026.687]HTASILDR.M	HexNAc(2)Hex(10)	N[+2027]	1056.43	3	3167.26	3167.26	0	0.2	129	Specific	614.27	333.37	333.37	8.58	34	>sp|P08962|CD63_HUMAN CD63 antigen OS=Homo sapiens OX=9606 GN=CD63 PE=1 SV=2	5151	2D_IGP_A_R1.4186.4186.3	controllerType=0 controllerNumber=1 scan=4186	18.0897
K.EQYIHEN[+1216.423]YSR.A	HexNAc(2)Hex(5)	N[+1216]	852.349	3	2555.03	2555.03	0	0.4	542	Specific	614.4	442.17	442.17	9.96	13	>sp|O60568|PLOD3_HUMAN Multifunctional procollagen lysine hydroxylase and glycosyltransferase LH3 OS=Homo sapiens OX=9606 GN=PLOD3 PE=1 SV=1	10856	2D_IGP_A_R1.5222.5222.3	controllerType=0 controllerNumber=1 scan=5222	22.5956
K.GLN[+1864.634]LTEDTYK.P	HexNAc(2)Hex(9)	N[+1865]	1509.61	2	3018.21	3018.21	0	0	396	Specific	618.58	279.23	279.23	8.39	18	>sp|Q08380|LG3BP_HUMAN Galectin-3-binding protein OS=Homo sapiens OX=9606 GN=LGALS3BP PE=1 SV=1	4876	2D_IGP_A_R1.9537.9537.2	controllerType=0 controllerNumber=1 scan=9537	41.3418
R.EAIN[+1702.581]ITLDHK.C	HexNAc(2)Hex(8)	N[+1703]	952.739	3	2856.2	2856.2	0	0.2	206	Specific	622.35	420.39	420.39	9.97	11	>sp|O00469|PLOD2_HUMAN Procollagen-lysine,2-oxoglutarate 5-dioxygenase 2 OS=Homo sapiens OX=9606 GN=PLOD2 PE=1 SV=2	15649	2D_IGP_A_R1.8891.8891.3	controllerType=0 controllerNumber=1 scan=8891	38.5343
R.FINYN[+1864.634]QTVSR.M	HexNAc(2)Hex(9)	N[+1865]	1036.09	3	3106.26	3106.26	0	0.6	909	Specific	624.72	379.72	379.72	8.6	6	>sp|Q8N766|EMC1_HUMAN ER membrane protein complex subunit 1 OS=Homo sapiens OX=9606 GN=EMC1 PE=1 SV=1	4991	2D_IGP_A_R1.8268.8268.3	controllerType=0 controllerNumber=1 scan=8268	35.8363
K.TFLHYDC[+57.021]GN[+2059.735]K.T	HexNAc(4)Hex(5)Fuc(1)NeuAc(1)	C[+57], N[+2060]	1105.44	3	3314.29	3314.29	0	-0.3	60	Specific	624.88	353.32	353.32	8.67	3	>sp|Q9BZM5|ULBP2_HUMAN UL16-binding protein 2 OS=Homo sapiens OX=9606 GN=ULBP2 PE=1 SV=1	16815	2D_IGP_A_R1.7778.7778.3	controllerType=0 controllerNumber=1 scan=7778	33.6951
K.NN[+1702.581]HTASILDR.M	HexNAc(2)Hex(8)	N[+1703]	948.39	3	2843.16	2843.16	0	0	129	Specific	625.44	343.9	343.9	8.67	34	>sp|P08962|CD63_HUMAN CD63 antigen OS=Homo sapiens OX=9606 GN=CD63 PE=1 SV=2	5151	2D_IGP_A_R1.4200.4200.3	controllerType=0 controllerNumber=1 scan=4200	18.1492
R.GHTLTLN[+1378.476]FTR.N	HexNAc(2)Hex(6)	N[+1378]	846.704	3	2538.1	2538.1	0	0.1	97	Specific	626.16	390.4	390.4	9.97	56	>sp|P11279|LAMP1_HUMAN Lysosome-associated membrane glycoprotein 1 OS=Homo sapiens OX=9606 GN=LAMP1 PE=1 SV=3	4405	2D_IGP_A_R1.10689.10689.3	controllerType=0 controllerNumber=1 scan=10689	46.2822
R.N[+1378.476]YSDTPPTSK.S	HexNAc(2)Hex(6)	N[+1378]	1244.5	2	2487.99	2487.99	0	0.3	81	Specific	630.36	376.12	376.12	8.87	10	>sp|Q9GZX9|TWSG1_HUMAN Twisted gastrulation protein homolog 1 OS=Homo sapiens OX=9606 GN=TWSG1 PE=1 SV=1	18509	2D_IGP_A_R1.3349.3349.2	controllerType=0 controllerNumber=1 scan=3349	14.481
R.ENVGIYN[+1540.529]LSK.G	HexNAc(2)Hex(7)	N[+1541]	1339.07	2	2677.13	2677.12	0	1.8	612	Specific	631.19	361.91	361.91	8.36	13	>sp|Q5JPE7|NOMO2_HUMAN Nodal modulator 2 OS=Homo sapiens OX=9606 GN=NOMO2 PE=1 SV=1	6463	2D_IGP_A_R1.10441.10441.2	controllerType=0 controllerNumber=1 scan=10441	45.2327
K.EQYIHEN[+1702.581]YSR.A	HexNAc(2)Hex(8)	N[+1703]	1014.4	3	3041.19	3041.19	0	0.5	542	Specific	631.42	420.31	420.31	9.96	13	>sp|O60568|PLOD3_HUMAN Multifunctional procollagen lysine hydroxylase and glycosyltransferase LH3 OS=Homo sapiens OX=9606 GN=PLOD3 PE=1 SV=1	10856	2D_IGP_A_R1.5013.5013.3	controllerType=0 controllerNumber=1 scan=5013	21.6863
K.EQYIHEN[+1378.476]YSR.A	HexNAc(2)Hex(6)	N[+1378]	906.366	3	2717.08	2717.08	0	0.2	542	Specific	631.44	464.4	464.4	9.97	13	>sp|O60568|PLOD3_HUMAN Multifunctional procollagen lysine hydroxylase and glycosyltransferase LH3 OS=Homo sapiens OX=9606 GN=PLOD3 PE=1 SV=1	10856	2D_IGP_A_R1.5121.5121.3	controllerType=0 controllerNumber=1 scan=5121	22.1565
K.NN[+1864.634]HTASILDR.M	HexNAc(2)Hex(9)	N[+1865]	1002.41	3	3005.21	3005.21	0	-0.1	129	Specific	633.79	333.01	333.01	8.58	34	>sp|P08962|CD63_HUMAN CD63 antigen OS=Homo sapiens OX=9606 GN=CD63 PE=1 SV=2	5151	2D_IGP_A_R1.4197.4197.3	controllerType=0 controllerNumber=1 scan=4197	18.1348
K.ENQN[+1378.476]HSYSLK.S	HexNAc(2)Hex(6)	N[+1378]	866.686	3	2598.04	2598.05	0	-0.7	942	Specific	633.85	413.24	413.24	9.6	22	>sp|P06756|ITAV_HUMAN Integrin alpha-V OS=Homo sapiens OX=9606 GN=ITGAV PE=1 SV=2	6597	2D_IGP_A_R1.2831.2831.3	controllerType=0 controllerNumber=1 scan=2831	12.2294
K.HTNMN[+1864.634]LTQLK.V	HexNAc(2)Hex(9)	N[+1865]	1022.09	3	3064.25	3064.25	0	-1	250	Specific	639.53	310.04	310.04	8.05	5	>sp|Q15165|PON2_HUMAN Serum paraoxonase/arylesterase 2 OS=Homo sapiens OX=9606 GN=PON2 PE=1 SV=4	9244	2D_IGP_A_R1.6963.6963.3	controllerType=0 controllerNumber=1 scan=6963	30.1554
K.C[+57.021]QEAIN[+1702.581]ATC[+57.021]K.G	HexNAc(2)Hex(8)	C[+57]*2, N[+1703]	1449.06	2	2897.11	2897.11	0	0.9	534	Specific	640.7	495.29	495.29	9.96	19	>sp|P78536|ADA17_HUMAN Disintegrin and metalloproteinase domain-containing protein 17 OS=Homo sapiens OX=9606 GN=ADAM17 PE=1 SV=1	606	2D_IGP_A_R1.3204.3204.2	controllerType=0 controllerNumber=1 scan=3204	13.8562
R.GHTLTLN[+1540.529]FTR.N	HexNAc(2)Hex(7)	N[+1541]	900.722	3	2700.15	2700.15	0	0.2	97	Specific	640.82	409.94	409.94	9.97	56	>sp|P11279|LAMP1_HUMAN Lysosome-associated membrane glycoprotein 1 OS=Homo sapiens OX=9606 GN=LAMP1 PE=1 SV=3	4405	2D_IGP_A_R1.10580.10580.3	controllerType=0 controllerNumber=1 scan=10580	45.8173
K.YHVLHIN[+1565.560]TTK.N	HexNAc(3)Hex(5)Fuc(1)	N[+1566]	931.081	3	2791.23	2791.23	0	-0.3	102	Specific	641.01	446.69	446.69	9.61	15	>sp|Q7LGA3|HS2ST_HUMAN Heparan sulfate 2-O-sulfotransferase 1 OS=Homo sapiens OX=9606 GN=HS2ST1 PE=1 SV=1	4219	2D_IGP_A_R1.5631.5631.3	controllerType=0 controllerNumber=1 scan=5631	24.3395
R.EAIN[+1864.634]ITLDHK.C	HexNAc(2)Hex(9)	N[+1865]	1006.76	3	3018.26	3018.26	0	0.7	206	Specific	643.96	451.34	451.34	9.96	11	>sp|O00469|PLOD2_HUMAN Procollagen-lysine,2-oxoglutarate 5-dioxygenase 2 OS=Homo sapiens OX=9606 GN=PLOD2 PE=1 SV=2	15649	2D_IGP_A_R1.8848.8848.3	controllerType=0 controllerNumber=1 scan=8848	38.3498
R.GVYELTHNN[+2026.687]K.T	HexNAc(2)Hex(10)	N[+2027]	1067.76	3	3201.27	3201.27	0	-0.3	115	Specific	644.17	379.44	379.44	8.87	3	>sp|Q7Z388|D19L4_HUMAN Probable C-mannosyltransferase DPY19L4 OS=Homo sapiens OX=9606 GN=DPY19L4 PE=1 SV=1	3670	2D_IGP_A_R1.4177.4177.3	controllerType=0 controllerNumber=1 scan=4177	18.052
K.ENQN[+1378.476]HSYSLK.S	HexNAc(2)Hex(6)	N[+1378]	866.686	3	2598.04	2598.05	0	-0.7	942	Specific	645.7	378.01	378.01	8.5	22	>sp|P06756|ITAV_HUMAN Integrin alpha-V OS=Homo sapiens OX=9606 GN=ITGAV PE=1 SV=2	6597	2D_IGP_A_R1.2822.2822.2	controllerType=0 controllerNumber=1 scan=2822	12.1926
R.EAIN[+1864.634]ITLDHK.C	HexNAc(2)Hex(9)	N[+1865]	1006.76	3	3018.26	3018.26	0	0.1	206	Specific	649.39	457.18	457.18	9.97	11	>sp|O00469|PLOD2_HUMAN Procollagen-lysine,2-oxoglutarate 5-dioxygenase 2 OS=Homo sapiens OX=9606 GN=PLOD2 PE=1 SV=2	15649	2D_IGP_A_R1.8866.8866.3	controllerType=0 controllerNumber=1 scan=8866	38.426
K.HTNMN[+1540.529]LTQLK.V	HexNAc(2)Hex(7)	N[+1541]	914.055	3	2740.15	2740.15	0	1.1	250	Specific	651.52	327.72	327.72	9.58	5	>sp|Q15165|PON2_HUMAN Serum paraoxonase/arylesterase 2 OS=Homo sapiens OX=9606 GN=PON2 PE=1 SV=4	9244	2D_IGP_A_R1.7025.7025.3	controllerType=0 controllerNumber=1 scan=7025	30.4259
R.ENVGIYN[+1378.476]LSK.G	HexNAc(2)Hex(6)	N[+1378]	1258.04	2	2515.07	2515.07	0	0.6	612	Specific	653.4	422.7	422.7	10.96	13	>sp|Q5JPE7|NOMO2_HUMAN Nodal modulator 2 OS=Homo sapiens OX=9606 GN=NOMO2 PE=1 SV=1	6463	2D_IGP_A_R1.10531.10531.2	controllerType=0 controllerNumber=1 scan=10531	45.6092
K.YHVLHIN[+2018.708]TTK.N	HexNAc(3)Hex(6)Fuc(1)NeuAc(1)	N[+2019]	1082.13	3	3244.38	3244.38	0	-0.6	102	Specific	654.2	392.82	392.82	10.61	15	>sp|Q7LGA3|HS2ST_HUMAN Heparan sulfate 2-O-sulfotransferase 1 OS=Homo sapiens OX=9606 GN=HS2ST1 PE=1 SV=1	4219	2D_IGP_A_R1.6551.6551.3	controllerType=0 controllerNumber=1 scan=6551	28.3581
R.GHTLTLN[+1540.529]FTR.N	HexNAc(2)Hex(7)	N[+1541]	900.721	3	2700.15	2700.15	0	-0.1	97	Specific	672.39	442.59	442.59	10.97	56	>sp|P11279|LAMP1_HUMAN Lysosome-associated membrane glycoprotein 1 OS=Homo sapiens OX=9606 GN=LAMP1 PE=1 SV=3	4405	2D_IGP_A_R1.10606.10606.3	controllerType=0 controllerNumber=1 scan=10606	45.9278
R.GVYELTHNN[+2026.687]K.T	HexNAc(2)Hex(10)	N[+2027]	1067.76	3	3201.27	3201.27	0	0	115	Specific	674.48	408.55	408.55	10.97	3	>sp|Q7Z388|D19L4_HUMAN Probable C-mannosyltransferase DPY19L4 OS=Homo sapiens OX=9606 GN=DPY19L4 PE=1 SV=1	3670	2D_IGP_A_R1.4163.4163.3	controllerType=0 controllerNumber=1 scan=4163	17.9907
R.FINYN[+1702.581]QTVSR.M	HexNAc(2)Hex(8)	N[+1703]	982.075	3	2944.21	2944.21	0	0.8	909	Specific	689.51	356.33	356.33	9.4	6	>sp|Q8N766|EMC1_HUMAN ER membrane protein complex subunit 1 OS=Homo sapiens OX=9606 GN=EMC1 PE=1 SV=1	4991	2D_IGP_A_R1.8298.8298.3	controllerType=0 controllerNumber=1 scan=8298	35.9684
R.GVYELTHNN[+1864.634]K.T	HexNAc(2)Hex(9)	N[+1865]	1013.74	3	3039.22	3039.22	0	-0.1	115	Specific	691.25	415.81	415.81	10.97	3	>sp|Q7Z388|D19L4_HUMAN Probable C-mannosyltransferase DPY19L4 OS=Homo sapiens OX=9606 GN=DPY19L4 PE=1 SV=1	3670	2D_IGP_A_R1.4174.4174.3	controllerType=0 controllerNumber=1 scan=4174	18.0375
K.HTNMN[+1702.581]LTQLK.V	HexNAc(2)Hex(8)	N[+1703]	968.072	3	2902.2	2902.2	0	-0.3	250	Specific	702.25	366.63	366.63	10.87	5	>sp|Q15165|PON2_HUMAN Serum paraoxonase/arylesterase 2 OS=Homo sapiens OX=9606 GN=PON2 PE=1 SV=4	9244	2D_IGP_A_R1.6996.6996.3	controllerType=0 controllerNumber=1 scan=6996	30.2977
R.FINYN[+1540.529]QTVSR.M	HexNAc(2)Hex(7)	N[+1541]	928.057	3	2782.16	2782.16	0	0.1	909	Specific	781.37	422.29	422.29	12.7	6	>sp|Q8N766|EMC1_HUMAN ER membrane protein complex subunit 1 OS=Homo sapiens OX=9606 GN=EMC1 PE=1 SV=1	4991	2D_IGP_A_R1.8295.8295.3	controllerType=0 controllerNumber=1 scan=8295	35.9546
K.LDN[+3446.227]YSTQELGK.T	HexNAc(7)Hex(8)Fuc(1)NeuAc(2)	N[+3446]	1571.95	3	4713.85	4713.84	0	1	331	Specific	200.89	92.85	92.85	2.1	46	>sp|P21589|5NTD_HUMAN 5'-nucleotidase OS=Homo sapiens OX=9606 GN=NT5E PE=1 SV=1	19546	2D_IGP_A_R1.8293.8293.3	controllerType=0 controllerNumber=1 scan=8293	35.9454
R.IHN[+1540.529]VTASDSGK.Y	HexNAc(2)Hex(7)	N[+1541]	890.37	3	2669.1	2669.09	0	0.8	113	Specific	201.82	101.43	101.43	2.14	5	>sp|O00478|BT3A3_HUMAN Butyrophilin subfamily 3 member A3 OS=Homo sapiens OX=9606 GN=BTN3A3 PE=1 SV=1	621	2D_IGP_A_R1.1956.1956.3	controllerType=0 controllerNumber=1 scan=1956	8.4458
R.GPGIKPN[+1378.476]QTSK.M	HexNAc(2)Hex(6)	N[+1378]	835.703	3	2505.09	2505.1	0	-0.9	356	Specific	202.25	79.19	79.19	2.03	7	>sp|P15586|GNS_HUMAN N-acetylglucosamine-6-sulfatase OS=Homo sapiens OX=9606 GN=GNS PE=1 SV=3	5993	2D_IGP_A_R1.2157.2157.3	controllerType=0 controllerNumber=1 scan=2157	9.3195
R.GN[+2060.755]VTQHVQGHR.N	HexNAc(4)Hex(5)Fuc(3)	N[+2061]	1098.46	3	3293.37	3293.38	0	-3.1	76	Specific	203.28	59.34	59.34	1.22	17	>sp|Q15043|S39AE_HUMAN Zinc transporter ZIP14 OS=Homo sapiens OX=9606 GN=SLC39A14 PE=1 SV=3	16204	2D_IGP_A_R1.2443.2443.3	controllerType=0 controllerNumber=1 scan=2443	10.56
R.QETNMAN[+1702.581]FSYR.F	HexNAc(2)Hex(8)	N[+1703]	1021.73	3	3063.17	3063.18	0	-2.7	58	Specific	214.19	54.36	54.36	1.3	3	>sp|Q70E73|RAPH1_HUMAN Ras-associated and pleckstrin homology domains-containing protein 1 OS=Homo sapiens OX=9606 GN=RAPH1 PE=1 SV=3	12333	2D_IGP_A_R1.5038.5038.3	controllerType=0 controllerNumber=1 scan=5038	21.7951
K.LDN[+3007.058]YSTQELGK.T	HexNAc(5)Hex(6)Fuc(1)NeuAc(3)	N[+3007]	1069.42	4	4274.68	4274.67	0	0.4	331	Specific	215.14	36.44	36.44	1.73	46	>sp|P21589|5NTD_HUMAN 5'-nucleotidase OS=Homo sapiens OX=9606 GN=NT5E PE=1 SV=1	19546	2D_IGP_A_R1.9585.9585.3	controllerType=0 controllerNumber=1 scan=9585	41.5497
K.KN[+1702.581]C[+57.021]TYNQVQTR.S	HexNAc(2)Hex(8)	C[+57], N[+1703]	1557.63	2	3114.24	3114.26	0	-4.1	316	Specific	217.36	20.05	20.05	0.21	5	>sp|O75764|TCEA3_HUMAN Transcription elongation factor A protein 3 OS=Homo sapiens OX=9606 GN=TCEA3 PE=1 SV=2	13847	2D_IGP_A_R1.13247.13247.2	controllerType=0 controllerNumber=1 scan=13247	57.1201
K.KN[+1864.634]C[+57.021]TYNQVQTR.S	HexNAc(2)Hex(9)	C[+57], N[+1865]	1092.77	3	3276.29	3276.31	0	-4.3	316	Specific	218.02	14.06	14.06	0.23	5	>sp|O75764|TCEA3_HUMAN Transcription elongation factor A protein 3 OS=Homo sapiens OX=9606 GN=TCEA3 PE=1 SV=2	13847	2D_IGP_A_R1.13196.13196.3	controllerType=0 controllerNumber=1 scan=13196	56.9176
R.VC[+57.021]EIHEDN[+2059.735]STR.S	HexNAc(4)Hex(5)Fuc(1)NeuAc(1)	C[+57], N[+2060]	1140.45	3	3419.33	3419.33	0	0.5	118	Specific	219.34	104.36	104.36	2.14	13	>sp|Q29983|MICA_HUMAN MHC class I polypeptide-related sequence A OS=Homo sapiens OX=9606 GN=MICA PE=1 SV=1	7436	2D_IGP_A_R1.3362.3362.3	controllerType=0 controllerNumber=1 scan=3362	14.5384
R.TSIPTINMEN[+1710.598]K.T	HexNAc(3)Hex(5)NeuAc(1)	N[+1711]	986.748	3	2958.23	2958.23	0	0.6	960	Specific	229.87	16.89	16.89	1.64	55	>sp|P26006|ITA3_HUMAN Integrin alpha-3 OS=Homo sapiens OX=9606 GN=ITGA3 PE=1 SV=5	6507	2D_IGP_A_R1.12029.12029.3	controllerType=0 controllerNumber=1 scan=12029	51.9684
K.WGHN[+1864.634]ITEFQQR.F	HexNAc(2)Hex(9)	N[+1865]	1094.1	3	3280.3	3280.32	0	-5.3	277	Specific	240.67	77.86	77.86	1.97	12	>sp|Q96HE7|ERO1A_HUMAN ERO1-like protein alpha OS=Homo sapiens OX=9606 GN=ERO1A PE=1 SV=2	2944	2D_IGP_A_R1.9046.9046.3	controllerType=0 controllerNumber=1 scan=9046	39.2104
R.GN[+1914.697]VTQHVQGHR.N	HexNAc(4)Hex(5)Fuc(2)	N[+1915]	1049.78	3	3147.33	3147.32	0	1.2	76	Specific	242.04	48.86	48.86	2.18	17	>sp|Q15043|S39AE_HUMAN Zinc transporter ZIP14 OS=Homo sapiens OX=9606 GN=SLC39A14 PE=1 SV=3	16204	2D_IGP_A_R1.2119.2119.3	controllerType=0 controllerNumber=1 scan=2119	9.1556
R.GN[+3228.173]VTQHVQGHR.N	HexNAc(6)Hex(7)Fuc(4)NeuAc(1)	N[+3228]	1115.95	4	4460.78	4460.8	0	-3.1	76	Specific	244.29	117.79	21.45	2.17	17	>sp|Q15043|S39AE_HUMAN Zinc transporter ZIP14 OS=Homo sapiens OX=9606 GN=SLC39A14 PE=1 SV=3	16204	2D_IGP_A_R1.1908.1908.4	controllerType=0 controllerNumber=1 scan=1908	8.2402
R.GN[+3007.058]VTQHVQGHR.N	HexNAc(5)Hex(6)Fuc(1)NeuAc(3)	N[+3007]	1060.68	4	4239.68	4239.68	0	-0.4	76	Specific	244.51	51.77	51.77	2.44	17	>sp|Q15043|S39AE_HUMAN Zinc transporter ZIP14 OS=Homo sapiens OX=9606 GN=SLC39A14 PE=1 SV=3	16204	2D_IGP_A_R1.3169.3169.4	controllerType=0 controllerNumber=1 scan=3169	13.7045
R.N[+1864.634]YSAHLGEC[+57.021]PR.D	HexNAc(2)Hex(9)	C[+57], N[+1865]	1056.75	3	3168.22	3168.22	0	1	516	Specific	246.9	186.84	186.84	3.58	8	>sp|Q9Y6L6|SO1B1_HUMAN Solute carrier organic anion transporter family member 1B1 OS=Homo sapiens OX=9606 GN=SLCO1B1 PE=1 SV=2	13451	2D_IGP_A_R1.4769.4769.3	controllerType=0 controllerNumber=1 scan=4769	20.6259
K.KN[+2026.687]C[+57.021]TYNQVQTR.S	HexNAc(2)Hex(10)	C[+57], N[+2027]	1146.79	3	3438.35	3438.36	0	-3.5	316	Specific	250.17	3.07	3.07	0.58	5	>sp|O75764|TCEA3_HUMAN Transcription elongation factor A protein 3 OS=Homo sapiens OX=9606 GN=TCEA3 PE=1 SV=2	13847	2D_IGP_A_R1.13181.13181.3	controllerType=0 controllerNumber=1 scan=13181	56.8578
K.KN[+1540.529]C[+57.021]TYNQVQTR.S	HexNAc(2)Hex(7)	C[+57], N[+1541]	984.734	3	2952.19	2952.2	0	-5.5	316	Specific	253.28	27.85	27.85	0.73	5	>sp|O75764|TCEA3_HUMAN Transcription elongation factor A protein 3 OS=Homo sapiens OX=9606 GN=TCEA3 PE=1 SV=2	13847	2D_IGP_A_R1.13279.13279.3	controllerType=0 controllerNumber=1 scan=13279	57.2412
K.DLVVQQAGTN[+2059.735]K.T	HexNAc(4)Hex(5)Fuc(1)NeuAc(1)	N[+2060]	1078.13	3	3232.36	3232.36	0	0.5	171	Specific	254.06	119.01	119.01	2.05	2	>sp|P25942|TNR5_HUMAN Tumor necrosis factor receptor superfamily member 5 OS=Homo sapiens OX=9606 GN=CD40 PE=1 SV=1	16242	2D_IGP_A_R1.6592.6592.2	controllerType=0 controllerNumber=1 scan=6592	28.5384
R.ELAVPDGYTN[+2716.983]R.T	HexNAc(5)Hex(6)Fuc(3)NeuAc(1)	N[+2717]	1317.86	3	3951.57	3951.59	0	-4.7	77	Specific	254.96	54.02	54.02	1.93	55	>sp|P26006|ITA3_HUMAN Integrin alpha-3 OS=Homo sapiens OX=9606 GN=ITGA3 PE=1 SV=5	6507	2D_IGP_A_R1.11183.11183.2	controllerType=0 controllerNumber=1 scan=11183	48.3265
K.YKC[+57.021]HFFN[+1702.581]GTER.V	HexNAc(2)Hex(8)	C[+57], N[+1703]	1054.42	3	3161.24	3161.24	0	1	42	Specific	262.51	71.45	71.45	0.62	1	>sp|P13761|2B17_HUMAN HLA class II histocompatibility antigen, DRB1-7 beta chain OS=Homo sapiens OX=9606 GN=HLA-DRB1 PE=1 SV=1	1088	2D_IGP_A_R1.4086.4086.3	controllerType=0 controllerNumber=1 scan=4086	17.6569
R.DN[+2498.904]HTHSDIQVK.L	HexNAc(6)Hex(7)Fuc(1)	N[+2499]	948.885	4	3792.52	3792.52	0	-1.2	386	Specific	262.93	153.27	153.27	4.01	3	>sp|Q8IV08|PLD3_HUMAN Phospholipase D3 OS=Homo sapiens OX=9606 GN=PLD3 PE=1 SV=1	16425	2D_IGP_A_R1.2569.2569.4	controllerType=0 controllerNumber=1 scan=2569	11.0966
K.GTN[+2026.687]FTHLVADR.V	HexNAc(2)Hex(10)	N[+2027]	1086.44	3	3257.31	3257.31	0	0.5	417	Specific	265.54	24.29	24.29	2.15	3	>sp|Q9C0C4|SEM4C_HUMAN Semaphorin-4C OS=Homo sapiens OX=9606 GN=SEMA4C PE=1 SV=2	14123	2D_IGP_A_R1.8693.8693.3	controllerType=0 controllerNumber=1 scan=8693	37.6809
K.EIFVAN[+1702.581]GTQGK.L	HexNAc(2)Hex(8)	N[+1703]	1433.6	2	2866.18	2866.19	0	-1.3	45	Specific	266.16	140.38	140.38	4.01	5	>sp|O95297|MPZL1_HUMAN Myelin protein zero-like protein 1 OS=Homo sapiens OX=9606 GN=MPZL1 PE=1 SV=1	17358	2D_IGP_A_R1.6401.6401.2	controllerType=0 controllerNumber=1 scan=6401	27.7074
K.LDN[+3372.190]YSTQELGK.T	HexNAc(6)Hex(7)Fuc(1)NeuAc(3)	N[+3372]	1547.28	3	4639.82	4639.81	0	2.8	331	Specific	267.62	171.91	171.91	2.62	46	>sp|P21589|5NTD_HUMAN 5'-nucleotidase OS=Homo sapiens OX=9606 GN=NT5E PE=1 SV=1	19546	2D_IGP_A_R1.9436.9436.3	controllerType=0 controllerNumber=1 scan=9436	40.9009
K.LDN[+2732.978]YSTQELGK.T	HexNAc(5)Hex(6)Fuc(3)NeuGc(1)	N[+2733]	1334.21	3	4000.61	4000.59	0	3.8	331	Specific	270.53	140.62	140.62	2.26	46	>sp|P21589|5NTD_HUMAN 5'-nucleotidase OS=Homo sapiens OX=9606 GN=NT5E PE=1 SV=1	19546	2D_IGP_A_R1.8681.8681.3	controllerType=0 controllerNumber=1 scan=8681	37.6284
R.GN[+3081.095]VTQHVQGHR.N	HexNAc(6)Hex(7)Fuc(1)NeuAc(2)	N[+3081]	1438.58	3	4313.72	4313.72	0	0	76	Specific	272.78	53.6	53.6	2.34	17	>sp|Q15043|S39AE_HUMAN Zinc transporter ZIP14 OS=Homo sapiens OX=9606 GN=SLC39A14 PE=1 SV=3	16204	2D_IGP_A_R1.2486.2486.3	controllerType=0 controllerNumber=1 scan=2486	10.745
K.LDN[+2788.979]YSTQELGK.T	HexNAc(6)Hex(6)NeuAc(1)NeuGc(1)	N[+2789]	1353.21	3	4057.62	4056.6	1	4.9	331	Specific	273.13	63.41	3.71	2.14	46	>sp|P21589|5NTD_HUMAN 5'-nucleotidase OS=Homo sapiens OX=9606 GN=NT5E PE=1 SV=1	19546	2D_IGP_A_R1.7766.7766.3	controllerType=0 controllerNumber=1 scan=7766	33.6429
R.IHN[+1702.581]VTASDSGK.Y	HexNAc(2)Hex(8)	N[+1703]	944.388	3	2831.15	2831.15	0	1.4	113	Specific	276.04	165.92	165.92	4.54	5	>sp|O00478|BT3A3_HUMAN Butyrophilin subfamily 3 member A3 OS=Homo sapiens OX=9606 GN=BTN3A3 PE=1 SV=1	621	2D_IGP_A_R1.1936.1936.3	controllerType=0 controllerNumber=1 scan=1936	8.3569
K.LDN[+2731.958]YSTQELGK.T	HexNAc(5)Hex(6)Fuc(1)NeuAc(1)NeuGc(1)	N[+2732]	1333.87	3	3999.61	3999.57	0	8.5	331	Specific	279.36	152.26	60.95	2.17	46	>sp|P21589|5NTD_HUMAN 5'-nucleotidase OS=Homo sapiens OX=9606 GN=NT5E PE=1 SV=1	19546	2D_IGP_A_R1.8752.8752.3	controllerType=0 controllerNumber=1 scan=8752	37.931
K.DSLN[+1702.581]SSRPISK.P	HexNAc(2)Hex(8)	N[+1703]	969.409	3	2906.21	2906.21	0	-0.2	428	Specific	279.98	154.51	154.51	3.29	1	>sp|Q6P179|ERAP2_HUMAN Endoplasmic reticulum aminopeptidase 2 OS=Homo sapiens OX=9606 GN=ERAP2 PE=1 SV=2	3601	2D_IGP_A_R1.3384.3384.3	controllerType=0 controllerNumber=1 scan=3384	14.6332
K.N[+1216.423]VSC[+57.021]LWC[+57.021]NTNK.A	HexNAc(2)Hex(5)	C[+57]*2, N[+1216]	1306.52	2	2612.02	2612.04	0	-5.3	54	Specific	284.15	152.71	152.71	3.05	7	>sp|P53801|PTTG_HUMAN Pituitary tumor-transforming gene 1 protein-interacting protein OS=Homo sapiens OX=9606 GN=PTTG1IP PE=1 SV=1	15135	2D_IGP_A_R1.9369.9369.2	controllerType=0 controllerNumber=1 scan=9369	40.611
R.TSIPTINM[+15.995]EN[+1913.677]K.T	HexNAc(4)Hex(5)NeuAc(1)	M[+16], N[+1914]	1059.77	3	3177.31	3177.3	0	1.1	960	Specific	284.88	112.33	112.33	2.29	55	>sp|P26006|ITA3_HUMAN Integrin alpha-3 OS=Homo sapiens OX=9606 GN=ITGA3 PE=1 SV=5	6507	2D_IGP_A_R1.8694.8694.3	controllerType=0 controllerNumber=1 scan=8694	37.6855
R.GN[+2133.772]VTQHVQGHR.N	HexNAc(5)Hex(6)Fuc(1)	N[+2134]	1122.8	3	3366.39	3366.4	0	-0.6	76	Specific	287.23	85.4	85.4	3.39	17	>sp|Q15043|S39AE_HUMAN Zinc transporter ZIP14 OS=Homo sapiens OX=9606 GN=SLC39A14 PE=1 SV=3	16204	2D_IGP_A_R1.1807.1807.3	controllerType=0 controllerNumber=1 scan=1807	7.7998
K.LDN[+2059.735]YSTQELGK.T	HexNAc(4)Hex(5)Fuc(1)NeuAc(1)	N[+2060]	1109.79	3	3327.35	3327.35	0	-0.2	331	Specific	288.54	62.1	62.1	3.1	46	>sp|P21589|5NTD_HUMAN 5'-nucleotidase OS=Homo sapiens OX=9606 GN=NT5E PE=1 SV=1	19546	2D_IGP_A_R1.8137.8137.3	controllerType=0 controllerNumber=1 scan=8137	35.2646
K.N[+2059.735]ESLETYPVMK.Y	HexNAc(4)Hex(5)Fuc(1)NeuAc(1)	N[+2060]	1124.13	3	3370.37	3370.36	0	1.9	193	Specific	291.3	159.93	159.93	2.52	11	>sp|P05026|AT1B1_HUMAN Sodium/potassium-transporting ATPase subunit beta-1 OS=Homo sapiens OX=9606 GN=ATP1B1 PE=1 SV=1	570	2D_IGP_A_R1.11542.11542.3	controllerType=0 controllerNumber=1 scan=11542	49.8753
K.AMSSN[+2043.740]ETAAYK.I	HexNAc(4)Hex(4)Fuc(2)NeuAc(1)	N[+2044]	1072.75	3	3216.24	3216.27	0	-8.9	637	Specific	291.83	183.87	183.87	2.48	14	>sp|Q8TCJ2|STT3B_HUMAN Dolichyl-diphosphooligosaccharide--protein glycosyltransferase subunit STT3B OS=Homo sapiens OX=9606 GN=STT3B PE=1 SV=1	13685	2D_IGP_A_R1.3509.3509.3	controllerType=0 controllerNumber=1 scan=3509	15.1677
R.VFGSQN[+1702.581]LTTVK.L	HexNAc(2)Hex(8)	N[+1703]	1448.62	2	2896.24	2896.23	0	1	510	Specific	300.75	160.81	160.81	4.92	39	>sp|Q9Y4L1|HYOU1_HUMAN Hypoxia up-regulated protein 1 OS=Homo sapiens OX=9606 GN=HYOU1 PE=1 SV=1	14756	2D_IGP_A_R1.9680.9680.2	controllerType=0 controllerNumber=1 scan=9680	41.9506
K.DEGLC[+57.021]SAN[+2026.687]VTR.Y	HexNAc(2)Hex(10)	C[+57], N[+2027]	1083.42	3	3248.24	3248.24	0	-0.6	163	Specific	302.1	111.16	111.16	4.13	5	>sp|P48307|TFPI2_HUMAN Tissue factor pathway inhibitor 2 OS=Homo sapiens OX=9606 GN=TFPI2 PE=1 SV=1	3157	2D_IGP_A_R1.5839.5839.3	controllerType=0 controllerNumber=1 scan=5839	25.2461
R.SN[+1378.476]LSMISHGQR.Q	HexNAc(2)Hex(6)	N[+1378]	870.03	3	2608.08	2608.08	0	-2	216	Specific	306.03	78.3	78.3	1.13	2	>sp|Q7RTN6|STRAA_HUMAN STE20-related kinase adapter protein alpha OS=Homo sapiens OX=9606 GN=STRADA PE=1 SV=1	17736	2D_IGP_A_R1.4871.4871.3	controllerType=0 controllerNumber=1 scan=4871	21.0693
R.N[+1872.651]ITGLEN[+1548.545]FTLK.I	HexNAc(3)Hex(6)NeuAc(1),HexNAc(3)Hex(4)NeuAc(1)	N[+1549][+1873]	1557.96	3	4671.87	4670.87	1	-1	181	Specific	307.11	51.72	0	2.44	7	>sp|Q96J42|TXD15_HUMAN Thioredoxin domain-containing protein 15 OS=Homo sapiens OX=9606 GN=TXNDC15 PE=1 SV=1	16542	2D_IGP_A_R1.14393.14393.3	controllerType=0 controllerNumber=1 scan=14393	61.9514
K.LDN[+2076.750]YSTQELGK.T	HexNAc(4)Hex(6)Fuc(2)	N[+2077]	1115.46	3	3344.38	3344.37	0	3.3	331	Specific	310.4	247.17	247.17	2.17	46	>sp|P21589|5NTD_HUMAN 5'-nucleotidase OS=Homo sapiens OX=9606 GN=NT5E PE=1 SV=1	19546	2D_IGP_A_R1.8024.8024.3	controllerType=0 controllerNumber=1 scan=8024	34.7705
R.VFGSQN[+1702.581]LTTVK.L	HexNAc(2)Hex(8)	N[+1703]	1448.62	2	2896.24	2896.23	0	0.8	510	Specific	313.66	171.57	171.57	4.92	39	>sp|Q9Y4L1|HYOU1_HUMAN Hypoxia up-regulated protein 1 OS=Homo sapiens OX=9606 GN=HYOU1 PE=1 SV=1	14756	2D_IGP_A_R1.9688.9688.2	controllerType=0 controllerNumber=1 scan=9688	41.9781
K.LDN[+3080.074]YSTQELGK.T	HexNAc(6)Hex(5)Fuc(1)NeuAc(1)NeuGc(2)	N[+3080]	1449.91	3	4347.72	4347.69	0	7.2	331	Specific	314.59	149.26	27.71	2.41	46	>sp|P21589|5NTD_HUMAN 5'-nucleotidase OS=Homo sapiens OX=9606 GN=NT5E PE=1 SV=1	19546	2D_IGP_A_R1.8669.8669.3	controllerType=0 controllerNumber=1 scan=8669	37.576
R.IHN[+1444.534]VTASDSGK.Y	HexNAc(4)Hex(3)Fuc(1)	N[+1445]	858.369	3	2573.09	2573.1	0	-2.1	113	Specific	316.92	185.32	185.32	4.17	5	>sp|O00478|BT3A3_HUMAN Butyrophilin subfamily 3 member A3 OS=Homo sapiens OX=9606 GN=BTN3A3 PE=1 SV=1	621	2D_IGP_A_R1.2491.2491.3	controllerType=0 controllerNumber=1 scan=2491	10.768
R.VN[+1540.529]NTLSSQISR.L	HexNAc(2)Hex(7)	N[+1541]	1380.09	2	2759.17	2759.17	0	0	1106	Specific	319.35	162.33	162.33	4.93	20	>sp|P11047|LAMC1_HUMAN Laminin subunit gamma-1 OS=Homo sapiens OX=9606 GN=LAMC1 PE=1 SV=3	4746	2D_IGP_A_R1.6074.6074.2	controllerType=0 controllerNumber=1 scan=6074	26.2768
K.NGVN[+2133.772]GTGENGR.K	HexNAc(5)Hex(6)Fuc(1)	N[+2134]	1070.09	3	3208.26	3208.26	0	-0.7	403	Specific	322.61	88.01	88.01	3.3	117	>sp|P05556|ITB1_HUMAN Integrin beta-1 OS=Homo sapiens OX=9606 GN=ITGB1 PE=1 SV=2	3061	2D_IGP_A_R1.2108.2108.3	controllerType=0 controllerNumber=1 scan=2108	9.1077
K.WGHN[+1216.423]ITEFQQR.F	HexNAc(2)Hex(5)	N[+1216]	878.04	3	2632.11	2632.1	0	0.7	277	Specific	324.43	152.85	152.85	3.94	12	>sp|Q96HE7|ERO1A_HUMAN ERO1-like protein alpha OS=Homo sapiens OX=9606 GN=ERO1A PE=1 SV=2	2944	2D_IGP_A_R1.8874.8874.3	controllerType=0 controllerNumber=1 scan=8874	38.4624
R.IVDVN[+1549.565]LTSEGK.V	HexNAc(3)Hex(4)Fuc(2)	N[+1550]	1362.59	2	2724.18	2724.2	0	-7	170	Specific	324.46	206.31	206.31	3.56	11	>sp|Q9HD45|TM9S3_HUMAN Transmembrane 9 superfamily member 3 OS=Homo sapiens OX=9606 GN=TM9SF3 PE=1 SV=2	15492	2D_IGP_A_R1.12193.12193.2	controllerType=0 controllerNumber=1 scan=12193	52.6555
R.N[+2026.687]YSAHLGEC[+57.021]PR.D	HexNAc(2)Hex(10)	C[+57], N[+2027]	1110.76	3	3330.27	3330.27	0	-0.9	516	Specific	326.04	162.9	162.9	3.73	8	>sp|Q9Y6L6|SO1B1_HUMAN Solute carrier organic anion transporter family member 1B1 OS=Homo sapiens OX=9606 GN=SLCO1B1 PE=1 SV=2	13451	2D_IGP_A_R1.4762.4762.3	controllerType=0 controllerNumber=1 scan=4762	20.593
R.IHN[+2059.735]VTASDSGK.Y	HexNAc(4)Hex(5)Fuc(1)NeuAc(1)	N[+2060]	1063.44	3	3188.3	3188.3	0	-1.1	113	Specific	327.16	71.8	71.8	3.36	5	>sp|O00478|BT3A3_HUMAN Butyrophilin subfamily 3 member A3 OS=Homo sapiens OX=9606 GN=BTN3A3 PE=1 SV=1	621	2D_IGP_A_R1.2907.2907.3	controllerType=0 controllerNumber=1 scan=2907	12.5611
R.GN[+2715.963]VTQHVQGHR.N	HexNAc(5)Hex(6)Fuc(1)NeuAc(2)	N[+2716]	987.902	4	3948.58	3948.59	0	-0.5	76	Specific	328.03	76.23	76.23	4.12	17	>sp|Q15043|S39AE_HUMAN Zinc transporter ZIP14 OS=Homo sapiens OX=9606 GN=SLC39A14 PE=1 SV=3	16204	2D_IGP_A_R1.2702.2702.4	controllerType=0 controllerNumber=1 scan=2702	11.6731
R.VN[+1864.634]NTLSSQISR.L	HexNAc(2)Hex(9)	N[+1865]	1542.15	2	3083.28	3083.28	0	2.2	1106	Specific	330.74	167.13	167.13	4.41	20	>sp|P11047|LAMC1_HUMAN Laminin subunit gamma-1 OS=Homo sapiens OX=9606 GN=LAMC1 PE=1 SV=3	4746	2D_IGP_A_R1.5996.5996.2	controllerType=0 controllerNumber=1 scan=5996	25.9295
R.ELAVPDGYTN[+2424.867]R.T	HexNAc(5)Hex(6)Fuc(1)NeuAc(1)	N[+2425]	1220.5	3	3659.47	3659.47	0	-0.3	77	Specific	339.03	176.55	176.55	4.66	55	>sp|P26006|ITA3_HUMAN Integrin alpha-3 OS=Homo sapiens OX=9606 GN=ITGA3 PE=1 SV=5	6507	2D_IGP_A_R1.10013.10013.3	controllerType=0 controllerNumber=1 scan=10013	43.3892
K.AMSSN[+1702.581]ETAAYK.I	HexNAc(2)Hex(8)	N[+1703]	959.04	3	2875.11	2875.11	0	-0.1	637	Specific	342.48	215.35	215.35	4.75	14	>sp|Q8TCJ2|STT3B_HUMAN Dolichyl-diphosphooligosaccharide--protein glycosyltransferase subunit STT3B OS=Homo sapiens OX=9606 GN=STT3B PE=1 SV=1	13685	2D_IGP_A_R1.3525.3525.3	controllerType=0 controllerNumber=1 scan=3525	15.2345
K.DAN[+1444.534]LTGLSDNK.E	HexNAc(4)Hex(3)Fuc(1)	N[+1445]	1296.55	2	2592.1	2592.09	0	1.3	319	Specific	342.64	166.54	166.54	4.12	1	>sp|Q99574|NEUS_HUMAN Neuroserpin OS=Homo sapiens OX=9606 GN=SERPINI1 PE=1 SV=1	16879	2D_IGP_A_R1.7036.7036.2	controllerType=0 controllerNumber=1 scan=7036	30.4736
K.FN[+1216.423]SSSSSLEEK.I	HexNAc(2)Hex(5)	N[+1216]	1215.99	2	2430.98	2430.98	0	0	192	Specific	344.49	190.48	190.48	5.09	6	>sp|Q9H173|SIL1_HUMAN Nucleotide exchange factor SIL1 OS=Homo sapiens OX=9606 GN=SIL1 PE=1 SV=1	1838	2D_IGP_A_R1.4689.4689.2	controllerType=0 controllerNumber=1 scan=4689	20.2742
K.LDN[+2732.978]YSTQELGK.T	HexNAc(5)Hex(6)Fuc(3)NeuGc(1)	N[+2733]	1334.21	3	4000.61	4000.59	0	3	331	Specific	344.63	238.17	238.17	3.81	46	>sp|P21589|5NTD_HUMAN 5'-nucleotidase OS=Homo sapiens OX=9606 GN=NT5E PE=1 SV=1	19546	2D_IGP_A_R1.8762.8762.2	controllerType=0 controllerNumber=1 scan=8762	37.9739
R.N[+1872.651]ITGLEN[+1710.598]FTLK.I	HexNAc(3)Hex(6)NeuAc(1),HexNAc(3)Hex(5)NeuAc(1)	N[+1711][+1873]	1611.98	3	4833.93	4832.93	1	-1	181	Specific	347.04	58.11	0	2.47	7	>sp|Q96J42|TXD15_HUMAN Thioredoxin domain-containing protein 15 OS=Homo sapiens OX=9606 GN=TXNDC15 PE=1 SV=1	16542	2D_IGP_A_R1.14321.14321.3	controllerType=0 controllerNumber=1 scan=14321	61.6373
R.N[+2018.708]ITGLEN[+1548.545]FTLK.I	HexNAc(3)Hex(6)Fuc(1)NeuAc(1),HexNAc(3)Hex(4)NeuAc(1)	N[+1549][+2019]	1605.97	3	4815.89	4816.93	-1	-7.9	181	Specific	348.05	241.7	0	2.72	7	>sp|Q96J42|TXD15_HUMAN Thioredoxin domain-containing protein 15 OS=Homo sapiens OX=9606 GN=TXNDC15 PE=1 SV=1	16542	2D_IGP_A_R1.14337.14337.3	controllerType=0 controllerNumber=1 scan=14337	61.7085
K.LDN[+2805.994]YSTQELGK.T	HexNAc(6)Hex(8)NeuAc(1)	N[+2806]	1358.55	3	4073.63	4073.61	0	5.9	331	Specific	350.2	258.51	258.51	3.39	46	>sp|P21589|5NTD_HUMAN 5'-nucleotidase OS=Homo sapiens OX=9606 GN=NT5E PE=1 SV=1	19546	2D_IGP_A_R1.7730.7730.3	controllerType=0 controllerNumber=1 scan=7730	33.4861
R.FVHVN[+1702.581]TSAVLK.L	HexNAc(2)Hex(8)	N[+1703]	973.096	3	2917.27	2917.27	0	0.5	467	Specific	356.19	202.69	202.69	5.02	2	>sp|Q9Y6A1|POMT1_HUMAN Protein O-mannosyl-transferase 1 OS=Homo sapiens OX=9606 GN=POMT1 PE=1 SV=3	10077	2D_IGP_A_R1.10614.10614.3	controllerType=0 controllerNumber=1 scan=10614	45.9647
K.AM[+15.995]SSN[+1702.581]ETAAYK.I	HexNAc(2)Hex(8)	M[+16], N[+1703]	1446.06	2	2891.11	2891.1	0	4	637	Specific	356.44	206.6	206.6	3.86	14	>sp|Q8TCJ2|STT3B_HUMAN Dolichyl-diphosphooligosaccharide--protein glycosyltransferase subunit STT3B OS=Homo sapiens OX=9606 GN=STT3B PE=1 SV=1	13685	2D_IGP_A_R1.2330.2330.2	controllerType=0 controllerNumber=1 scan=2330	10.0712
R.VFGSQN[+1216.423]LTTVK.L	HexNAc(2)Hex(5)	N[+1216]	1205.54	2	2410.07	2410.08	0	-0.3	510	Specific	359.91	191.07	191.07	4.08	39	>sp|Q9Y4L1|HYOU1_HUMAN Hypoxia up-regulated protein 1 OS=Homo sapiens OX=9606 GN=HYOU1 PE=1 SV=1	14756	2D_IGP_A_R1.9690.9690.2	controllerType=0 controllerNumber=1 scan=9690	41.9873
R.DIYTFDGALN[+1702.581]K.S	HexNAc(2)Hex(8)	N[+1703]	1480.1	2	2959.2	2959.2	0	1.8	64	Specific	360.52	187.99	187.99	4.64	15	>sp|Q08722|CD47_HUMAN Leukocyte surface antigen CD47 OS=Homo sapiens OX=9606 GN=CD47 PE=1 SV=1	886	2D_IGP_A_R1.13833.13833.2	controllerType=0 controllerNumber=1 scan=13833	59.5123
K.LDN[+2060.755]YSTQELGK.T	HexNAc(4)Hex(5)Fuc(3)	N[+2061]	1664.68	2	3328.36	3328.37	0	-4.2	331	Specific	365.15	198.41	198.41	4.11	46	>sp|P21589|5NTD_HUMAN 5'-nucleotidase OS=Homo sapiens OX=9606 GN=NT5E PE=1 SV=1	19546	2D_IGP_A_R1.7816.7816.2	controllerType=0 controllerNumber=1 scan=7816	33.861
R.IVDVN[+2221.788]LTSEGK.V	HexNAc(4)Hex(6)Fuc(1)NeuAc(1)	N[+2222]	1132.81	3	3396.43	3396.42	0	3	170	Specific	367.52	224.73	224.73	3.97	11	>sp|Q9HD45|TM9S3_HUMAN Transmembrane 9 superfamily member 3 OS=Homo sapiens OX=9606 GN=TM9SF3 PE=1 SV=2	15492	2D_IGP_A_R1.12170.12170.3	controllerType=0 controllerNumber=1 scan=12170	52.5621
K.NGVN[+2424.867]GTGENGR.K	HexNAc(5)Hex(6)Fuc(1)NeuAc(1)	N[+2425]	1167.12	3	3499.35	3499.36	0	-2.3	403	Specific	368.58	88.32	88.32	2.5	117	>sp|P05556|ITB1_HUMAN Integrin beta-1 OS=Homo sapiens OX=9606 GN=ITGB1 PE=1 SV=2	3061	2D_IGP_A_R1.2346.2346.3	controllerType=0 controllerNumber=1 scan=2346	10.1391
R.ETHLETN[+2059.735]FTLK.S	HexNAc(4)Hex(5)Fuc(1)NeuAc(1)	N[+2060]	1131.48	3	3392.43	3392.41	0	4	151	Specific	372.47	44.23	44.23	1.47	3	>sp|P40189|IL6RB_HUMAN Interleukin-6 receptor subunit beta OS=Homo sapiens OX=9606 GN=IL6ST PE=1 SV=2	17457	2D_IGP_A_R1.11791.11791.3	controllerType=0 controllerNumber=1 scan=11791	50.9449
K.NGVN[+1768.640]GTGENGR.K	HexNAc(4)Hex(5)Fuc(1)	N[+1769]	948.382	3	2843.13	2843.13	0	0	403	Specific	375.63	114.6	114.6	4.22	117	>sp|P05556|ITB1_HUMAN Integrin beta-1 OS=Homo sapiens OX=9606 GN=ITGB1 PE=1 SV=2	3061	2D_IGP_A_R1.2008.2008.3	controllerType=0 controllerNumber=1 scan=2008	8.6625
R.ELAVPDGYTN[+1702.581]R.T	HexNAc(2)Hex(8)	N[+1703]	1469.1	2	2937.18	2937.19	0	-1.4	77	Specific	379.73	198.41	198.41	4.79	55	>sp|P26006|ITA3_HUMAN Integrin alpha-3 OS=Homo sapiens OX=9606 GN=ITGA3 PE=1 SV=5	6507	2D_IGP_A_R1.9158.9158.2	controllerType=0 controllerNumber=1 scan=9158	39.6922
K.LDN[+2498.904]YSTQELGK.T	HexNAc(6)Hex(7)Fuc(1)	N[+2499]	1256.18	3	3766.52	3766.52	0	0.4	331	Specific	381.04	184.84	184.84	5.03	46	>sp|P21589|5NTD_HUMAN 5'-nucleotidase OS=Homo sapiens OX=9606 GN=NT5E PE=1 SV=1	19546	2D_IGP_A_R1.6672.6672.3	controllerType=0 controllerNumber=1 scan=6672	28.8854
R.ELAVPDGYTN[+2498.904]R.T	HexNAc(6)Hex(7)Fuc(1)	N[+2499]	1245.18	3	3733.51	3733.51	0	0.5	77	Specific	381.36	217.57	217.57	4.96	55	>sp|P26006|ITA3_HUMAN Integrin alpha-3 OS=Homo sapiens OX=9606 GN=ITGA3 PE=1 SV=5	6507	2D_IGP_A_R1.8957.8957.3	controllerType=0 controllerNumber=1 scan=8957	38.8246
K.IC[+57.021]KN[+1913.677]C[+57.021]TGC[+57.021]FDR.H	HexNAc(4)Hex(5)NeuAc(1)	C[+57]*3, N[+1914]	1115.43	3	3344.28	3344.27	0	1.5	3085	Specific	382.18	99.7	99.7	0.77	2	>sp|O60673|REV3L_HUMAN DNA polymerase zeta catalytic subunit OS=Homo sapiens OX=9606 GN=REV3L PE=1 SV=2	17050	2D_IGP_A_R1.3630.3630.3	controllerType=0 controllerNumber=1 scan=3630	15.6823
K.LDN[+3372.190]YSTQELGK.T	HexNAc(6)Hex(7)Fuc(1)NeuAc(3)	N[+3372]	1547.28	3	4639.82	4639.81	0	2.8	331	Specific	383.27	243.98	243.98	4.22	46	>sp|P21589|5NTD_HUMAN 5'-nucleotidase OS=Homo sapiens OX=9606 GN=NT5E PE=1 SV=1	19546	2D_IGP_A_R1.9329.9329.3	controllerType=0 controllerNumber=1 scan=9329	40.4387
R.NITGLEN[+3405.200]FTLK.I	HexNAc(6)Hex(9)Fuc(1)NeuAc(2)	N[+3405]	1552.29	3	4654.85	4654.88	0	-7.3	181	Specific	383.28	68.73	27.2	2.22	7	>sp|Q96J42|TXD15_HUMAN Thioredoxin domain-containing protein 15 OS=Homo sapiens OX=9606 GN=TXNDC15 PE=1 SV=1	16542	2D_IGP_A_R1.14395.14395.3	controllerType=0 controllerNumber=1 scan=14395	61.9604
K.N[+2043.740]VSC[+57.021]LWC[+57.021]NTNK.A	HexNAc(4)Hex(4)Fuc(2)NeuAc(1)	C[+57]*2, N[+2044]	1147.12	3	3439.33	3439.35	0	-6.2	54	Specific	387.29	194.25	194.25	3.6	7	>sp|P53801|PTTG_HUMAN Pituitary tumor-transforming gene 1 protein-interacting protein OS=Homo sapiens OX=9606 GN=PTTG1IP PE=1 SV=1	15135	2D_IGP_A_R1.9289.9289.3	controllerType=0 controllerNumber=1 scan=9289	40.2633
R.N[+2204.772]ITGLEN[+892.317]FTLK.I	HexNAc(4)Hex(5)NeuAc(2),HexNAc(2)Hex(3)	N[+892][+2205]	1449.93	3	4347.76	4346.77	1	-2.5	181	Specific	390.33	47.79	5.2	2.24	7	>sp|Q96J42|TXD15_HUMAN Thioredoxin domain-containing protein 15 OS=Homo sapiens OX=9606 GN=TXNDC15 PE=1 SV=1	16542	2D_IGP_A_R1.14532.14532.3	controllerType=0 controllerNumber=1 scan=14532	62.5487
R.EERPLN[+2026.687]ASALK.L	HexNAc(2)Hex(10)	N[+2027]	1085.46	3	3254.36	3254.36	0	-0.2	59	Specific	401.17	235.5	235.5	5.29	3	>sp|O14657|TOR1B_HUMAN Torsin-1B OS=Homo sapiens OX=9606 GN=TOR1B PE=1 SV=2	17060	2D_IGP_A_R1.5883.5883.3	controllerType=0 controllerNumber=1 scan=5883	25.4364
R.VC[+57.021]EIHEDN[+1702.581]STR.S	HexNAc(2)Hex(8)	C[+57], N[+1703]	1021.4	3	3062.18	3062.18	0	-0.7	118	Specific	403.38	251.95	251.95	5.4	13	>sp|Q29983|MICA_HUMAN MHC class I polypeptide-related sequence A OS=Homo sapiens OX=9606 GN=MICA PE=1 SV=1	7436	2D_IGP_A_R1.2571.2571.3	controllerType=0 controllerNumber=1 scan=2571	11.1059
R.IVDVN[+2204.772]LTSEGK.V	HexNAc(4)Hex(5)NeuAc(2)	N[+2205]	1127.14	3	3379.4	3379.4	0	0	170	Specific	404.4	268.25	268.25	5.18	11	>sp|Q9HD45|TM9S3_HUMAN Transmembrane 9 superfamily member 3 OS=Homo sapiens OX=9606 GN=TM9SF3 PE=1 SV=2	15492	2D_IGP_A_R1.12205.12205.2	controllerType=0 controllerNumber=1 scan=12205	52.7043
R.ELAVPDGYTN[+2498.904]R.T	HexNAc(6)Hex(7)Fuc(1)	N[+2499]	1245.18	3	3733.51	3733.51	0	1	77	Specific	405.35	231.07	231.07	5.02	55	>sp|P26006|ITA3_HUMAN Integrin alpha-3 OS=Homo sapiens OX=9606 GN=ITGA3 PE=1 SV=5	6507	2D_IGP_A_R1.8962.8962.3	controllerType=0 controllerNumber=1 scan=8962	38.8441
R.DIYTFDGALN[+1540.529]K.S	HexNAc(2)Hex(7)	N[+1541]	1399.08	2	2797.15	2797.14	0	0.6	64	Specific	405.97	212.91	212.91	5.22	15	>sp|Q08722|CD47_HUMAN Leukocyte surface antigen CD47 OS=Homo sapiens OX=9606 GN=CD47 PE=1 SV=1	886	2D_IGP_A_R1.13923.13923.3	controllerType=0 controllerNumber=1 scan=13923	59.9038
R.EERPLN[+1864.634]ASALK.L	HexNAc(2)Hex(9)	N[+1865]	1031.44	3	3092.3	3092.3	0	-0.2	59	Specific	407.08	276.07	276.07	5.45	3	>sp|O14657|TOR1B_HUMAN Torsin-1B OS=Homo sapiens OX=9606 GN=TOR1B PE=1 SV=2	17060	2D_IGP_A_R1.5920.5920.3	controllerType=0 controllerNumber=1 scan=5920	25.5978
R.GN[+2059.735]VTQHVQGHR.N	HexNAc(4)Hex(5)Fuc(1)NeuAc(1)	N[+2060]	1098.12	3	3292.36	3292.36	0	-0.9	76	Specific	408.77	120.02	120.02	4.16	17	>sp|Q15043|S39AE_HUMAN Zinc transporter ZIP14 OS=Homo sapiens OX=9606 GN=SLC39A14 PE=1 SV=3	16204	2D_IGP_A_R1.2178.2178.3	controllerType=0 controllerNumber=1 scan=2178	9.4078
R.ELAVPDGYTN[+2715.963]R.T	HexNAc(5)Hex(6)Fuc(1)NeuAc(2)	N[+2716]	1317.53	3	3950.57	3950.57	0	1.4	77	Specific	410.48	190.6	190.6	4.5	55	>sp|P26006|ITA3_HUMAN Integrin alpha-3 OS=Homo sapiens OX=9606 GN=ITGA3 PE=1 SV=5	6507	2D_IGP_A_R1.11277.11277.3	controllerType=0 controllerNumber=1 scan=11277	48.7299
R.ELAVPDGYTN[+1702.581]R.T	HexNAc(2)Hex(8)	N[+1703]	1469.1	2	2937.19	2937.19	0	-0.6	77	Specific	413.18	211.91	211.91	5.23	55	>sp|P26006|ITA3_HUMAN Integrin alpha-3 OS=Homo sapiens OX=9606 GN=ITGA3 PE=1 SV=5	6507	2D_IGP_A_R1.9152.9152.3	controllerType=0 controllerNumber=1 scan=9152	39.6702
K.IGYSNN[+2059.735]GSDWK.M	HexNAc(4)Hex(5)Fuc(1)NeuAc(1)	N[+2060]	1100.77	3	3300.3	3300.29	0	1.7	517	Specific	419.23	249.95	249.95	3.09	5	>sp|O14786|NRP1_HUMAN Neuropilin-1 OS=Homo sapiens OX=9606 GN=NRP1 PE=1 SV=3	10306	2D_IGP_A_R1.8260.8260.3	controllerType=0 controllerNumber=1 scan=8260	35.8024
R.GN[+2715.963]VTQHVQGHR.N	HexNAc(5)Hex(6)Fuc(1)NeuAc(2)	N[+2716]	987.902	4	3948.58	3948.59	0	-0.7	76	Specific	420.83	145.13	145.13	4.69	17	>sp|Q15043|S39AE_HUMAN Zinc transporter ZIP14 OS=Homo sapiens OX=9606 GN=SLC39A14 PE=1 SV=3	16204	2D_IGP_A_R1.2568.2568.4	controllerType=0 controllerNumber=1 scan=2568	11.0921
K.AMSSN[+1216.423]ETAAYK.I	HexNAc(2)Hex(5)	N[+1216]	1194.98	2	2388.95	2388.95	0	0.2	637	Specific	420.83	278.9	211.3	5.51	14	>sp|Q8TCJ2|STT3B_HUMAN Dolichyl-diphosphooligosaccharide--protein glycosyltransferase subunit STT3B OS=Homo sapiens OX=9606 GN=STT3B PE=1 SV=1	13685	2D_IGP_A_R1.3500.3500.2	controllerType=0 controllerNumber=1 scan=3500	15.1302
K.DEGLC[+57.021]SAN[+1378.476]VTR.Y	HexNAc(2)Hex(6)	C[+57], N[+1378]	1300.52	2	2600.03	2600.03	0	-0.2	163	Specific	421.94	294.73	294.73	5.49	5	>sp|P48307|TFPI2_HUMAN Tissue factor pathway inhibitor 2 OS=Homo sapiens OX=9606 GN=TFPI2 PE=1 SV=1	3157	2D_IGP_A_R1.6015.6015.2	controllerType=0 controllerNumber=1 scan=6015	26.0113
R.GN[+1864.634]VTQHVQGHR.N	HexNAc(2)Hex(9)	N[+1865]	1033.09	3	3097.25	3097.26	0	-1.7	76	Specific	423.27	150.41	150.41	3.49	17	>sp|Q15043|S39AE_HUMAN Zinc transporter ZIP14 OS=Homo sapiens OX=9606 GN=SLC39A14 PE=1 SV=3	16204	2D_IGP_A_R1.1607.1607.3	controllerType=0 controllerNumber=1 scan=1607	6.9414
R.DIYTFDGALN[+1565.560]K.S	HexNAc(3)Hex(5)Fuc(1)	N[+1566]	941.397	3	2822.18	2822.18	0	-0.1	64	Specific	425.52	247.04	247.04	4.19	15	>sp|Q08722|CD47_HUMAN Leukocyte surface antigen CD47 OS=Homo sapiens OX=9606 GN=CD47 PE=1 SV=1	886	2D_IGP_A_R1.14065.14065.3	controllerType=0 controllerNumber=1 scan=14065	60.5282
R.TSIPTINMEN[+1987.714]K.T	HexNAc(5)Hex(6)	N[+1988]	1079.12	3	3235.34	3235.34	0	-0.3	960	Specific	426.42	184.29	184.29	5.08	55	>sp|P26006|ITA3_HUMAN Integrin alpha-3 OS=Homo sapiens OX=9606 GN=ITGA3 PE=1 SV=5	6507	2D_IGP_A_R1.10634.10634.3	controllerType=0 controllerNumber=1 scan=10634	46.0507
K.NGVN[+2059.735]GTGENGR.K	HexNAc(4)Hex(5)Fuc(1)NeuAc(1)	N[+2060]	1045.41	3	3134.22	3134.23	0	-0.9	403	Specific	426.44	112.8	112.8	4.04	117	>sp|P05556|ITB1_HUMAN Integrin beta-1 OS=Homo sapiens OX=9606 GN=ITGB1 PE=1 SV=2	3061	2D_IGP_A_R1.2285.2285.3	controllerType=0 controllerNumber=1 scan=2285	9.8737
R.GN[+2026.687]VTQHVQGHR.N	HexNAc(2)Hex(10)	N[+2027]	1087.11	3	3259.31	3259.31	0	-0.4	76	Specific	428.98	176.89	176.89	4.86	17	>sp|Q15043|S39AE_HUMAN Zinc transporter ZIP14 OS=Homo sapiens OX=9606 GN=SLC39A14 PE=1 SV=3	16204	2D_IGP_A_R1.1624.1624.3	controllerType=0 controllerNumber=1 scan=1624	7.0174
K.N[+2026.687]VSC[+57.021]LWC[+57.021]NTNK.A	HexNAc(2)Hex(10)	C[+57]*2, N[+2027]	1141.44	3	3422.31	3422.3	0	1.4	54	Specific	429.14	197.73	197.73	4.56	7	>sp|P53801|PTTG_HUMAN Pituitary tumor-transforming gene 1 protein-interacting protein OS=Homo sapiens OX=9606 GN=PTTG1IP PE=1 SV=1	15135	2D_IGP_A_R1.9299.9299.3	controllerType=0 controllerNumber=1 scan=9299	40.3058
K.WGHN[+2951.032]ITEFQQR.F	HexNAc(6)Hex(7)NeuAc(1)NeuGc(1)	N[+2951]	1092.19	4	4365.74	4366.71	-1	6.1	277	Specific	429.73	299.19	299.19	3.49	12	>sp|Q96HE7|ERO1A_HUMAN ERO1-like protein alpha OS=Homo sapiens OX=9606 GN=ERO1A PE=1 SV=2	2944	2D_IGP_A_R1.8579.8579.4	controllerType=0 controllerNumber=1 scan=8579	37.1837
K.FN[+1540.529]SSSSSLEEK.I	HexNAc(2)Hex(7)	N[+1541]	919.031	3	2755.08	2755.08	0	-1.1	192	Specific	429.76	194.34	194.34	4.71	6	>sp|Q9H173|SIL1_HUMAN Nucleotide exchange factor SIL1 OS=Homo sapiens OX=9606 GN=SIL1 PE=1 SV=1	1838	2D_IGP_A_R1.4540.4540.3	controllerType=0 controllerNumber=1 scan=4540	19.6268
R.VN[+1378.476]NTLSSQISR.L	HexNAc(2)Hex(6)	N[+1378]	1299.06	2	2597.12	2597.12	0	0	1106	Specific	429.86	185.28	185.28	5.35	20	>sp|P11047|LAMC1_HUMAN Laminin subunit gamma-1 OS=Homo sapiens OX=9606 GN=LAMC1 PE=1 SV=3	4746	2D_IGP_A_R1.6161.6161.2	controllerType=0 controllerNumber=1 scan=6161	26.6605
K.LDN[+2424.867]YSTQELGK.T	HexNAc(5)Hex(6)Fuc(1)NeuAc(1)	N[+2425]	1231.5	3	3692.49	3692.48	0	0.4	331	Specific	432.07	254.44	254.44	5.18	46	>sp|P21589|5NTD_HUMAN 5'-nucleotidase OS=Homo sapiens OX=9606 GN=NT5E PE=1 SV=1	19546	2D_IGP_A_R1.7921.7921.3	controllerType=0 controllerNumber=1 scan=7921	34.3164
R.ELAVPDGYTN[+2350.830]R.T	HexNAc(4)Hex(5)Fuc(1)NeuAc(2)	N[+2351]	1195.82	3	3585.44	3585.44	0	1.2	77	Specific	433.21	254.23	254.23	5.18	55	>sp|P26006|ITA3_HUMAN Integrin alpha-3 OS=Homo sapiens OX=9606 GN=ITGA3 PE=1 SV=5	6507	2D_IGP_A_R1.11322.11322.3	controllerType=0 controllerNumber=1 scan=11322	48.9239
R.IVDVN[+2350.830]LTSEGK.V	HexNAc(4)Hex(5)Fuc(1)NeuAc(2)	N[+2351]	1175.83	3	3525.46	3525.46	0	0.7	170	Specific	435.69	296.21	296.21	5.22	11	>sp|Q9HD45|TM9S3_HUMAN Transmembrane 9 superfamily member 3 OS=Homo sapiens OX=9606 GN=TM9SF3 PE=1 SV=2	15492	2D_IGP_A_R1.11954.11954.3	controllerType=0 controllerNumber=1 scan=11954	51.6386
R.ELAVPDGYTN[+2424.867]R.T	HexNAc(5)Hex(6)Fuc(1)NeuAc(1)	N[+2425]	1220.5	3	3659.48	3659.47	0	0.6	77	Specific	440.65	221.37	221.37	5.16	55	>sp|P26006|ITA3_HUMAN Integrin alpha-3 OS=Homo sapiens OX=9606 GN=ITGA3 PE=1 SV=5	6507	2D_IGP_A_R1.10093.10093.3	controllerType=0 controllerNumber=1 scan=10093	43.7396
R.ELAVPDGYTN[+1768.640]R.T	HexNAc(4)Hex(5)Fuc(1)	N[+1769]	1001.75	3	3003.25	3003.25	0	1.3	77	Specific	442.73	259.81	259.81	5.26	55	>sp|P26006|ITA3_HUMAN Integrin alpha-3 OS=Homo sapiens OX=9606 GN=ITGA3 PE=1 SV=5	6507	2D_IGP_A_R1.9294.9294.5	controllerType=0 controllerNumber=1 scan=9294	40.2863
R.ELAVPDGYTN[+2350.830]R.T	HexNAc(4)Hex(5)Fuc(1)NeuAc(2)	N[+2351]	1195.82	3	3585.44	3585.44	0	1.3	77	Specific	444.21	250.57	250.57	4.75	55	>sp|P26006|ITA3_HUMAN Integrin alpha-3 OS=Homo sapiens OX=9606 GN=ITGA3 PE=1 SV=5	6507	2D_IGP_A_R1.11454.11454.3	controllerType=0 controllerNumber=1 scan=11454	49.4934
R.ELAVPDGYTN[+2059.735]R.T	HexNAc(4)Hex(5)Fuc(1)NeuAc(1)	N[+2060]	1098.79	3	3294.34	3294.34	0	-0.2	77	Specific	446.46	263.92	263.92	5.32	55	>sp|P26006|ITA3_HUMAN Integrin alpha-3 OS=Homo sapiens OX=9606 GN=ITGA3 PE=1 SV=5	6507	2D_IGP_A_R1.10338.10338.3	controllerType=0 controllerNumber=1 scan=10338	44.7947
K.AM[+15.995]SSN[+1864.634]ETAAYK.I	HexNAc(2)Hex(9)	M[+16], N[+1865]	1527.08	2	3053.15	3053.15	0	0	637	Specific	449.24	289.04	289.04	5.58	14	>sp|Q8TCJ2|STT3B_HUMAN Dolichyl-diphosphooligosaccharide--protein glycosyltransferase subunit STT3B OS=Homo sapiens OX=9606 GN=STT3B PE=1 SV=1	13685	2D_IGP_A_R1.2305.2305.2	controllerType=0 controllerNumber=1 scan=2305	9.9629
R.DIYTFDGALN[+1864.634]K.S	HexNAc(2)Hex(9)	N[+1865]	1041.09	3	3121.25	3121.25	0	-0.1	64	Specific	450.74	253.56	253.56	5.26	15	>sp|Q08722|CD47_HUMAN Leukocyte surface antigen CD47 OS=Homo sapiens OX=9606 GN=CD47 PE=1 SV=1	886	2D_IGP_A_R1.13779.13779.3	controllerType=0 controllerNumber=1 scan=13779	59.2798
R.VFGSQN[+1378.476]LTTVK.L	HexNAc(2)Hex(6)	N[+1378]	1286.57	2	2572.13	2572.13	0	1	510	Specific	452.65	187.01	187.01	5.43	39	>sp|Q9Y4L1|HYOU1_HUMAN Hypoxia up-regulated protein 1 OS=Homo sapiens OX=9606 GN=HYOU1 PE=1 SV=1	14756	2D_IGP_A_R1.9682.9682.2	controllerType=0 controllerNumber=1 scan=9682	41.9576
R.ELAVPDGYTN[+2043.740]R.T	HexNAc(4)Hex(4)Fuc(2)NeuAc(1)	N[+2044]	1093.44	3	3278.32	3278.35	0	-8.2	77	Specific	453.96	253.01	253.01	4.01	55	>sp|P26006|ITA3_HUMAN Integrin alpha-3 OS=Homo sapiens OX=9606 GN=ITGA3 PE=1 SV=5	6507	2D_IGP_A_R1.9083.9083.3	controllerType=0 controllerNumber=1 scan=9083	39.372
K.FN[+1444.534]SSSSSLEEK.I	HexNAc(4)Hex(3)Fuc(1)	N[+1445]	887.034	3	2659.09	2659.09	0	0.2	192	Specific	455.06	269.84	269.84	5.32	6	>sp|Q9H173|SIL1_HUMAN Nucleotide exchange factor SIL1 OS=Homo sapiens OX=9606 GN=SIL1 PE=1 SV=1	1838	2D_IGP_A_R1.4809.4809.3	controllerType=0 controllerNumber=1 scan=4809	20.7978
R.GN[+2424.867]VTQHVQGHR.N	HexNAc(5)Hex(6)Fuc(1)NeuAc(1)	N[+2425]	1219.84	3	3657.49	3657.49	0	0	76	Specific	455.36	177.25	177.25	4.94	17	>sp|Q15043|S39AE_HUMAN Zinc transporter ZIP14 OS=Homo sapiens OX=9606 GN=SLC39A14 PE=1 SV=3	16204	2D_IGP_A_R1.2397.2397.2	controllerType=0 controllerNumber=1 scan=2397	10.3613
R.TSIPTINMEN[+2278.809]K.T	HexNAc(5)Hex(6)NeuAc(1)	N[+2279]	1176.15	3	3526.44	3526.44	0	0.2	960	Specific	455.71	154.09	154.09	4.87	55	>sp|P26006|ITA3_HUMAN Integrin alpha-3 OS=Homo sapiens OX=9606 GN=ITGA3 PE=1 SV=5	6507	2D_IGP_A_R1.11735.11735.3	controllerType=0 controllerNumber=1 scan=11735	50.7007
R.ELAVPDGYTN[+2059.735]R.T	HexNAc(4)Hex(5)Fuc(1)NeuAc(1)	N[+2060]	1098.79	3	3294.34	3294.34	0	-0.2	77	Specific	457.97	291.4	291.4	5.31	55	>sp|P26006|ITA3_HUMAN Integrin alpha-3 OS=Homo sapiens OX=9606 GN=ITGA3 PE=1 SV=5	6507	2D_IGP_A_R1.10228.10228.3	controllerType=0 controllerNumber=1 scan=10228	44.322
R.GN[+2789.999]VTQHVQGHR.N	HexNAc(6)Hex(7)Fuc(1)NeuAc(1)	N[+2790]	1341.55	3	4022.62	4022.62	0	0.1	76	Specific	461.67	156.75	124.39	4.86	17	>sp|Q15043|S39AE_HUMAN Zinc transporter ZIP14 OS=Homo sapiens OX=9606 GN=SLC39A14 PE=1 SV=3	16204	2D_IGP_A_R1.2190.2190.3	controllerType=0 controllerNumber=1 scan=2190	9.46
R.VFGSQN[+1216.423]LTTVK.L	HexNAc(2)Hex(5)	N[+1216]	1205.54	2	2410.08	2410.08	0	0.5	510	Specific	468.94	260.66	260.66	5.66	39	>sp|Q9Y4L1|HYOU1_HUMAN Hypoxia up-regulated protein 1 OS=Homo sapiens OX=9606 GN=HYOU1 PE=1 SV=1	14756	2D_IGP_A_R1.9595.9595.2	controllerType=0 controllerNumber=1 scan=9595	41.585
K.DLVVQQAGTN[+2059.735]K.T	HexNAc(4)Hex(5)Fuc(1)NeuAc(1)	N[+2060]	1078.13	3	3232.36	3232.36	0	0.6	171	Specific	468.95	258.36	258.36	4.51	2	>sp|P25942|TNR5_HUMAN Tumor necrosis factor receptor superfamily member 5 OS=Homo sapiens OX=9606 GN=CD40 PE=1 SV=1	16242	2D_IGP_A_R1.6580.6580.3	controllerType=0 controllerNumber=1 scan=6580	28.4861
R.TSIPTINMEN[+1768.640]K.T	HexNAc(4)Hex(5)Fuc(1)	N[+1769]	1006.09	3	3016.26	3016.27	0	-2.6	960	Specific	470.29	215.42	215.42	4.28	55	>sp|P26006|ITA3_HUMAN Integrin alpha-3 OS=Homo sapiens OX=9606 GN=ITGA3 PE=1 SV=5	6507	2D_IGP_A_R1.10667.10667.3	controllerType=0 controllerNumber=1 scan=10667	46.1921
K.N[+2043.740]VSC[+57.021]LWC[+57.021]NTNK.A	HexNAc(4)Hex(4)Fuc(2)NeuAc(1)	C[+57]*2, N[+2044]	1147.11	3	3439.33	3439.35	0	-7.5	54	Specific	471.2	285.85	285.85	4.23	7	>sp|P53801|PTTG_HUMAN Pituitary tumor-transforming gene 1 protein-interacting protein OS=Homo sapiens OX=9606 GN=PTTG1IP PE=1 SV=1	15135	2D_IGP_A_R1.9279.9279.3	controllerType=0 controllerNumber=1 scan=9279	40.2204
R.EERPLN[+1702.581]ASALK.L	HexNAc(2)Hex(8)	N[+1703]	977.421	3	2930.25	2930.25	0	-0.4	59	Specific	471.93	363.38	363.38	6.15	3	>sp|O14657|TOR1B_HUMAN Torsin-1B OS=Homo sapiens OX=9606 GN=TOR1B PE=1 SV=2	17060	2D_IGP_A_R1.5929.5929.3	controllerType=0 controllerNumber=1 scan=5929	25.6357
K.WGHN[+2026.687]ITEFQQR.F	HexNAc(2)Hex(10)	N[+2027]	1148.13	3	3442.38	3442.37	0	2.1	277	Specific	474.29	293.73	293.73	5.14	12	>sp|Q96HE7|ERO1A_HUMAN ERO1-like protein alpha OS=Homo sapiens OX=9606 GN=ERO1A PE=1 SV=2	2944	2D_IGP_A_R1.8605.8605.3	controllerType=0 controllerNumber=1 scan=8605	37.2979
R.TSIPTINMEN[+2278.809]K.T	HexNAc(5)Hex(6)NeuAc(1)	N[+2279]	1176.15	3	3526.44	3526.44	0	0.7	960	Specific	474.3	257.16	257.16	5.34	55	>sp|P26006|ITA3_HUMAN Integrin alpha-3 OS=Homo sapiens OX=9606 GN=ITGA3 PE=1 SV=5	6507	2D_IGP_A_R1.11845.11845.3	controllerType=0 controllerNumber=1 scan=11845	51.1757
K.TN[+1864.634]MSLGLILTR.N	HexNAc(2)Hex(9)	N[+1865]	1542.16	2	3083.32	3083.32	0	0.3	111	Specific	474.84	367.62	367.62	6.14	16	>sp|P17301|ITA2_HUMAN Integrin alpha-2 OS=Homo sapiens OX=9606 GN=ITGA2 PE=1 SV=1	3912	2D_IGP_A_R1.16488.16488.2	controllerType=0 controllerNumber=1 scan=16488	70.0942
K.AMSSN[+1378.476]ETAAYK.I	HexNAc(2)Hex(6)	N[+1378]	1276	2	2551	2551	0	0.5	637	Specific	474.96	355.8	272.36	5.94	14	>sp|Q8TCJ2|STT3B_HUMAN Dolichyl-diphosphooligosaccharide--protein glycosyltransferase subunit STT3B OS=Homo sapiens OX=9606 GN=STT3B PE=1 SV=1	13685	2D_IGP_A_R1.3497.3497.2	controllerType=0 controllerNumber=1 scan=3497	15.1164
K.DEGLC[+57.021]SAN[+1702.581]VTR.Y	HexNAc(2)Hex(8)	C[+57], N[+1703]	1462.57	2	2924.14	2924.13	0	0.6	163	Specific	477.6	257.39	257.39	5.61	5	>sp|P48307|TFPI2_HUMAN Tissue factor pathway inhibitor 2 OS=Homo sapiens OX=9606 GN=TFPI2 PE=1 SV=1	3157	2D_IGP_A_R1.5886.5886.2	controllerType=0 controllerNumber=1 scan=5886	25.4502
R.GPGIKPN[+1702.581]QTSK.M	HexNAc(2)Hex(8)	N[+1703]	943.739	3	2829.2	2829.2	0	0	356	Specific	477.86	340.95	340.95	5.95	7	>sp|P15586|GNS_HUMAN N-acetylglucosamine-6-sulfatase OS=Homo sapiens OX=9606 GN=GNS PE=1 SV=3	5993	2D_IGP_A_R1.2059.2059.3	controllerType=0 controllerNumber=1 scan=2059	8.89
R.GN[+1702.581]VTQHVQGHR.N	HexNAc(2)Hex(8)	N[+1703]	979.074	3	2935.21	2935.21	0	0.4	76	Specific	478.8	216.25	216.25	5.08	17	>sp|Q15043|S39AE_HUMAN Zinc transporter ZIP14 OS=Homo sapiens OX=9606 GN=SLC39A14 PE=1 SV=3	16204	2D_IGP_A_R1.1597.1597.3	controllerType=0 controllerNumber=1 scan=1597	6.8996
K.GELN[+1864.634]TSIFSSR.P	HexNAc(2)Hex(9)	N[+1865]	1538.13	2	3075.24	3075.24	0	1.1	350	Specific	479.54	307.29	307.29	5.69	9	>sp|Q9UHG3|PCYOX_HUMAN Prenylcysteine oxidase 1 OS=Homo sapiens OX=9606 GN=PCYOX1 PE=1 SV=3	9384	2D_IGP_A_R1.12237.12237.2	controllerType=0 controllerNumber=1 scan=12237	52.8256
K.GELN[+1702.581]TSIFSSR.P	HexNAc(2)Hex(8)	N[+1703]	1457.1	2	2913.19	2913.19	0	0.9	350	Specific	480.85	287.24	287.24	5.69	9	>sp|Q9UHG3|PCYOX_HUMAN Prenylcysteine oxidase 1 OS=Homo sapiens OX=9606 GN=PCYOX1 PE=1 SV=3	9384	2D_IGP_A_R1.12264.12264.2	controllerType=0 controllerNumber=1 scan=12264	52.9442
R.GN[+2059.735]VTQHVQGHR.N	HexNAc(4)Hex(5)Fuc(1)NeuAc(1)	N[+2060]	1098.12	3	3292.36	3292.36	0	-0.5	76	Specific	482.51	177.75	177.75	5.06	17	>sp|Q15043|S39AE_HUMAN Zinc transporter ZIP14 OS=Homo sapiens OX=9606 GN=SLC39A14 PE=1 SV=3	16204	2D_IGP_A_R1.2188.2188.2	controllerType=0 controllerNumber=1 scan=2188	9.4502
R.TSIPTINMEN[+1540.529]K.T	HexNAc(2)Hex(7)	N[+1541]	1394.58	2	2788.15	2788.16	0	-1.6	960	Specific	482.51	300.1	300.1	5.37	55	>sp|P26006|ITA3_HUMAN Integrin alpha-3 OS=Homo sapiens OX=9606 GN=ITGA3 PE=1 SV=5	6507	2D_IGP_A_R1.10684.10684.2	controllerType=0 controllerNumber=1 scan=10684	46.2627
K.WGHN[+1702.581]ITEFQQR.F	HexNAc(2)Hex(8)	N[+1703]	1040.09	3	3118.26	3118.26	0	0.7	277	Specific	485.31	253.61	253.61	5.65	12	>sp|Q96HE7|ERO1A_HUMAN ERO1-like protein alpha OS=Homo sapiens OX=9606 GN=ERO1A PE=1 SV=2	2944	2D_IGP_A_R1.8738.8738.3	controllerType=0 controllerNumber=1 scan=8738	37.8718
K.NN[+2059.735]QTEC[+57.021]FNFIR.F	HexNAc(4)Hex(5)Fuc(1)NeuAc(1)	C[+57], N[+2060]	1168.13	3	3502.38	3502.38	0	0.1	105	Specific	488.5	273.87	273.87	5.44	3	>sp|Q9C0C4|SEM4C_HUMAN Semaphorin-4C OS=Homo sapiens OX=9606 GN=SEMA4C PE=1 SV=2	14123	2D_IGP_A_R1.13998.13998.3	controllerType=0 controllerNumber=1 scan=13998	60.2319
R.EERPLN[+1864.634]ASALK.L	HexNAc(2)Hex(9)	N[+1865]	1031.44	3	3092.3	3092.3	0	-0.8	59	Specific	488.92	158.46	158.46	4.89	3	>sp|O14657|TOR1B_HUMAN Torsin-1B OS=Homo sapiens OX=9606 GN=TOR1B PE=1 SV=2	17060	2D_IGP_A_R1.5871.5871.3	controllerType=0 controllerNumber=1 scan=5871	25.3843
K.LDN[+3081.095]YSTQELGK.T	HexNAc(6)Hex(7)Fuc(1)NeuAc(2)	N[+3081]	1450.25	3	4348.72	4348.71	0	2.9	331	Specific	489.03	293.46	3.08	4.51	46	>sp|P21589|5NTD_HUMAN 5'-nucleotidase OS=Homo sapiens OX=9606 GN=NT5E PE=1 SV=1	19546	2D_IGP_A_R1.8451.8451.3	controllerType=0 controllerNumber=1 scan=8451	36.6273
K.FN[+1216.423]SSSSSLEEK.I	HexNAc(2)Hex(5)	N[+1216]	1215.99	2	2430.98	2430.98	0	0.5	192	Specific	491.25	252.9	252.9	5.65	6	>sp|Q9H173|SIL1_HUMAN Nucleotide exchange factor SIL1 OS=Homo sapiens OX=9606 GN=SIL1 PE=1 SV=1	1838	2D_IGP_A_R1.4674.4674.2	controllerType=0 controllerNumber=1 scan=4674	20.2117
R.EERPLN[+1702.581]ASALK.L	HexNAc(2)Hex(8)	N[+1703]	977.421	3	2930.25	2930.25	0	-0.3	59	Specific	493.07	293.57	293.57	5.7	3	>sp|O14657|TOR1B_HUMAN Torsin-1B OS=Homo sapiens OX=9606 GN=TOR1B PE=1 SV=2	17060	2D_IGP_A_R1.5922.5922.3	controllerType=0 controllerNumber=1 scan=5922	25.607
R.GPGIKPN[+1540.529]QTSK.M	HexNAc(2)Hex(7)	N[+1541]	889.721	3	2667.15	2667.15	0	-1	356	Specific	493.23	316.07	316.07	5.37	7	>sp|P15586|GNS_HUMAN N-acetylglucosamine-6-sulfatase OS=Homo sapiens OX=9606 GN=GNS PE=1 SV=3	5993	2D_IGP_A_R1.2082.2082.3	controllerType=0 controllerNumber=1 scan=2082	8.9918
R.TSIPTINMEN[+1913.677]K.T	HexNAc(4)Hex(5)NeuAc(1)	N[+1914]	1054.44	3	3161.31	3161.31	0	0.5	960	Specific	495.77	248.99	248.99	5.38	55	>sp|P26006|ITA3_HUMAN Integrin alpha-3 OS=Homo sapiens OX=9606 GN=ITGA3 PE=1 SV=5	6507	2D_IGP_A_R1.11857.11857.3	controllerType=0 controllerNumber=1 scan=11857	51.2279
R.YHYN[+1444.534]GTFEDGK.K	HexNAc(4)Hex(3)Fuc(1)	N[+1445]	925.705	3	2775.1	2775.1	0	-0.9	67	Specific	496.77	369.93	369.93	5.82	39	>sp|Q96AY3|FKB10_HUMAN Peptidyl-prolyl cis-trans isomerase FKBP10 OS=Homo sapiens OX=9606 GN=FKBP10 PE=1 SV=1	19614	2D_IGP_A_R1.5713.5713.3	controllerType=0 controllerNumber=1 scan=5713	24.6948
K.LDN[+1768.640]YSTQELGK.T	HexNAc(4)Hex(5)Fuc(1)	N[+1769]	1518.63	2	3036.26	3036.26	0	1.1	331	Specific	496.81	181.06	181.06	5.55	46	>sp|P21589|5NTD_HUMAN 5'-nucleotidase OS=Homo sapiens OX=9606 GN=NT5E PE=1 SV=1	19546	2D_IGP_A_R1.6883.6883.2	controllerType=0 controllerNumber=1 scan=6883	29.8074
R.ELAVPDGYTN[+1768.640]R.T	HexNAc(4)Hex(5)Fuc(1)	N[+1769]	1001.75	3	3003.25	3003.25	0	0.4	77	Specific	497.42	291.31	291.31	5.42	55	>sp|P26006|ITA3_HUMAN Integrin alpha-3 OS=Homo sapiens OX=9606 GN=ITGA3 PE=1 SV=5	6507	2D_IGP_A_R1.9311.9311.3	controllerType=0 controllerNumber=1 scan=9311	40.3581
R.GN[+2350.830]VTQHVQGHR.N	HexNAc(4)Hex(5)Fuc(1)NeuAc(2)	N[+2351]	1195.16	3	3583.45	3583.45	0	-0.3	76	Specific	497.58	175.24	175.24	5.06	17	>sp|Q15043|S39AE_HUMAN Zinc transporter ZIP14 OS=Homo sapiens OX=9606 GN=SLC39A14 PE=1 SV=3	16204	2D_IGP_A_R1.2783.2783.3	controllerType=0 controllerNumber=1 scan=2783	12.0209
R.ELAVPDGYTN[+1864.634]R.T	HexNAc(2)Hex(9)	N[+1865]	1033.75	3	3099.24	3099.24	0	1.3	77	Specific	499.87	338.03	338.03	5.62	55	>sp|P26006|ITA3_HUMAN Integrin alpha-3 OS=Homo sapiens OX=9606 GN=ITGA3 PE=1 SV=5	6507	2D_IGP_A_R1.9112.9112.3	controllerType=0 controllerNumber=1 scan=9112	39.5004
R.ELAVPDGYTN[+2026.687]R.T	HexNAc(2)Hex(10)	N[+2027]	1087.77	3	3261.29	3261.29	0	0.5	77	Specific	501.01	267.34	267.34	5.54	55	>sp|P26006|ITA3_HUMAN Integrin alpha-3 OS=Homo sapiens OX=9606 GN=ITGA3 PE=1 SV=5	6507	2D_IGP_A_R1.9084.9084.3	controllerType=0 controllerNumber=1 scan=9084	39.3773
K.N[+1378.476]VSC[+57.021]LWC[+57.021]NTNK.A	HexNAc(2)Hex(6)	C[+57]*2, N[+1378]	1387.55	2	2774.09	2774.09	0	0.3	54	Specific	502.3	351.45	351.45	6.1	7	>sp|P53801|PTTG_HUMAN Pituitary tumor-transforming gene 1 protein-interacting protein OS=Homo sapiens OX=9606 GN=PTTG1IP PE=1 SV=1	15135	2D_IGP_A_R1.9549.9549.2	controllerType=0 controllerNumber=1 scan=9549	41.3943
R.EERPLN[+1864.634]ASALK.L	HexNAc(2)Hex(9)	N[+1865]	1031.44	3	3092.3	3092.3	0	-0.3	59	Specific	503.71	166.84	166.84	5.53	3	>sp|O14657|TOR1B_HUMAN Torsin-1B OS=Homo sapiens OX=9606 GN=TOR1B PE=1 SV=2	17060	2D_IGP_A_R1.5880.5880.3	controllerType=0 controllerNumber=1 scan=5880	25.4222
K.DEGLC[+57.021]SAN[+1864.634]VTR.Y	HexNAc(2)Hex(9)	C[+57], N[+1865]	1543.6	2	3086.19	3086.19	0	1.3	163	Specific	508.17	261.72	261.72	5.81	5	>sp|P48307|TFPI2_HUMAN Tissue factor pathway inhibitor 2 OS=Homo sapiens OX=9606 GN=TFPI2 PE=1 SV=1	3157	2D_IGP_A_R1.5845.5845.2	controllerType=0 controllerNumber=1 scan=5845	25.2702
K.IGYSNN[+2059.735]GSDWK.M	HexNAc(4)Hex(5)Fuc(1)NeuAc(1)	N[+2060]	1100.77	3	3300.3	3300.29	0	0.9	517	Specific	509.56	177.78	177.78	5.25	5	>sp|O14786|NRP1_HUMAN Neuropilin-1 OS=Homo sapiens OX=9606 GN=NRP1 PE=1 SV=3	10306	2D_IGP_A_R1.8267.8267.3	controllerType=0 controllerNumber=1 scan=8267	35.8311
R.DAGVVC[+57.021]TN[+1378.476]ETR.S	HexNAc(2)Hex(6)	C[+57], N[+1378]	1300.52	2	2600.03	2600.03	0	0.6	118	Specific	510.12	316.9	316.9	5.85	18	>sp|Q08380|LG3BP_HUMAN Galectin-3-binding protein OS=Homo sapiens OX=9606 GN=LGALS3BP PE=1 SV=1	4876	2D_IGP_A_R1.4012.4012.2	controllerType=0 controllerNumber=1 scan=4012	17.3262
K.FN[+1864.634]SSSSSLEEK.I	HexNAc(2)Hex(9)	N[+1865]	1540.1	2	3079.19	3079.19	0	1.1	192	Specific	512.38	258.21	258.21	5.76	6	>sp|Q9H173|SIL1_HUMAN Nucleotide exchange factor SIL1 OS=Homo sapiens OX=9606 GN=SIL1 PE=1 SV=1	1838	2D_IGP_A_R1.4474.4474.2	controllerType=0 controllerNumber=1 scan=4474	19.3389
R.DAGVVC[+57.021]TN[+1864.634]ETR.S	HexNAc(2)Hex(9)	C[+57], N[+1865]	1543.6	2	3086.19	3086.19	0	1	118	Specific	514	349.81	349.81	6.1	18	>sp|Q08380|LG3BP_HUMAN Galectin-3-binding protein OS=Homo sapiens OX=9606 GN=LGALS3BP PE=1 SV=1	4876	2D_IGP_A_R1.3835.3835.2	controllerType=0 controllerNumber=1 scan=3835	16.5647
R.ELAVPDGYTN[+2026.687]R.T	HexNAc(2)Hex(10)	N[+2027]	1087.77	3	3261.29	3261.29	0	-0.2	77	Specific	515.84	306.41	306.41	5.58	55	>sp|P26006|ITA3_HUMAN Integrin alpha-3 OS=Homo sapiens OX=9606 GN=ITGA3 PE=1 SV=5	6507	2D_IGP_A_R1.9080.9080.3	controllerType=0 controllerNumber=1 scan=9080	39.3618
R.AN[+1913.677]HSGAVVLLK.R	HexNAc(4)Hex(5)NeuAc(1)	N[+1914]	1008.11	3	3022.33	3022.32	0	1.1	322	Specific	515.88	208.35	208.35	5.59	20	>sp|P23229|ITA6_HUMAN Integrin alpha-6 OS=Homo sapiens OX=9606 GN=ITGA6 PE=1 SV=5	4737	2D_IGP_A_R1.7610.7610.3	controllerType=0 controllerNumber=1 scan=7610	32.9634
R.AN[+1581.555]HSGAVVLLK.R	HexNAc(3)Hex(6)	N[+1582]	897.405	3	2690.2	2690.2	0	-0.2	322	Specific	516.45	383.11	383.11	7.39	20	>sp|P23229|ITA6_HUMAN Integrin alpha-6 OS=Homo sapiens OX=9606 GN=ITGA6 PE=1 SV=5	4737	2D_IGP_A_R1.6348.6348.3	controllerType=0 controllerNumber=1 scan=6348	27.4742
R.EERPLN[+1702.581]ASALK.L	HexNAc(2)Hex(8)	N[+1703]	977.421	3	2930.25	2930.25	0	-0.7	59	Specific	519.82	188.03	188.03	5.29	3	>sp|O14657|TOR1B_HUMAN Torsin-1B OS=Homo sapiens OX=9606 GN=TOR1B PE=1 SV=2	17060	2D_IGP_A_R1.5949.5949.3	controllerType=0 controllerNumber=1 scan=5949	25.7255
K.EIFVAN[+2715.963]GTQGK.L	HexNAc(5)Hex(6)Fuc(1)NeuAc(2)	N[+2716]	1293.86	3	3879.57	3879.57	0	-0.7	45	Specific	520.31	322.81	322.81	5.47	5	>sp|O95297|MPZL1_HUMAN Myelin protein zero-like protein 1 OS=Homo sapiens OX=9606 GN=MPZL1 PE=1 SV=1	17358	2D_IGP_A_R1.8856.8856.3	controllerType=0 controllerNumber=1 scan=8856	38.3836
R.AN[+1710.598]HSGAVVLLK.R	HexNAc(3)Hex(5)NeuAc(1)	N[+1711]	940.419	3	2819.24	2819.24	0	-1.1	322	Specific	520.66	268.59	268.59	5.55	20	>sp|P23229|ITA6_HUMAN Integrin alpha-6 OS=Homo sapiens OX=9606 GN=ITGA6 PE=1 SV=5	4737	2D_IGP_A_R1.7660.7660.3	controllerType=0 controllerNumber=1 scan=7660	33.1818
R.VFGSQN[+1216.423]LTTVK.L	HexNAc(2)Hex(5)	N[+1216]	1205.54	2	2410.08	2410.08	0	-0.1	510	Specific	521.49	345.42	345.42	6.2	39	>sp|Q9Y4L1|HYOU1_HUMAN Hypoxia up-regulated protein 1 OS=Homo sapiens OX=9606 GN=HYOU1 PE=1 SV=1	14756	2D_IGP_A_R1.9907.9907.2	controllerType=0 controllerNumber=1 scan=9907	42.9239
R.DAGVVC[+57.021]TN[+1702.581]ETR.S	HexNAc(2)Hex(8)	C[+57], N[+1703]	1462.57	2	2924.14	2924.13	0	0.9	118	Specific	522.7	366.61	366.61	6.4	18	>sp|Q08380|LG3BP_HUMAN Galectin-3-binding protein OS=Homo sapiens OX=9606 GN=LGALS3BP PE=1 SV=1	4876	2D_IGP_A_R1.3860.3860.2	controllerType=0 controllerNumber=1 scan=3860	16.6708
K.AMSSN[+1540.529]ETAAYK.I	HexNAc(2)Hex(7)	N[+1541]	1357.03	2	2713.05	2713.05	0	0.3	637	Specific	523.36	381.92	381.92	7.49	14	>sp|Q8TCJ2|STT3B_HUMAN Dolichyl-diphosphooligosaccharide--protein glycosyltransferase subunit STT3B OS=Homo sapiens OX=9606 GN=STT3B PE=1 SV=1	13685	2D_IGP_A_R1.3597.3597.2	controllerType=0 controllerNumber=1 scan=3597	15.54
K.NGVN[+2059.735]GTGENGR.K	HexNAc(4)Hex(5)Fuc(1)NeuAc(1)	N[+2060]	1045.41	3	3134.22	3134.23	0	-1.8	403	Specific	526.35	104.46	104.46	3.94	117	>sp|P05556|ITB1_HUMAN Integrin beta-1 OS=Homo sapiens OX=9606 GN=ITGB1 PE=1 SV=2	3061	2D_IGP_A_R1.2370.2370.2	controllerType=0 controllerNumber=1 scan=2370	10.243
R.VFGSQN[+1702.581]LTTVK.L	HexNAc(2)Hex(8)	N[+1703]	966.085	3	2896.24	2896.23	0	2.6	510	Specific	527.84	204.81	204.81	4.51	39	>sp|Q9Y4L1|HYOU1_HUMAN Hypoxia up-regulated protein 1 OS=Homo sapiens OX=9606 GN=HYOU1 PE=1 SV=1	14756	2D_IGP_A_R1.9628.9628.3	controllerType=0 controllerNumber=1 scan=9628	41.7244
R.DAGVVC[+57.021]TN[+1864.634]ETR.S	HexNAc(2)Hex(9)	C[+57], N[+1865]	1543.6	2	3086.19	3086.19	0	1.3	118	Specific	528.41	230.82	230.82	5.76	18	>sp|Q08380|LG3BP_HUMAN Galectin-3-binding protein OS=Homo sapiens OX=9606 GN=LGALS3BP PE=1 SV=1	4876	2D_IGP_A_R1.3857.3857.2	controllerType=0 controllerNumber=1 scan=3857	16.6635
R.DAGVVC[+57.021]TN[+1540.529]ETR.S	HexNAc(2)Hex(7)	C[+57], N[+1541]	1381.55	2	2762.08	2762.08	0	0.7	118	Specific	534.6	396.55	396.55	7.49	18	>sp|Q08380|LG3BP_HUMAN Galectin-3-binding protein OS=Homo sapiens OX=9606 GN=LGALS3BP PE=1 SV=1	4876	2D_IGP_A_R1.3914.3914.2	controllerType=0 controllerNumber=1 scan=3914	16.9036
R.AN[+1622.582]HSGAVVLLK.R	HexNAc(4)Hex(5)	N[+1623]	911.081	3	2731.23	2731.23	0	0.1	322	Specific	536.6	235.98	235.98	5.76	20	>sp|P23229|ITA6_HUMAN Integrin alpha-6 OS=Homo sapiens OX=9606 GN=ITGA6 PE=1 SV=5	4737	2D_IGP_A_R1.6441.6441.3	controllerType=0 controllerNumber=1 scan=6441	27.8809
K.LDN[+3081.095]YSTQELGK.T	HexNAc(6)Hex(7)Fuc(1)NeuAc(2)	N[+3081]	1450.25	3	4348.72	4348.71	0	2.7	331	Specific	538	318.97	107.59	4.77	46	>sp|P21589|5NTD_HUMAN 5'-nucleotidase OS=Homo sapiens OX=9606 GN=NT5E PE=1 SV=1	19546	2D_IGP_A_R1.8526.8526.3	controllerType=0 controllerNumber=1 scan=8526	36.9548
R.IVDVN[+2205.793]LTSEGK.V	HexNAc(4)Hex(5)Fuc(2)NeuAc(1)	N[+2206]	1127.48	3	3380.44	3380.42	0	4.8	170	Specific	538.55	310.28	310.28	4.36	11	>sp|Q9HD45|TM9S3_HUMAN Transmembrane 9 superfamily member 3 OS=Homo sapiens OX=9606 GN=TM9SF3 PE=1 SV=2	15492	2D_IGP_A_R1.9270.9270.3	controllerType=0 controllerNumber=1 scan=9270	40.1817
K.IGYSNN[+2059.735]GSDWK.M	HexNAc(4)Hex(5)Fuc(1)NeuAc(1)	N[+2060]	1100.77	3	3300.3	3300.29	0	0.5	517	Specific	539.13	228.76	228.76	5.49	5	>sp|O14786|NRP1_HUMAN Neuropilin-1 OS=Homo sapiens OX=9606 GN=NRP1 PE=1 SV=3	10306	2D_IGP_A_R1.8175.8175.3	controllerType=0 controllerNumber=1 scan=8175	35.4312
K.MN[+2026.687]FTGGDTC[+57.021]HK.V	HexNAc(2)Hex(10)	C[+57], N[+2027]	1098.74	3	3294.21	3294.21	0	0.3	1311	Specific	541.42	436.33	436.33	7.62	24	>sp|P11717|MPRI_HUMAN Cation-independent mannose-6-phosphate receptor OS=Homo sapiens OX=9606 GN=IGF2R PE=1 SV=3	12317	2D_IGP_A_R1.4090.4090.3	controllerType=0 controllerNumber=1 scan=4090	17.672
R.VC[+57.021]EIHEDN[+1864.634]STR.S	HexNAc(2)Hex(9)	C[+57], N[+1865]	1075.41	3	3224.23	3224.23	0	-1	118	Specific	544.13	390.31	390.31	7.25	13	>sp|Q29983|MICA_HUMAN MHC class I polypeptide-related sequence A OS=Homo sapiens OX=9606 GN=MICA PE=1 SV=1	7436	2D_IGP_A_R1.2555.2555.3	controllerType=0 controllerNumber=1 scan=2555	11.0404
R.EWN[+1864.634]GTYHC[+57.021]IFR.Y	HexNAc(2)Hex(9)	C[+57], N[+1865]	1116.44	3	3347.3	3347.29	0	0.9	538	Specific	545.74	376.96	376.96	6.52	12	>sp|Q8IZF2|AGRF5_HUMAN Adhesion G protein-coupled receptor F5 OS=Homo sapiens OX=9606 GN=ADGRF5 PE=1 SV=3	8927	2D_IGP_A_R1.11687.11687.3	controllerType=0 controllerNumber=1 scan=11687	50.4931
R.VFGSQN[+1702.581]LTTVK.L	HexNAc(2)Hex(8)	N[+1703]	1448.62	2	2896.24	2896.23	0	1	510	Specific	546.99	352.37	352.37	6.32	39	>sp|Q9Y4L1|HYOU1_HUMAN Hypoxia up-regulated protein 1 OS=Homo sapiens OX=9606 GN=HYOU1 PE=1 SV=1	14756	2D_IGP_A_R1.9684.9684.2	controllerType=0 controllerNumber=1 scan=9684	41.9668
R.IVDVN[+1914.697]LTSEGK.V	HexNAc(4)Hex(5)Fuc(2)	N[+1915]	1030.44	3	3089.31	3089.33	0	-6.5	170	Specific	548.05	423.41	423.41	6.17	11	>sp|Q9HD45|TM9S3_HUMAN Transmembrane 9 superfamily member 3 OS=Homo sapiens OX=9606 GN=TM9SF3 PE=1 SV=2	15492	2D_IGP_A_R1.10849.10849.3	controllerType=0 controllerNumber=1 scan=10849	46.9211
R.VFGSQN[+1540.529]LTTVK.L	HexNAc(2)Hex(7)	N[+1541]	1367.59	2	2734.18	2734.18	0	-0.1	510	Specific	551.32	353.5	353.5	6.33	39	>sp|Q9Y4L1|HYOU1_HUMAN Hypoxia up-regulated protein 1 OS=Homo sapiens OX=9606 GN=HYOU1 PE=1 SV=1	14756	2D_IGP_A_R1.9598.9598.2	controllerType=0 controllerNumber=1 scan=9598	41.5988
R.VFGSQN[+1378.476]LTTVK.L	HexNAc(2)Hex(6)	N[+1378]	1286.57	2	2572.13	2572.13	0	0.2	510	Specific	552.61	381.49	381.49	7.62	39	>sp|Q9Y4L1|HYOU1_HUMAN Hypoxia up-regulated protein 1 OS=Homo sapiens OX=9606 GN=HYOU1 PE=1 SV=1	14756	2D_IGP_A_R1.9785.9785.2	controllerType=0 controllerNumber=1 scan=9785	42.3999
K.LDN[+2043.740]YSTQELGK.T	HexNAc(4)Hex(4)Fuc(2)NeuAc(1)	N[+2044]	1104.45	3	3311.33	3311.36	0	-8.9	331	Specific	553.79	280.2	280.2	4.5	46	>sp|P21589|5NTD_HUMAN 5'-nucleotidase OS=Homo sapiens OX=9606 GN=NT5E PE=1 SV=1	19546	2D_IGP_A_R1.6758.6758.3	controllerType=0 controllerNumber=1 scan=6758	29.2615
R.VFGSQN[+1702.581]LTTVK.L	HexNAc(2)Hex(8)	N[+1703]	1448.62	2	2896.24	2896.23	0	1.8	510	Specific	554.23	355.43	355.43	5.81	39	>sp|Q9Y4L1|HYOU1_HUMAN Hypoxia up-regulated protein 1 OS=Homo sapiens OX=9606 GN=HYOU1 PE=1 SV=1	14756	2D_IGP_A_R1.9699.9699.2	controllerType=0 controllerNumber=1 scan=9699	42.0251
K.AMSSN[+1864.634]ETAAYK.I	HexNAc(2)Hex(9)	N[+1865]	1519.08	2	3037.16	3037.16	0	0.1	637	Specific	556.17	418.44	418.44	7.62	14	>sp|Q8TCJ2|STT3B_HUMAN Dolichyl-diphosphooligosaccharide--protein glycosyltransferase subunit STT3B OS=Homo sapiens OX=9606 GN=STT3B PE=1 SV=1	13685	2D_IGP_A_R1.3480.3480.2	controllerType=0 controllerNumber=1 scan=3480	15.0521
R.VFGSQN[+1540.529]LTTVK.L	HexNAc(2)Hex(7)	N[+1541]	1367.59	2	2734.18	2734.18	0	0.5	510	Specific	556.85	358.91	358.91	6.32	39	>sp|Q9Y4L1|HYOU1_HUMAN Hypoxia up-regulated protein 1 OS=Homo sapiens OX=9606 GN=HYOU1 PE=1 SV=1	14756	2D_IGP_A_R1.9747.9747.2	controllerType=0 controllerNumber=1 scan=9747	42.2329
R.VFGSQN[+1864.634]LTTVK.L	HexNAc(2)Hex(9)	N[+1865]	1529.65	2	3058.29	3058.29	0	0.5	510	Specific	557.34	376.79	376.79	6.52	39	>sp|Q9Y4L1|HYOU1_HUMAN Hypoxia up-regulated protein 1 OS=Homo sapiens OX=9606 GN=HYOU1 PE=1 SV=1	14756	2D_IGP_A_R1.9576.9576.2	controllerType=0 controllerNumber=1 scan=9576	41.5091
R.VFGSQN[+1378.476]LTTVK.L	HexNAc(2)Hex(6)	N[+1378]	1286.57	2	2572.13	2572.13	0	0.4	510	Specific	557.6	379.68	379.68	6.52	39	>sp|Q9Y4L1|HYOU1_HUMAN Hypoxia up-regulated protein 1 OS=Homo sapiens OX=9606 GN=HYOU1 PE=1 SV=1	14756	2D_IGP_A_R1.9594.9594.2	controllerType=0 controllerNumber=1 scan=9594	41.5804
K.AMSSN[+1702.581]ETAAYK.I	HexNAc(2)Hex(8)	N[+1703]	1438.06	2	2875.11	2875.11	0	0.8	637	Specific	561.75	425.85	425.85	7.79	14	>sp|Q8TCJ2|STT3B_HUMAN Dolichyl-diphosphooligosaccharide--protein glycosyltransferase subunit STT3B OS=Homo sapiens OX=9606 GN=STT3B PE=1 SV=1	13685	2D_IGP_A_R1.3519.3519.2	controllerType=0 controllerNumber=1 scan=3519	15.2063
K.LDN[+1702.581]YSTQELGK.T	HexNAc(2)Hex(8)	N[+1703]	1485.6	2	2970.2	2970.2	0	0.3	331	Specific	563.16	383.13	383.13	7.8	46	>sp|P21589|5NTD_HUMAN 5'-nucleotidase OS=Homo sapiens OX=9606 GN=NT5E PE=1 SV=1	19546	2D_IGP_A_R1.6804.6804.2	controllerType=0 controllerNumber=1 scan=6804	29.4609
K.FN[+1702.581]SSSSSLEEK.I	HexNAc(2)Hex(8)	N[+1703]	1459.07	2	2917.14	2917.13	0	0.8	192	Specific	563.74	308.57	308.57	6.25	6	>sp|Q9H173|SIL1_HUMAN Nucleotide exchange factor SIL1 OS=Homo sapiens OX=9606 GN=SIL1 PE=1 SV=1	1838	2D_IGP_A_R1.4500.4500.2	controllerType=0 controllerNumber=1 scan=4500	19.4526
R.IVDVN[+1913.677]LTSEGK.V	HexNAc(4)Hex(5)NeuAc(1)	N[+1914]	1030.11	3	3088.31	3088.31	0	0.9	170	Specific	565.55	361.79	361.79	6.43	11	>sp|Q9HD45|TM9S3_HUMAN Transmembrane 9 superfamily member 3 OS=Homo sapiens OX=9606 GN=TM9SF3 PE=1 SV=2	15492	2D_IGP_A_R1.10979.10979.3	controllerType=0 controllerNumber=1 scan=10979	47.4569
R.VFGSQN[+1864.634]LTTVK.L	HexNAc(2)Hex(9)	N[+1865]	1529.65	2	3058.29	3058.29	0	0.6	510	Specific	567.17	395.59	395.59	7.79	39	>sp|Q9Y4L1|HYOU1_HUMAN Hypoxia up-regulated protein 1 OS=Homo sapiens OX=9606 GN=HYOU1 PE=1 SV=1	14756	2D_IGP_A_R1.9593.9593.2	controllerType=0 controllerNumber=1 scan=9593	41.5794
K.LDN[+2424.867]YSTQELGK.T	HexNAc(5)Hex(6)Fuc(1)NeuAc(1)	N[+2425]	1231.5	3	3692.49	3692.48	0	0.4	331	Specific	572.46	318.44	318.44	5.98	46	>sp|P21589|5NTD_HUMAN 5'-nucleotidase OS=Homo sapiens OX=9606 GN=NT5E PE=1 SV=1	19546	2D_IGP_A_R1.7728.7728.3	controllerType=0 controllerNumber=1 scan=7728	33.4764
R.IVDVN[+1864.634]LTSEGK.V	HexNAc(2)Hex(9)	N[+1865]	1520.14	2	3039.27	3039.27	0	1.3	170	Specific	576.68	396.33	396.33	7.79	11	>sp|Q9HD45|TM9S3_HUMAN Transmembrane 9 superfamily member 3 OS=Homo sapiens OX=9606 GN=TM9SF3 PE=1 SV=2	15492	2D_IGP_A_R1.9324.9324.2	controllerType=0 controllerNumber=1 scan=9324	40.4149
R.GPGIKPN[+1864.634]QTSK.M	HexNAc(2)Hex(9)	N[+1865]	997.756	3	2991.25	2991.26	0	-0.4	356	Specific	580.9	341.13	341.13	7.69	7	>sp|P15586|GNS_HUMAN N-acetylglucosamine-6-sulfatase OS=Homo sapiens OX=9606 GN=GNS PE=1 SV=3	5993	2D_IGP_A_R1.2036.2036.3	controllerType=0 controllerNumber=1 scan=2036	8.7867
K.WGHN[+2026.687]ITEFQQR.F	HexNAc(2)Hex(10)	N[+2027]	1148.13	3	3442.37	3442.37	0	0.4	277	Specific	581.83	364.31	364.31	7.89	12	>sp|Q96HE7|ERO1A_HUMAN ERO1-like protein alpha OS=Homo sapiens OX=9606 GN=ERO1A PE=1 SV=2	2944	2D_IGP_A_R1.8585.8585.3	controllerType=0 controllerNumber=1 scan=8585	37.212
K.NN[+2059.735]QTEC[+57.021]FNFIR.F	HexNAc(4)Hex(5)Fuc(1)NeuAc(1)	C[+57], N[+2060]	1168.13	3	3502.39	3502.38	0	1.4	105	Specific	583.55	260.41	260.41	6.62	3	>sp|Q9C0C4|SEM4C_HUMAN Semaphorin-4C OS=Homo sapiens OX=9606 GN=SEMA4C PE=1 SV=2	14123	2D_IGP_A_R1.14108.14108.3	controllerType=0 controllerNumber=1 scan=14108	60.7119
K.MN[+1864.634]FTGGDTC[+57.021]HK.V	HexNAc(2)Hex(9)	C[+57], N[+1865]	1044.72	3	3132.16	3132.15	0	0.6	1311	Specific	584.7	483.13	483.13	8.98	24	>sp|P11717|MPRI_HUMAN Cation-independent mannose-6-phosphate receptor OS=Homo sapiens OX=9606 GN=IGF2R PE=1 SV=3	12317	2D_IGP_A_R1.4089.4089.3	controllerType=0 controllerNumber=1 scan=4089	17.6674
K.N[+1378.476]VSC[+57.021]LWC[+57.021]NTNK.A	HexNAc(2)Hex(6)	C[+57]*2, N[+1378]	925.368	3	2774.09	2774.09	0	0.2	54	Specific	584.76	344.22	344.22	7.42	7	>sp|P53801|PTTG_HUMAN Pituitary tumor-transforming gene 1 protein-interacting protein OS=Homo sapiens OX=9606 GN=PTTG1IP PE=1 SV=1	15135	2D_IGP_A_R1.9448.9448.3	controllerType=0 controllerNumber=1 scan=9448	40.9531
K.FN[+1540.529]SSSSSLEEK.I	HexNAc(2)Hex(7)	N[+1541]	1378.05	2	2755.08	2755.08	0	0.7	192	Specific	587.48	293.09	293.09	7.39	6	>sp|Q9H173|SIL1_HUMAN Nucleotide exchange factor SIL1 OS=Homo sapiens OX=9606 GN=SIL1 PE=1 SV=1	1838	2D_IGP_A_R1.4523.4523.2	controllerType=0 controllerNumber=1 scan=4523	19.5517
K.LDN[+3081.095]YSTQELGK.T	HexNAc(6)Hex(7)Fuc(1)NeuAc(2)	N[+3081]	1450.24	3	4348.72	4348.71	0	1.3	331	Specific	590.34	430.68	95.15	8.71	46	>sp|P21589|5NTD_HUMAN 5'-nucleotidase OS=Homo sapiens OX=9606 GN=NT5E PE=1 SV=1	19546	2D_IGP_A_R1.8542.8542.3	controllerType=0 controllerNumber=1 scan=8542	37.0221
K.MN[+1702.581]FTGGDTC[+57.021]HK.V	HexNAc(2)Hex(8)	C[+57], N[+1703]	990.705	3	2970.1	2970.1	0	0.3	1311	Specific	592.81	322.77	322.77	7.6	24	>sp|P11717|MPRI_HUMAN Cation-independent mannose-6-phosphate receptor OS=Homo sapiens OX=9606 GN=IGF2R PE=1 SV=3	12317	2D_IGP_A_R1.4094.4094.3	controllerType=0 controllerNumber=1 scan=4094	17.6919
R.GN[+1768.640]VTQHVQGHR.N	HexNAc(4)Hex(5)Fuc(1)	N[+1769]	1001.09	3	3001.26	3001.26	0	-0.6	76	Specific	593.35	311.48	311.48	6.71	17	>sp|Q15043|S39AE_HUMAN Zinc transporter ZIP14 OS=Homo sapiens OX=9606 GN=SLC39A14 PE=1 SV=3	16204	2D_IGP_A_R1.1968.1968.3	controllerType=0 controllerNumber=1 scan=1968	8.4982
R.IVDVN[+2204.772]LTSEGK.V	HexNAc(4)Hex(5)NeuAc(2)	N[+2205]	1127.14	3	3379.41	3379.4	0	0.9	170	Specific	593.76	388.6	388.6	8.71	11	>sp|Q9HD45|TM9S3_HUMAN Transmembrane 9 superfamily member 3 OS=Homo sapiens OX=9606 GN=TM9SF3 PE=1 SV=2	15492	2D_IGP_A_R1.12144.12144.3	controllerType=0 controllerNumber=1 scan=12144	52.4594
R.IVDVN[+1913.677]LTSEGK.V	HexNAc(4)Hex(5)NeuAc(1)	N[+1914]	1030.11	3	3088.31	3088.31	0	0.2	170	Specific	594.31	351.78	351.78	7.42	11	>sp|Q9HD45|TM9S3_HUMAN Transmembrane 9 superfamily member 3 OS=Homo sapiens OX=9606 GN=TM9SF3 PE=1 SV=2	15492	2D_IGP_A_R1.10984.10984.3	controllerType=0 controllerNumber=1 scan=10984	47.4764
K.N[+1702.581]VSC[+57.021]LWC[+57.021]NTNK.A	HexNAc(2)Hex(8)	C[+57]*2, N[+1703]	1549.6	2	3098.2	3098.2	0	0.6	54	Specific	594.8	459.48	459.48	8.98	7	>sp|P53801|PTTG_HUMAN Pituitary tumor-transforming gene 1 protein-interacting protein OS=Homo sapiens OX=9606 GN=PTTG1IP PE=1 SV=1	15135	2D_IGP_A_R1.9347.9347.2	controllerType=0 controllerNumber=1 scan=9347	40.5151
K.MN[+1864.634]FTGGDTC[+57.021]HK.V	HexNAc(2)Hex(9)	C[+57], N[+1865]	1044.72	3	3132.15	3132.15	0	0.1	1311	Specific	596.39	473.32	473.32	8.98	24	>sp|P11717|MPRI_HUMAN Cation-independent mannose-6-phosphate receptor OS=Homo sapiens OX=9606 GN=IGF2R PE=1 SV=3	12317	2D_IGP_A_R1.4087.4087.3	controllerType=0 controllerNumber=1 scan=4087	17.6615
K.MN[+1540.529]FTGGDTC[+57.021]HK.V	HexNAc(2)Hex(7)	C[+57], N[+1541]	936.688	3	2808.05	2808.05	0	0.2	1311	Specific	597.98	569.16	569.16	8.98	24	>sp|P11717|MPRI_HUMAN Cation-independent mannose-6-phosphate receptor OS=Homo sapiens OX=9606 GN=IGF2R PE=1 SV=3	12317	2D_IGP_A_R1.4140.4140.3	controllerType=0 controllerNumber=1 scan=4140	17.8905
K.FN[+1378.476]SSSSSLEEK.I	HexNAc(2)Hex(6)	N[+1378]	1297.02	2	2593.03	2593.03	0	0.5	192	Specific	598.2	344.39	344.39	7.68	6	>sp|Q9H173|SIL1_HUMAN Nucleotide exchange factor SIL1 OS=Homo sapiens OX=9606 GN=SIL1 PE=1 SV=1	1838	2D_IGP_A_R1.4605.4605.2	controllerType=0 controllerNumber=1 scan=4605	19.9078
K.DSLSIN[+1540.529]ATNIK.H	HexNAc(2)Hex(7)	N[+1541]	1358.58	2	2716.16	2716.16	0	0.4	347	Specific	599.78	368.02	368.02	7.88	38	>sp|P00533|EGFR_HUMAN Epidermal growth factor receptor OS=Homo sapiens OX=9606 GN=EGFR PE=1 SV=2	19596	2D_IGP_A_R1.10666.10666.2	controllerType=0 controllerNumber=1 scan=10666	46.1875
R.YHYN[+1216.423]GTFEDGK.K	HexNAc(2)Hex(5)	N[+1216]	849.668	3	2546.99	2546.99	0	-0.6	67	Specific	609.03	513.58	513.58	9.61	39	>sp|Q96AY3|FKB10_HUMAN Peptidyl-prolyl cis-trans isomerase FKBP10 OS=Homo sapiens OX=9606 GN=FKBP10 PE=1 SV=1	19614	2D_IGP_A_R1.5621.5621.3	controllerType=0 controllerNumber=1 scan=5621	24.2963
K.NN[+2059.735]QTEC[+57.021]FNFIR.F	HexNAc(4)Hex(5)Fuc(1)NeuAc(1)	C[+57], N[+2060]	1168.13	3	3502.39	3502.38	0	1.4	105	Specific	613.6	385.78	385.78	9.19	3	>sp|Q9C0C4|SEM4C_HUMAN Semaphorin-4C OS=Homo sapiens OX=9606 GN=SEMA4C PE=1 SV=2	14123	2D_IGP_A_R1.14119.14119.3	controllerType=0 controllerNumber=1 scan=14119	60.7597
R.VFGSQN[+1540.529]LTTVK.L	HexNAc(2)Hex(7)	N[+1541]	912.066	3	2734.18	2734.18	0	1.1	510	Specific	616.09	341.94	341.94	8.41	39	>sp|Q9Y4L1|HYOU1_HUMAN Hypoxia up-regulated protein 1 OS=Homo sapiens OX=9606 GN=HYOU1 PE=1 SV=1	14756	2D_IGP_A_R1.9676.9676.3	controllerType=0 controllerNumber=1 scan=9676	41.9322
R.DIYTFDGALN[+1378.476]K.S	HexNAc(2)Hex(6)	N[+1378]	1318.05	2	2635.09	2635.09	0	0.2	64	Specific	617.85	466.41	466.41	9.98	15	>sp|Q08722|CD47_HUMAN Leukocyte surface antigen CD47 OS=Homo sapiens OX=9606 GN=CD47 PE=1 SV=1	886	2D_IGP_A_R1.14002.14002.2	controllerType=0 controllerNumber=1 scan=14002	60.2503
R.FVHVN[+1864.634]TSAVLK.L	HexNAc(2)Hex(9)	N[+1865]	1027.11	3	3079.33	3079.32	0	0.7	467	Specific	619.44	397.85	397.85	9.98	2	>sp|Q9Y6A1|POMT1_HUMAN Protein O-mannosyl-transferase 1 OS=Homo sapiens OX=9606 GN=POMT1 PE=1 SV=3	10077	2D_IGP_A_R1.10538.10538.3	controllerType=0 controllerNumber=1 scan=10538	45.6394
R.TSIPTINMEN[+1622.582]K.T	HexNAc(4)Hex(5)	N[+1623]	957.408	3	2870.21	2870.21	0	-0.6	960	Specific	619.53	364.48	364.48	8.25	55	>sp|P26006|ITA3_HUMAN Integrin alpha-3 OS=Homo sapiens OX=9606 GN=ITGA3 PE=1 SV=5	6507	2D_IGP_A_R1.10808.10808.3	controllerType=0 controllerNumber=1 scan=10808	46.7627
R.DN[+1403.507]HTHSDIQVK.L	HexNAc(3)Hex(4)Fuc(1)	N[+1404]	899.713	3	2697.13	2697.13	0	0.2	386	Specific	621.14	321.36	321.36	8.24	3	>sp|Q8IV08|PLD3_HUMAN Phospholipase D3 OS=Homo sapiens OX=9606 GN=PLD3 PE=1 SV=1	16425	2D_IGP_A_R1.2728.2728.3	controllerType=0 controllerNumber=1 scan=2728	11.7838
K.DSLSIN[+1864.634]ATNIK.H	HexNAc(2)Hex(9)	N[+1865]	1520.64	2	3040.26	3040.26	0	1.1	347	Specific	627.41	396.41	396.41	9.98	38	>sp|P00533|EGFR_HUMAN Epidermal growth factor receptor OS=Homo sapiens OX=9606 GN=EGFR PE=1 SV=2	19596	2D_IGP_A_R1.10507.10507.2	controllerType=0 controllerNumber=1 scan=10507	45.5065
K.N[+1216.423]VSC[+57.021]LWC[+57.021]NTNK.A	HexNAc(2)Hex(5)	C[+57]*2, N[+1216]	871.351	3	2612.04	2612.04	0	0.5	54	Specific	628.26	447.75	447.75	9.71	7	>sp|P53801|PTTG_HUMAN Pituitary tumor-transforming gene 1 protein-interacting protein OS=Homo sapiens OX=9606 GN=PTTG1IP PE=1 SV=1	15135	2D_IGP_A_R1.9424.9424.3	controllerType=0 controllerNumber=1 scan=9424	40.8486
K.AMSSN[+2026.687]ETAAYK.I	HexNAc(2)Hex(10)	N[+2027]	1067.08	3	3199.22	3199.21	0	1.2	637	Specific	628.86	484.89	484.89	9.71	14	>sp|Q8TCJ2|STT3B_HUMAN Dolichyl-diphosphooligosaccharide--protein glycosyltransferase subunit STT3B OS=Homo sapiens OX=9606 GN=STT3B PE=1 SV=1	13685	2D_IGP_A_R1.3504.3504.3	controllerType=0 controllerNumber=1 scan=3504	15.1486
R.GN[+2059.735]VTQHVQGHR.N	HexNAc(4)Hex(5)Fuc(1)NeuAc(1)	N[+2060]	1098.12	3	3292.36	3292.36	0	-0.5	76	Specific	632.68	265.55	265.55	8.05	17	>sp|Q15043|S39AE_HUMAN Zinc transporter ZIP14 OS=Homo sapiens OX=9606 GN=SLC39A14 PE=1 SV=3	16204	2D_IGP_A_R1.2272.2272.3	controllerType=0 controllerNumber=1 scan=2272	9.8168
R.YHYN[+1540.529]GTFEDGK.K	HexNAc(2)Hex(7)	N[+1541]	957.705	3	2871.1	2871.1	0	0.8	67	Specific	635.97	385.55	385.55	9.98	39	>sp|Q96AY3|FKB10_HUMAN Peptidyl-prolyl cis-trans isomerase FKBP10 OS=Homo sapiens OX=9606 GN=FKBP10 PE=1 SV=1	19614	2D_IGP_A_R1.5487.5487.3	controllerType=0 controllerNumber=1 scan=5487	23.723
K.LDN[+2026.687]YSTQELGK.T	HexNAc(2)Hex(10)	N[+2027]	1098.77	3	3294.3	3294.3	0	-0.9	331	Specific	636.09	396.7	396.7	9.34	46	>sp|P21589|5NTD_HUMAN 5'-nucleotidase OS=Homo sapiens OX=9606 GN=NT5E PE=1 SV=1	19546	2D_IGP_A_R1.6768.6768.3	controllerType=0 controllerNumber=1 scan=6768	29.304
K.GTN[+1864.634]FTHLVADR.V	HexNAc(2)Hex(9)	N[+1865]	1032.42	3	3095.26	3095.26	0	0	417	Specific	640.47	459.17	459.17	9.98	3	>sp|Q9C0C4|SEM4C_HUMAN Semaphorin-4C OS=Homo sapiens OX=9606 GN=SEMA4C PE=1 SV=2	14123	2D_IGP_A_R1.8692.8692.3	controllerType=0 controllerNumber=1 scan=8692	37.6763
K.DSLSIN[+1702.581]ATNIK.H	HexNAc(2)Hex(8)	N[+1703]	1439.61	2	2878.21	2878.21	0	0.6	347	Specific	645.72	418.58	418.58	9.98	38	>sp|P00533|EGFR_HUMAN Epidermal growth factor receptor OS=Homo sapiens OX=9606 GN=EGFR PE=1 SV=2	19596	2D_IGP_A_R1.10555.10555.2	controllerType=0 controllerNumber=1 scan=10555	45.7111
R.IVDVN[+2204.772]LTSEGK.V	HexNAc(4)Hex(5)NeuAc(2)	N[+2205]	1127.14	3	3379.41	3379.4	0	0.4	170	Specific	646.76	415.22	415.22	9.71	11	>sp|Q9HD45|TM9S3_HUMAN Transmembrane 9 superfamily member 3 OS=Homo sapiens OX=9606 GN=TM9SF3 PE=1 SV=2	15492	2D_IGP_A_R1.12180.12180.4	controllerType=0 controllerNumber=1 scan=12180	52.6074
R.TSIPTINMEN[+1864.634]K.T	HexNAc(2)Hex(9)	N[+1865]	1038.09	3	3112.26	3112.26	0	-1.2	960	Specific	647.9	370.44	370.44	8.25	55	>sp|P26006|ITA3_HUMAN Integrin alpha-3 OS=Homo sapiens OX=9606 GN=ITGA3 PE=1 SV=5	6507	2D_IGP_A_R1.10535.10535.3	controllerType=0 controllerNumber=1 scan=10535	45.6256
K.EIFVAN[+2059.735]GTQGK.L	HexNAc(4)Hex(5)Fuc(1)NeuAc(1)	N[+2060]	1075.12	3	3223.34	3223.34	0	0.3	45	Specific	650.16	333.16	333.16	9.32	5	>sp|O95297|MPZL1_HUMAN Myelin protein zero-like protein 1 OS=Homo sapiens OX=9606 GN=MPZL1 PE=1 SV=1	17358	2D_IGP_A_R1.7946.7946.3	controllerType=0 controllerNumber=1 scan=7946	34.4262
R.IVDVN[+2059.735]LTSEGK.V	HexNAc(4)Hex(5)Fuc(1)NeuAc(1)	N[+2060]	1078.79	3	3234.37	3234.37	0	-0.2	170	Specific	651.27	469.23	469.23	10.71	11	>sp|Q9HD45|TM9S3_HUMAN Transmembrane 9 superfamily member 3 OS=Homo sapiens OX=9606 GN=TM9SF3 PE=1 SV=2	15492	2D_IGP_A_R1.10707.10707.3	controllerType=0 controllerNumber=1 scan=10707	46.3528
R.DIYTFDGALN[+1581.555]K.S	HexNAc(3)Hex(6)	N[+1582]	946.729	3	2838.17	2838.17	0	0.4	64	Specific	655.06	422.91	422.91	10.71	15	>sp|Q08722|CD47_HUMAN Leukocyte surface antigen CD47 OS=Homo sapiens OX=9606 GN=CD47 PE=1 SV=1	886	2D_IGP_A_R1.13977.13977.3	controllerType=0 controllerNumber=1 scan=13977	60.1399
K.LDN[+3007.058]YSTQELGK.T	HexNAc(5)Hex(6)Fuc(1)NeuAc(3)	N[+3007]	1425.23	3	4273.67	4274.67	-1	0.6	331	Specific	656.35	471.84	471.84	10.45	46	>sp|P21589|5NTD_HUMAN 5'-nucleotidase OS=Homo sapiens OX=9606 GN=NT5E PE=1 SV=1	19546	2D_IGP_A_R1.9592.9592.3	controllerType=0 controllerNumber=1 scan=9592	41.5753
R.IVDVN[+2204.772]LTSEGK.V	HexNAc(4)Hex(5)NeuAc(2)	N[+2205]	1127.14	3	3379.41	3379.4	0	1.1	170	Specific	656.63	450.47	450.47	10.71	11	>sp|Q9HD45|TM9S3_HUMAN Transmembrane 9 superfamily member 3 OS=Homo sapiens OX=9606 GN=TM9SF3 PE=1 SV=2	15492	2D_IGP_A_R1.12065.12065.3	controllerType=0 controllerNumber=1 scan=12065	52.1216
K.LDN[+1768.640]YSTQELGK.T	HexNAc(4)Hex(5)Fuc(1)	N[+1769]	1012.76	3	3036.25	3036.26	0	-0.6	331	Specific	656.64	435.77	435.77	10.34	46	>sp|P21589|5NTD_HUMAN 5'-nucleotidase OS=Homo sapiens OX=9606 GN=NT5E PE=1 SV=1	19546	2D_IGP_A_R1.7119.7119.3	controllerType=0 controllerNumber=1 scan=7119	30.8316
R.AN[+1419.502]HSGAVVLLK.R	HexNAc(3)Hex(5)	N[+1420]	843.388	3	2528.15	2528.15	0	0	322	Specific	657.21	361.34	361.34	9.89	20	>sp|P23229|ITA6_HUMAN Integrin alpha-6 OS=Homo sapiens OX=9606 GN=ITGA6 PE=1 SV=5	4737	2D_IGP_A_R1.6480.6480.3	controllerType=0 controllerNumber=1 scan=6480	28.0485
K.DSLSIN[+1540.529]ATNIK.H	HexNAc(2)Hex(7)	N[+1541]	1358.58	2	2716.16	2716.16	0	0.7	347	Specific	659.73	404.82	404.82	10.98	38	>sp|P00533|EGFR_HUMAN Epidermal growth factor receptor OS=Homo sapiens OX=9606 GN=EGFR PE=1 SV=2	19596	2D_IGP_A_R1.10593.10593.2	controllerType=0 controllerNumber=1 scan=10593	45.8703
R.DIYTFDGALN[+1540.529]K.S	HexNAc(2)Hex(7)	N[+1541]	1399.08	2	2797.15	2797.14	0	1.2	64	Specific	660.4	489.65	489.65	10.98	15	>sp|Q08722|CD47_HUMAN Leukocyte surface antigen CD47 OS=Homo sapiens OX=9606 GN=CD47 PE=1 SV=1	886	2D_IGP_A_R1.13867.13867.2	controllerType=0 controllerNumber=1 scan=13867	59.6576
R.IVDVN[+2205.793]LTSEGK.V	HexNAc(4)Hex(5)Fuc(2)NeuAc(1)	N[+2206]	1127.48	3	3380.43	3380.42	0	0.4	170	Specific	661.68	431.44	431.44	10.71	11	>sp|Q9HD45|TM9S3_HUMAN Transmembrane 9 superfamily member 3 OS=Homo sapiens OX=9606 GN=TM9SF3 PE=1 SV=2	15492	2D_IGP_A_R1.10847.10847.3	controllerType=0 controllerNumber=1 scan=10847	46.9131
R.DIYTFDGALN[+1727.613]K.S	HexNAc(3)Hex(6)Fuc(1)	N[+1728]	995.414	3	2984.23	2984.23	0	-0.4	64	Specific	662.1	419.83	419.83	10.71	15	>sp|Q08722|CD47_HUMAN Leukocyte surface antigen CD47 OS=Homo sapiens OX=9606 GN=CD47 PE=1 SV=1	886	2D_IGP_A_R1.13921.13921.3	controllerType=0 controllerNumber=1 scan=13921	59.8946
[truncated: 1,630 more rows]

## Sheet: 2D-A2
Peptide < ProteinMetrics Confidential >	Glycans NHFAGNa	Modification Type(s)	Observed m/z	z	Observed (M+H)	Calc. mass (M+H)	Off-by-x error	Mass error (ppm)	Starting position	Cleavage	Score	Delta	Delta Mod	|Log Prob|	# of unique peptides	Protein Name	Protein DB number	Comment	Scan #	Scan Time
[truncated: 3,148 more rows]

[truncated: 16 more sheets: 2D-A3, 2D-B1, 2D-B2, 2D-B3, 3D-A1, 3D-A2, 3D-A3, 3D-B1, 3D-B2, 3D-B3, Tumor-A1, Tumor-A2, Tumor-A3, Tumor-B1, Tumor-B2, Tumor-B3]
